# Supplementary material for: Characterizing the immune response to myocardial infarction in pigs
Source: Basic Res Cardiol. 2024 Mar 15;119(3):453–79. doi: 10.1007/s00395-024-01036-2 (PMC11143055; doi:10.1007/s00395-024-01036-2)
Supplement: Supplementary file 2 — Supplementary file2 (XLSX 24212 KB) [file 395_2024_1036_MOESM2_ESM.xlsx]

## Sheet: 14d post-MI
Characterizing the immune response to myocardial infarction in pigs Basic Research in Cardiology Florian Schnitter, Franziska Stangl, Elisabeth Noeske, Maya Bille, Anja Stadtmüller, Niklas Vogt, Florian Sicklinger, Florian Leuschner, Anna Frey, Laura Schreiber, Stefan Frantz, Niklas Beyersdorf, Gustavo Ramos, Nadine Gladow, Ulrich Hofmann Corresponding author affiliation: University Hospital Würz…
Chr	Start	End	Strand	Combined_exon_length	ID	gene	gene_biotype	GeneID	description	MI_14d_HB_1	MI_14d_HB_2	MI_14d_HB_3	MI_14d_HB_4	MI_14d_HI_1	MI_14d_HI_2	MI_14d_HI_3	MI_14d_HI_4	MI_14d_HR_1	MI_14d_HR_2	MI_14d_HR_3	MI_14d_HR_4	MI_3d_HB_1	MI_3d_HB_2	MI_3d_HB_3	MI_3d_HI_1	MI_3d_HI_2	MI_3d_HI_3	MI_3d_HR_1	MI_3d_HR_2	MI_3d_HR_3	MI_7d_HB_1	MI_7d_HB_2	MI_7d_HB_3	MI_7d_HI_1	MI_7d_HI_2	MI_7d_HI_3	MI_7d_HR_1	MI_7d_HR_2	MI_7d_HR_3	Sham_3d_1	Sham_3d_2	Sham_3d_3	Sham_7d_4	MI_14d_HB_1_normalized	MI_14d_HB_2_normalized	MI_14d_HB_3_normalized	MI_14d_HB_4_normalized	MI_14d_HI_1_normalized	MI_14d_HI_2_normalized
NC_010443.5	18	3870	+	1792	gene-LOC100125545	LOC100125545	protein_coding	100125545		90	128	149	99	229	166	205	210	133	174	124	91	135	96	163	462	236	246	92	110	101	118	143	116	293	265	185	112	108	140	132	115	107	100	104.073	131.905	163.123	107.02	151.041	117.96
NC_010443.5	5669	23675	-	1157	gene-TBP	TBP	protein_coding	110259740		109	131	125	96	304	255	203	218	97	126	122	96	117	123	177	357	273	351	121	115	96	90	127	130	320	253	307	98	106	146	114	105	95	108	126.044	134.996	136.848	103.777	200.508	181.204
NC_010443.5	23827	40033	+	854	gene-PSMB1	PSMB1	protein_coding	100621969	proteasome subunit beta 1	3037	2731	2689	2721	3856	2528	2974	1125	3041	2818	2702	2307	3006	2909	3324	6017	3938	4020	3077	2723	2361	2571	3125	2839	4158	3259	3112	2509	2593	2935	2384	2174	2258	2417	3511.89	2814.31	2943.88	2941.43	2543.28	1796.4
NC_010443.5	111957	113643	-	1687	gene-LOC100624421	LOC100624421	pseudogene	100624421		2	2	0	1	4	6	2	3	1	3	1	3	1	0	1	5	0	1	4	0	1	0	1	0	3	5	0	0	0	0	1	1	0	1	2.31274	2.06101	0	1.08101	2.63826	4.26362
NC_010443.5	121143	186783	-	5273	gene-FAM120B	FAM120B	protein_coding	100620583		1097	1252	1130	889	2815	2148	1580	1429	1028	1227	1114	888	1172	1085	1741	2352	2049	2232	1198	1099	926	816	1248	954	2907	2837	2367	848	904	1157	1072	843	998	1094	1268.54	1290.19	1237.11	961.019	1856.68	1526.38
NC_010443.5	198815	211346	+	5443	gene-DLL1	DLL1	protein_coding	100620481		242	251	230	217	278	352	242	451	204	271	217	231	204	196	192	310	171	321	177	201	152	173	241	194	433	308	277	183	133	198	142	167	172	225	279.841	258.657	251.801	234.579	183.359	250.132
NC_010443.5	224713	228650	-	3386	gene-LOC110259813	LOC110259813	protein_coding	110259813		0	0	0	0	0	0	0	0	0	0	0	0	0	0	0	0	0	0	0	0	0	0	0	0	0	0	0	0	0	0	0	0	0	0	0	0	0	0	0	0
NC_010443.5	285791	301054	+	10544	gene-LOC110259814	LOC110259814	lncRNA	110259814		1	2	1	0	11	11	0	7	0	1	2	1	1	0	3	16	5	7	1	1	0	0	3	0	9	7	11	0	1	0	1	0	0	0	1.15637	2.06101	1.09479	0	7.25522	7.81663
NC_010443.5	350322	352716	+	615	gene-LOC106508781	LOC106508781	lncRNA	106508781		0	0	0	0	0	1	0	0	0	0	0	0	0	0	0	2	0	0	0	0	0	0	0	0	0	1	0	0	0	0	0	0	0	0	0	0	0	0	0	0.710603
NC_010443.5	379695	386482	-	6588	gene-LOC110259815	LOC110259815	protein_coding	110259815		0	1	0	0	1	0	0	1	0	0	0	0	0	0	0	1	0	5	0	0	0	0	0	0	9	2	2	0	0	0	1	0	0	0	0	1.03051	0	0	0.659566	0
NC_010443.5	393424	399529	+	5119	gene-LOC110259816	LOC110259816	lncRNA	110259816		42	90	41	65	32	71	54	103	56	117	56.5	51	51	68	48	132	61	45	54	77	29	28	48	56	33	50	21	10	23	65	82	14	19	67	48.5674	92.7455	44.8862	70.2657	21.1061	50.4528
NC_010443.5	463328	466766	+	1110	gene-LOC110259817	LOC110259817	lncRNA	110259817		0	0	0	0	0	0	0	0.33	0	0	0	0	0	0	0	0	0	0	0	0	0	0	0	0	0	0	0	0	0	0	0	0	0	0	0	0	0	0	0	0
NC_010443.5	513364	540948	-	4063	gene-ERMARD	ERMARD	protein_coding	100512199		449	447	427	370	670	602	645	560	456	484	434	353	463	314	383	712	439	412	422	314	294	274	395	366	573	710	384	261	379	394	389	345	302	340	519.209	460.636	467.473	399.974	441.909	427.783
NC_010443.5	541010	552018	+	740	gene-TCTE3	TCTE3	protein_coding	102162319		0	1	0	0	0	0	3	0	2	1	0	0	1	0	1	0	0	0	1	0	0	0	0	0	1	0	0	0	0	0	2	0	2	2	0	1.03051	0	0	0	0
NC_010443.5	555649	576781	+	2196	gene-PHF10	PHF10	protein_coding	100511109		446	590	455	521	836	791	601	734	429	573	461	392.5	566	460	692	972	646	726	607	484	516	389	505	497.5	978	893	633.5	415	389.5	519	449	328	474	442	515.74	607.998	498.127	563.207	551.397	562.087
NC_010443.5	575718	578441	-	2488	gene-C1H6orf120	C1H6orf120	protein_coding	100736828		511	582	746	653	1329	930	984	1087	540	678	597	562	687	622	835	1680	1148	1035	674	566	645	506	670	570	1371	1435	844	600	489	639	523	449	490	656	590.904	599.754	816.71	705.9	876.563	660.861
NC_010443.5	578491	720106	+	4029	gene-WDR27	WDR27	protein_coding	100736968		53	69	52	55	33	71.25	80	52	41	56	62	52.5	69	46	38	19	15	15	69	32	44	33	51	47.5	33	15	24.5	31	26.5	53	57	46	55	45	61.2875	71.1049	56.9289	59.4556	21.7657	50.4528
NC_010443.5	854473	882467	+	9105	gene-THBS2	THBS2	protein_coding	100153940		1828	1495	1672	1872	30269	66863.8	26264	59322	1002	1377	1622	1148	1371	2057	19556	16200	17229	20668	1642	1333	1492	1384	10335	1468	29190	42830	27378	1513	1372	2019	900	575	801	1103	2113.84	1540.61	1830.48	2023.65	19964.4	47513.8
NC_010443.5	919549	926051	-	5456	gene-LOC110259818	LOC110259818	lncRNA	110259818		1	0	0	0	7	17	7	13	0	0	0	2	0	0	9	5	3	13	0	0	0	1	1	0	5	5	2	0	1	0	1	0	0	0	1.15637	0	0	0	4.61696	12.0803
NC_010443.5	1013707	1013802	-	96	gene-MIR9815	MIR9815	miRNA	104796093	microRNA 9815	0	0	0	0	0	0	0	0	0	0	0	0	0	0	0	0	0	0	0	0	0	0	0	0	0	0	0	0	0	0	0	0	0	0	0	0	0	0	0	0
NC_010443.5	1193163	1332739	-	3808	gene-SMOC2	SMOC2	protein_coding	100737228		243	67	198.25	182	644	2614	2785	1443	112	104	178	95	110	69	478	264	274	350	121	168	95	115	1068	148	428	845	122	154	90	126	105	75	199	221	280.997	69.0439	216.768	196.744	424.76	1857.52
NC_010443.5	1379907	1383541	+	3127	gene-LOC110259819	LOC110259819	lncRNA	110259819		0	0	1	1	5	12	7	4	0	5	1	1	2	2	8	4	13	3	2	0	0	1	2	0	1	0	2	0	0	0	0	3	5	1	0	0	1.09479	1.08101	3.29783	8.52724
NC_010443.5	1413892	1424015	+	3234	gene-DACT2	DACT2	protein_coding	100512933		3	1	9	12	0	0	1	1	2	1	8	5	1	5	0	1	1	0	4	0	1	1	2	0	0	0	0	1	7	8	15	8	0	3	3.4691	1.03051	9.85307	12.9721	0	0
NC_010443.5	1507123	1521669	+	4804	gene-FRMD1	FRMD1	protein_coding	100514201		7	19	4	12	3	2	9	2	4	14	5	11	5	8	4	1	4	7	3	5	28	1	12	6	5	3	1	0	3	2	24	5	20	16	8.09457	19.5796	4.37914	12.9721	1.9787	1.42121
NC_010443.5	1527425	1566107	-	11567	gene-KIF25	KIF25	protein_coding	100514019		46.5	74.5	24	53	13	7	30	11	36	83	24.5	71	26	48	10	10	9	9	20	33	82.5	24	28	24	6	17	5	25	21.5	35	42	25	56.5	35	53.1929	76.2574	26.2749	57.2936	8.57435	4.97422
NC_010443.5	1569652	1698475	-	9381	gene-AFDN	AFDN	protein_coding	100514741		4082.5	5383.5	4185.75	4906	1206	2254	3449	1393	3906	5297	4596.5	4481	4424	3853	2290	1939	2357	2189	4388.12	3945	5109.5	3438	3437	3756	1356	1467	1650	3344	3161.5	4012	3530	2841	4545.5	3990	4720.29	5548.24	4582.77	5303.44	795.436	1601.7
NC_010443.5	1665568	1665643	-	76	gene-MIR9824	MIR9824	miRNA	104796099	microRNA 9824	4	1	0	1	0	0	1	0	1	0	2	0	1	0	0	0	0	0	1	0	0	2	3	0	0	0	0	0	2	4	0	0	2	0	4.62547	1.03051	0	1.08101	0	0
NC_010443.5	1751921	1769373	+	6260	gene-LOC102166504	LOC102166504	lncRNA	102166504		0	0	1	0	2	1	0	2	1	0	1	1	0	1	0	1	0	0	1	0	1	0	0	0	1	1	2	0	0	0	0	0	0	0	0	0	1.09479	0	1.31913	0.710603
NC_010443.5	1814771	1815964	-	532	gene-LOC106506295	LOC106506295	lncRNA	106506295		0	0	1	0	0	1	2	0	0	1	0	0	0	0	0	0	3	0	0	0	0	0	0	0	0	0	1	0	0	0	0	0	0	0	0	0	1.09479	0	0	0.710603
NC_010443.5	1816683	1835173	+	10115	gene-LOC106506286	LOC106506286	protein_coding	106506286		0	2	0	2	4	2	1	9	0	1	0	3	0	0	1	1	1	2	1	0	0	1	1	0	13	3	2	0	0	0	0.67	1	0	0	0	2.06101	0	2.16202	2.63826	1.42121
NC_010443.5	1874425	1880729	+	2175	gene-LOC106506296	LOC106506296	lncRNA	106506296		0	0	0	0	0	0	0	0	0	0	0	0	0	0	0	0	0	0	0	0	0	0	0	0	0	0	0	0	0	0	0	0	0	0	0	0	0	0	0	0
NC_010443.5	1920736	1970090	+	6451	gene-UNC93A	UNC93A	protein_coding	100514930		1	1	0	1	439	225	3	145	0	1	1	0	0	4	488	455	391	345	2	1	0	0	9	2	487	271.5	486	0	0	1	0	0	0	0	1.15637	1.03051	0	1.08101	289.549	159.886
NC_010443.5	1974295	1977836	+	3373	gene-TTLL2	TTLL2	protein_coding	100626334		0	0	0	0	0	3.33	0	0	0	0	1	0	0	0	0	1	0	0	0	0	0	0	0	0	0	0	0	0	0	0	0	0	0	0	0	0	0	0	0	2.13181
NC_010443.5	1982111	1999232	-	6101	gene-TCP10L2	TCP10L2	protein_coding	102162648		11	11	8	10	90	57	21	66	15	10	3.5	9	2	1	15	4	2	6	0	2	3	0	21	4	21	61	2	3	6	1	5	3	2	2	12.72	11.3356	8.75829	10.8101	59.3609	40.5044
NC_010443.5	2002241	2008114	+	5874	gene-GPR31	GPR31	protein_coding	106508604		63	36	54	35	447	371	157	334	44	57	30	45	39	25	88	66	17	25	32	13	50	18	66	7	55	286	44	15	22	11	22	17	23	28	72.8512	37.0982	59.1184	37.8354	294.826	263.634
NC_010443.5	2016600	2034172	-	3415	gene-CCR6	CCR6	protein_coding	100624245		6	2	7	4	227	61	9	66	0	9	4	4	1	6	83	110	107	87	2	3	2	3	17	5	143	174	129	4	2	5	1	1	4	1	6.93821	2.06101	7.6635	4.32404	149.721	43.3468
NC_010443.5	2093329	2120832	-	3873	gene-FGFR1OP	FGFR1OP	protein_coding	100153548		285	327	308	311	700	435	470	427	293	325	362	306	309	303	477	724	511	517	309	271	244	275	316	328	665	658	483	262	281	348	305	230	230	231	329.565	336.975	337.194	336.194	461.696	309.112
NC_010443.5	2120936	2128724	+	5340	gene-LOC102157461	LOC102157461	lncRNA	102157461		3	5	1	9	27	18	9	51.5	1	4	1	4	0	3	25	20.67	13	8	1	1	1	2	7	2	13.5	36	7	0	1	2	1	1	6	2	3.4691	5.15253	1.09479	9.7291	17.8083	12.7909
NC_010443.5	2146707	2164768	+	1950	gene-RNASET2	RNASET2	protein_coding	100157985		505	635	633	451	13488	7057.67	2089	4210	448	667	600	485	392	590	4253	5035	2782	4146	385	389	408	486	1931	489	7236	11039	3938	536	336	626	293	205	425	451	583.966	654.371	692.999	487.536	8896.22	5015.44
NC_010443.5	2203825	2522604	+	5269	gene-RPS6KA2	RPS6KA2	protein_coding	100515286		431	453	467	380	2372	2136	664	1179	545	474	624	377.25	298	354	597	2044	1376	1944	288	349	365	331.5	620	589	2382	2478	4191	349	445	526	229	211	315	338	498.395	466.819	511.265	410.784	1564.49	1517.85
NC_010443.5	2541475	2552864	+	2891	gene-MPC1	MPC1	protein_coding	100513634	mitochondrial pyruvate carrier 1	4012	5168	5082	5046	1956	1678	3382	843	5205	5211	5052	4796	5657	5215	2894	2896	2220	1743	5510	4862	4445.83	4553.5	4562	6588	2283	1888	1202	5436	5392	6513	6082	4781	4462	4047	4639.35	5325.65	5563.7	5454.78	1290.11	1192.39
NC_010443.5	2576815	2593516	+	1041	gene-SFT2D1	SFT2D1	protein_coding	100513321	SFT2 domain containing 1	402	426	505	394	2133	1070	664.5	950	415	485.5	442.5	395.67	502	420	1358	2355	1203	1750	484	393	359	388	571	474.5	2114	1866	940	409	424	475	348.5	343	362.5	394	464.86	438.995	552.867	425.918	1406.85	760.345
NC_010443.5	2600779	2604733	+	3796	gene-PRR18	PRR18	protein_coding	100623263		21	26	29	18	1	9	22	2	16	24	49	31	15	23	6	4	4	2	18	23	34.17	25	6	23.5	2	0	0	19	20	27	30	15	16	30	24.2837	26.7931	31.7488	19.4582	0.659566	6.39543
NC_010443.5	2623516	2706416	+	5890	gene-LOC102157949	LOC102157949	lncRNA	102157949		0	0	2	0	0	0	0	1	0	0	1	0	0	1	0	0	0	0	1	2	1	0	1	0	0	4	0	0	0	0	0	0	2	0	0	0	2.18957	0	0	0
NC_010443.5	2709294	2710879	+	1586	gene-LOC110256928	LOC110256928	pseudogene	110256928		0	0	0	0	0	0	0	0	0	0	0	0	0	0	0	0	0	0	0	0	0	0	0	0	1	0	0	0	0	0	0	0	0	0	0	0	0	0	0	0
NC_010443.5	2717165	2725561	+	1893	gene-T	T	protein_coding	397450		0	0	0	0	0	0	1	0	0	0	0	0	0	0	0	0	0	0	0	0	0	0	0	0	0	0	0	0	0	0	0	0	0	0	0	0	0	0	0	0
NC_010443.5	2775768	2782866	-	3063	gene-LOC110259852	LOC110259852	lncRNA	110259852		1	0	4	0	6	2	6	4	1	0	3	1	0	1	2	2	6	16	1	1	3	2	11	2	0	6	3	0	4	7	0	0	1	0	1.15637	0	4.37914	0	3.95739	1.42121
NC_010443.5	2826866	3040744	+	2648	gene-LOC110256592	LOC110256592	protein_coding	110256592		0	0	3	0	0	0	1	6	0	0	1	0	0	0	1	1	0	4	0	1	0	0	2	2	0	0	0	0	2	0	1	0	0	0	0	0	3.28436	0	0	0
NC_010443.5	2893742	2893818	+	77	gene-MIR9831	MIR9831	miRNA	104796103	microRNA 9831	0	0	0	0	0	0	0	0	1	0	0	0	0	1	0	0	0	0	0	0	0	0	0	0	0	0	0	0	0	0	0	0	0	0	0	0	0	0	0	0
NC_010443.5	3120418	3394236	+	4608	gene-PDE10A	PDE10A	protein_coding	100154378		221	251	227	200	149	310	274	260	178	214	275	182	203	212	169	343	311.5	326	199	218	202	186	232	245.5	187.5	282	296	164	193	312	150	117	190	233	255.557	258.657	248.516	216.202	98.2753	220.287
NC_010443.5	3403704	3426919	+	1848	gene-C1H6orf118	C1H6orf118	misc_RNA	100157121		2	7	4	1	1	3	3	0	2	1	2	3	1	2	1	1	1.5	3	3	5	0	1	5	1.5	0.5	0	0	1	1	3	0	1	3	2	2.31274	7.21354	4.37914	1.08101	0.659566	2.13181
NC_010443.5	3755907	3768854	+	9092	gene-LOC106508791	LOC106508791	lncRNA	106508791		5	4	5	7	22	2	4	0	6	2	12	8	5	5	8	16	22	30	3	4	4	5	5	5	45	15	19	9	5	6	2	4	0	6	5.78184	4.12202	5.47393	7.56708	14.5104	1.42121
NC_010443.5	4252969	4263990	+	5936	gene-LOC102165158	LOC102165158	lncRNA	102165158		0	4	2	0	1	0	5	0	1	2	7	0	6	0	3	0	1	0	3	0	0	0	4	1	0	0	0	1	2	0	1	6	1	2	0	4.12202	2.18957	0	0.659566	0
NC_010443.5	4320925	4324308	+	1661	gene-LOC102165231	LOC102165231	lncRNA	102165231		0	2	0	1	0	0	1	2	5	2	2	2	1	2	0	1	0	0	1	1	0	1	5	3	0	0	0	1	0	1	2	1	1	4	0	2.06101	0	1.08101	0	0
NC_010443.5	4602324	4605142	-	2467	gene-LOC110256930	LOC110256930	lncRNA	110256930		1	0	0	0	0	0	0	0	0	0	0	0	0	0	0	0	0	0	0	0	0	0	0	0	0	0	0	0	0	0	0	0	0	0	1.15637	0	0	0	0	0
NC_010443.5	4607518	4625613	-	2302	gene-LOC110259867	LOC110259867	lncRNA	110259867		20	34	39	21	0	1	31	0	21	19	43	24	24	63	4	9	3	4	31	50	27	15	15	41	0	1	3	7	25	37	34	15	18	41	23.1274	35.0372	42.6966	22.7012	0	0.710603
NC_010443.5	4732575	4883386	-	13922	gene-QKI	QKI	protein_coding	492277	QKI%2C KH domain containing RNA binding	7863	9315	11216	12741	6744	6143	10584	10145	9322	10404	9147	10263	13257	9992	7984.4	8682	7992	5809	11476	10457	11311	8606	8865	9381.2	6543	7569	4505	12021	7884	11245	10607	9775	10013	11310	9092.52	9599.16	12279.1	13773.2	4448.11	4365.24
NC_010443.5	4888484	4896318	+	7298	gene-LOC106506356	LOC106506356	lncRNA	106506356		80	137	116	182	65	99.5	79	177	127	122	72	199	71	52	60	49	29	30	67	59	90	107	92	112	63	101	12	55	107	110	121	84	62	53	92.5094	141.179	126.995	196.744	42.8718	71.0603
NC_010443.5	4915995	4922261	+	3709	gene-LOC110259875	LOC110259875	lncRNA	110259875		36	37	38	11	19	27	34	33	49	54	38	29	25	19	21	19	10	9	40	22	37	36	28	27	19	31	10	35	24	25	29	52	32	21	41.6292	38.1287	41.6019	11.8911	12.5317	19.1863
NC_010443.5	4944881	4950274	+	3242	gene-LOC110259878	LOC110259878	lncRNA	110259878		48	125	133	38	23	46	102	12	100	175	84	64	74	34	20	19	15	6	73	42	53	116.64	41	79	23	23	5	117	79	76	75	69.58	82	37	55.5057	128.813	145.606	41.0784	15.17	32.6877
NC_010443.5	4964686	5465258	-	4672	gene-PACRG	PACRG	protein_coding	106506364		10	24	25	18	2	12	25	10	11	23	20	9	12	28	5	5	10	5	13	8	13	6	15	25	8	1	9	6	14	34	9	15	13	18	11.5637	24.7321	27.3696	19.4582	1.31913	8.52724
NC_010443.5	5072128	5083744	+	7942	gene-LOC106508449	LOC106508449	lncRNA	106508449		1	0	0	0	5	2	0	0	0	0	1	0	0	1	1	4	0	3	0	0	0	0	0	0	2	1	0	0	0	0	0	0	0	0	1.15637	0	0	0	3.29783	1.42121
NC_010443.5	5698508	6731132	+	2667	gene-PRKN	PRKN	protein_coding	733673	parkin RBR E3 ubiquitin protein ligase	224.5	320	290	378	42	90	326	63	270	263	279	349.5	278	249	113	22	91.5	23	220	249	302	196	249	270	35	28	43.5	267	204	270	284	281	281	347	259.026	329.762	317.488	408.622	27.7018	63.9543
NC_010443.5	6124535	6138005	+	10902	gene-LOC110256593	LOC110256593	lncRNA	110256593		0	0	0	0	0	0	0	1	1	1	0	1	0	0	0	0	0	0	0	0	0	0	0	0	0	0	0.5	0	0	0	0	0	0	0	0	0	0	0	0	0
NC_010443.5	6746588	6748970	+	2383	gene-LOC110256594	LOC110256594	pseudogene	110256594		1	2	3	3	0	1	0	0	1	2	1	2.5	1	4	0	0	0.5	0	1	3	2	1	0	0	0	0	0	2.11	1	4	1	1	3	2	1.15637	2.06101	3.28436	3.24303	0	0.710603
NC_010443.5	6761734	6883555	+	2697	gene-AGPAT4	AGPAT4	protein_coding	100156632	1-acylglycerol-3-phosphate O-acyltransferase 4	65.5	86	55	104	621	453	207	473	63	80	67	110	57	88	326	597	350	655	40	51	82	44	168	77	840	653	722	66	64	98	41	34	53	99	76.3203	88.6235	60.2132	112.425	409.59	321.903
NC_010443.5	6891255	7049784	-	5822	gene-MAP3K4	MAP3K4	protein_coding	100154202		749	833	677	780	1084	1065	971	938	707	864	737	684	819	733	848	1076	957	968	818	701	692	582	839.5	767	1073	1091	1052	564	580	825	734	581	643	756	866.119	858.411	741.17	843.188	714.969	756.792
NC_010443.5	7058794	7061295	-	352	gene-LOC106508795	LOC106508795	lncRNA	106508795		0	0	0	0	0	0	0	0	0	0	0	0	0	0	0	0	0	0	0	0	0	0	0	0	0	0	0	0	0	0	0	0	0	0	0	0	0	0	0	0
NC_010443.5	7062399	7109521	+	2734	gene-PLG	PLG	protein_coding	733660	plasminogen	0	0	0	0	0	0	0	0	0	0	0	0	0	0	0	0	0	0	0	0	0	0	0	0	0	0	0	0	0	0	0	0	0	0	0	0	0	0	0	0
NC_010443.5	7105486	7207395	-	5122	gene-SLC22A3	SLC22A3	protein_coding	100142677		1082	636	895	1007	11	142	598	60	492	514	752	624	400	1054	445	14	614	46	685	933	748	420	773	856	53	21	30	603	599	698	842	326	687	422	1251.19	655.401	979.833	1088.58	7.25522	100.906
NC_010443.5	7207565	7216482	+	2149	gene-LOC106508794	LOC106508794	lncRNA	106508794		68	65	37	80	1	11	50	4	31	36	40	73	25	40	30	0	29	3	24	59	97	20	58	63	4	1	2	35	32	63	44	17	38	46	78.633	66.9828	40.5071	86.4809	0.659566	7.81663
NC_010443.5	7289278	7323418	+	3829	gene-SLC22A2	SLC22A2	protein_coding	396936	solute carrier family 22 %28organic cation transporter%29%2C member 2	2	1	1	0	0	0	0	0	0	0	0	0	0	0	0	0	0	1	1	1	2	0	0	0	0	0	0	0	0	0	1	0	0	0	2.31274	1.03051	1.09479	0	0	0
NC_010443.5	7306696	7309868	-	1338	gene-LOC102165795	LOC102165795	lncRNA	102165795		0	0	0	0	0	0	0	0	0	0	0	1	0	0	0	0	0	0	0	0	1	0	0	0	0	0	0	0	0	0	1	0	0	0	0	0	0	0	0	0
NC_010443.5	7339328	7340621	+	1179	gene-LOC110259889	LOC110259889	lncRNA	110259889		0	0	0	0	0	0	0	0	0	0	0	0	0	0	0	0	0	0	0	0	0	0	0	0	0	0	0	0	0	0	0	0	1	0	0	0	0	0	0	0
NC_010443.5	7340442	7365543	-	2159	gene-SLC22A1	SLC22A1	protein_coding	397049	solute carrier family 22 member 1	0	0	1	0	0	0	0	1	0	0	0	0	0	0	0	0	0	0	0	0	0	0	0	0	1	1	0	2	0	0	0	0	0	0	0	0	1.09479	0	0	0
NC_010443.5	7369485	7472480	-	7560	gene-IGF2R	IGF2R	protein_coding	397214	insulin like growth factor 2 receptor	3269	3650	3117	4128	9126	7558	5450	5995	2489	3395	3854	3695	3317	2908	6379	5623	7113	9528	3420	2750	3060	2550	3902.5	3288	12296	10514	10092	2809	2373	3384	2746	2267	3253	3055	3780.17	3761.34	3412.45	4462.41	6019.2	5370.74
NC_010443.5	7488344	7504318	-	4246	gene-LOC102166961	LOC102166961	lncRNA	102166961		1	1	0	0	211	92	8	109	2	0	2	0	1	0	96	241	101	192	1	0	1	0	5	0	184	123	129	0	0	1	1	1	0	0	1.15637	1.03051	0	0	139.168	65.3755
NC_010443.5	7527566	7542110	-	2213	gene-MAS1	MAS1	protein_coding	100522470		1	1	4	3	1	4	1	2	2	1	5	4	1	3	0	0	1	0	1	3	3	2	4	0	1	1	1	1	5	0	0	1	0	1	1.15637	1.03051	4.37914	3.24303	0.659566	2.84241
NC_010443.5	7560084	7580062	-	2907	gene-PNLDC1	PNLDC1	protein_coding	100152694		2	0	0	0	1	5	4	0	0	3	0	0	2	0	1	4	4	4	6	2	4	1	0	0	3	4	1	0	0	2	0	0.5	2	1	2.31274	0	0	0	0.659566	3.55302
NC_010443.5	7581763	7590037	-	1079	gene-MRPL18	MRPL18	protein_coding	100156324		1278	1460	1130	1201	926	833	933	392	1491	1525	1193	1166	1756.5	1315	1013	1665	1004	972	1741	1329	1156	1189	1230	1491	1171	802	900	1433	1252	1442	1415	1192.5	1177	1093	1477.84	1504.54	1237.11	1298.29	610.758	591.932
NC_010443.5	7590140	7600709	+	1936	gene-TCP1	TCP1	protein_coding	100153485	t-complex 1	3153	3512	3202	3475	5420	3365	3624	2371	3327	3459	3268	3130	3619	3464	5040	8533	6482	7590	3873	3182	2891	3151	3423	3828	6695	5078	5881	3287	2959	4006	3153	2612	2903	2944	3646.03	3619.13	3505.5	3756.51	3574.85	2391.18
NC_010443.5	7600616	7612861	-	1638	gene-ACAT2	ACAT2	protein_coding	100152303		78	62	57	58	313	229	91	128	61	35	82	48	49	80	258	785	416	568	70	84	46	94	94	118	680	341	446	85	59	95	53	27	53	23	90.1967	63.8913	62.4028	62.6986	206.444	162.728
NC_010443.5	7622544	7651732	-	3480	gene-WTAP	WTAP	protein_coding	100157533	WT1 associated protein	1209	1393	1416	1594	2697	2024	1924.5	2168.5	1364	1464	1344	1349	1543.5	1338	1895	3514	2145	2675	1473	1269	1360	1217	1446	1434	2936	2571	1948	1296	1146	1474	1380	1084	1263	1363	1398.05	1435.49	1550.22	1723.13	1778.85	1438.26
NC_010443.5	7650640	7661042	+	1689	gene-LOC102157641	LOC102157641	protein_coding	102157641		22	42	31.5	16	48	55	38.5	51	34	49	31	19	30	25	30	44	27	24	38	31	16	21	34	30.5	64	35	30	12	35	16	28	20	20	28	25.4401	43.2812	35.0331	17.2962	31.6591	39.0832
NC_010443.5	7679352	7689564	+	1672	gene-SOD2	SOD2	protein_coding	100154319	superoxide dismutase 2	5664	9413	9299.5	8206	1952	2002	5655.5	1046	6331	8546	7849	7950	11117	9222	4242	2278	3267	2497	10333	9641	9500	5199	5824	9562.5	2596	1737	1186	7663	6667	10242	10596	7078	8770	9159	6549.67	9700.15	10181.5	8870.77	1287.47	1422.63
NC_010443.5	8007320	8106875	-	6544	gene-FNDC1	FNDC1	protein_coding	100154276		637	1271	573	1141	8321	18624	12725	14510	1005	1262	1395	900	1313	1165	6339	1701	1365	2104	1083	900	818	1013	4384	1620	2890	5259.5	4830	986	1132	2483	1144	1804	1305	2476	736.606	1309.77	627.312	1233.43	5488.25	13234.3
NC_010443.5	8033581	8038827	-	1660	gene-LOC110259896	LOC110259896	lncRNA	110259896		4.83	9	1	2.5	39	49	70	105	17	11	12	4	3	9	52	8	23	8	9	6	6	3	23	6	11	35.5	2	4	7	7	14	17	15	40	5.78184	9.27455	1.09479	2.16202	25.7231	34.8196
NC_010443.5	8120290	8133925	-	715	gene-LOC102158235	LOC102158235	lncRNA	102158235		0	7	0	0	0	0	0	0	0	6	0	0	10	6	0	0	0	0	1	5	0	0	2	4	0	0	0	1	2	1	0	0	0	0	0	7.21354	0	0	0	0
NC_010443.5	8163238	8188603	+	994	gene-LOC106508799	LOC106508799	misc_RNA	106508799		0	0	0	0	0	0	0	0	0	0	0	0	0	0	0	0	0	0	0	0	0	0	0	0	0	0	0	0	0	0	0	0	0	0	0	0	0	0	0	0
NC_010443.5	8173584	8178310	-	4028	gene-LOC106508800	LOC106508800	lncRNA	106508800		1	0	0	0	5	0	0	1	0	0	0	0	0	0	0	0	0	2	0	0	0	0	1	0	0	3	0	0	0	0	0	0	0	0	1.15637	0	0	0	3.29783	0
NC_010443.5	8209298	8217993	+	2356	gene-TAGAP	TAGAP	protein_coding	100155114	T-cell activation RhoGTPase activating protein	83	73	69	62	1257	676	182	755	69	82	62	69	36	75	528	741	324	629	29	17	61	72	191	48	890	1178	481	61	42	72	25	31	37	38	95.9785	75.2269	75.5402	67.0227	829.074	480.368
NC_010443.5	8221386	8225337	+	1495	gene-LOC102158869	LOC102158869	pseudogene	102158869		0	0	0	0	5	0	1	2	3	1	0	0	0	0	2	3	0	1	1	0	0	1	3	0	5	9	1	0	0	0	1	0	0	1	0	0	0	0	3.29783	0
NC_010443.5	8243177	8265816	+	2528	gene-RSPH3	RSPH3	protein_coding	100156750		37	37	19	46	126	103	58	51	48	24	33	37	51	34	51	98	87	64	45	46	21	31	46	38	100	103	121	29	29	45	20	16	23	26	42.7856	38.1287	20.8009	49.7265	83.1053	73.1921
NC_010443.5	8346551	8395999	+	4388	gene-LOC100521937	LOC100521937	lncRNA	100521937		7	3	3	5	6	29	12	15	7.5	9	2	9	7	6	6	22	22	9	7.5	1	3	5	12	6	27	29	3.5	9	8	6	2	0	2	4	8.09457	3.09152	3.28436	5.40505	3.95739	20.6075
NC_010443.5	8403362	8452750	+	2779	gene-EZR	EZR	protein_coding	100152815		5313	6209	5016	9324	5432	4891	5567	3448	5321.5	7123	5812	8706	7324	5103	5288	5143	4216	5732	7688	5897	7949	5603	5182	6567	5666	4961	4369	5410	4464	6276	5605	5049	7288	7114	6143.78	6398.41	5491.44	10079.3	3582.76	3475.56
NC_010443.5	8452822	8546637	-	3379	gene-SYTL3	SYTL3	protein_coding	100156434		23	25	17	12	72	75	31	39	22	18	14	9	18	16	21	71	24	44	24	17	19	9	20	16	63	50	68	20	5	12	7	4	13	17	26.5965	25.7626	18.6114	12.9721	47.4887	53.2952
NC_010443.5	8460866	8471017	+	406	gene-LOC110259902	LOC110259902	lncRNA	110259902		0	0	0	0	0	0	0	0	0	0	0	0	0	0	0	0	0	0	0	0	0	0	0	0	0	0	0	0	0	0	0	0	0	0	0	0	0	0	0	0
NC_010443.5	8556083	8562865	+	692	gene-DYNLT1	DYNLT1	protein_coding	100158053	dynein light chain Tctex-type 1	1346	847	819	1240	1221	906	856	619	1625	823	1055	1143	967	1147	1093	2246	1251	1366	905	1104	995	939	1229	811	1441	1028	1354	1006	1075	903	1035	935	711	692	1556.47	872.838	896.629	1340.45	805.33	643.806
NC_010443.5	8564752	8642358	-	4150	gene-TMEM181	TMEM181	protein_coding	100156875		330	323	327	356	835	782.17	672	696	316	324	339	263	308	346	511	911	872	962	320	302	287	241	398	360.25	1015	886	1104	300	221	403.25	275	255	286	329	381.601	332.853	357.995	384.84	550.737	555.692
NC_010443.5	8650811	8891596	-	11314	gene-TULP4	TULP4	protein_coding	100627260		1050	2725	1913	1273	1115	1545.83	1973	1007	1254	2196	2265	1098	1777	1556	949	956	1075	876	1515	1336	1302	1050	1264	2301.75	1185	1208	1014	1075	1158	2856.75	2120	1511	1505	1707	1214.19	2808.13	2094.32	1376.13	735.416	1098.59
NC_010443.5	8928280	8935030	-	948	gene-GTF2H5	GTF2H5	protein_coding	100739493		478	574	562	549	354	389	630	295	541	618	453	475	611	449	415	699.5	440	406	553	419	486	589	494	618	477	365	282	607	490	640	592	406	373	409	552.744	591.51	615.27	593.475	233.486	276.425
NC_010443.5	8935081	9002774	+	6516	gene-SERAC1	SERAC1	protein_coding	100523935		317	271	291	373	657	382	341	453	356.5	283	308.25	329	279	326	376	535	351	401	300	329.25	226	182	299.5	237.5	509.25	583	310	199	242	297	304	206.14	235	266	366.569	279.267	318.583	403.217	433.335	271.45
NC_010443.5	8998422	9000315	-	431	gene-LOC110259904	LOC110259904	lncRNA	110259904		3	4	1	6	8	5	9	17	3	1	1	0	1	0.5	11	12	9.5	9.5	4	1	1	3	5	6	13	7	3	3	3	6	2	0	0.5	0	3.4691	4.12202	1.09479	6.48606	5.27652	3.55302
NC_010443.5	9001077	9007309	-	3785	gene-LOC110259908	LOC110259908	lncRNA	110259908		2	2	0	4	3	4	4	15	3	2	3	5	4	2.5	8	3	8.5	7.5	4	0	0	2	3	6	8	3	0	1	4	1	2	1	0.5	1	2.31274	2.06101	0	4.32404	1.9787	2.84241
NC_010443.5	9014206	9109050	-	7221	gene-SYNJ2	SYNJ2	protein_coding	100516167		705	693	492	830	1825	2337	1521	2828	626.5	713	640	838	781	750.5	910.5	1429.5	1559	1679	731	631.5	514	664	1032	557	1585.5	1832	2166	816	617	808	250	454.7	514	540	815.239	714.14	538.635	897.239	1203.71	1660.68
NC_010443.5	9109436	9110501	+	955	gene-LOC110259909	LOC110259909	lncRNA	110259909		1	2	0	0	3	1	1	0	0	2	0	0	0	0	0	1	0	0	0	0	0	0	3	0	0	0	0	0	0	4	0	1	0	0	1.15637	2.06101	0	0	1.9787	0.710603
NC_010443.5	9121330	9126540	-	1218	gene-LOC106506437	LOC106506437	lncRNA	106506437		0	0	0	0	0	0	0	2	0	0	0	0	0	3	0	0	1	0	0	0	0	0	0	0	0	0	0	0	0	0	0	0	0	0	0	0	0	0	0	0
NC_010443.5	9130360	9239023	-	6194	gene-SNX9	SNX9	protein_coding	100627455		2248	2910	2564	2793	4740	4764	4205	4027	2512	2731	2625	2577	2893	2657	3232	4987	3728	5154	3019	2501	2544	2190	2719	3008	4513	4405	5117	2340	2037	2980	2675	2071	2550	2724.11	2599.51	2998.77	2807.03	3019.26	3126.34	3385.31
NC_010443.5	9195582	9210749	+	1931	gene-LOC102162833	LOC102162833	pseudogene	102162833		0	0	0	0	0	0	0	0	0	0	0	0	0	0	0	0	0	0	0	0	0	0	0	0	0	0	0	0	0	0	0	0	0	0	0	0	0	0	0	0
NC_010443.5	9283004	9285620	+	1246	gene-LOC110259393	LOC110259393	protein_coding	110259393		0	0	1	1	9	1	4	2	0	0	0	0	0	0	0	10	5	5	0	0	0	0	1	0	5	11	1	0	1	0	0	0	0	0	0	0	1.09479	1.08101	5.93609	0.710603
NC_010443.5	9286904	9323411	-	3315	gene-LOC106506439	LOC106506439	lncRNA	106506439		0	0	0	1	0	0	0	1	0	0	0	0	0	0	1	0	1	1	0	0	0	0	0	0	0	2	0	0	0	0	0	0	0	0	0	0	0	1.08101	0	0
NC_010443.5	9326972	9329537	-	396	gene-LOC110259912	LOC110259912	lncRNA	110259912		0	0	0	0	0	1	0	0	0	0	0	0	0	0	1	1	0	0	0	0	0	0	0	0	0	0	0	0	0	0	0	0	0	0	0	0	0	0	0	0.710603
NC_010443.5	9348016	9619719	-	16229	gene-ZDHHC14	ZDHHC14	protein_coding	100525194		26	44	52	35	55	132	131	65	27	50	60	32	30	57	89	204	165	135	32	44	34	37	145	48	70	89	87	37	36	35	22	13	22	27	30.0656	45.3422	56.9289	37.8354	36.2761	93.7996
NC_010443.5	9665356	9666166	-	575	gene-LOC110259916	LOC110259916	lncRNA	110259916		0	0	0	0	0	0	1	0	1	4	0	0	0	0	0	0	0	0	0	0	0	1	0	0	0	0	0	0	0	0	0	0	0	0	0	0	0	0	0	0
NC_010443.5	9666497	9667623	+	393	gene-LOC110259913	LOC110259913	lncRNA	110259913		0	0	0	0	0	0	0	0	0	1	0	1	0	0	0	0	0	0	0	0	0	0	0	0	0	0	0	0	0	0	0	0	0	0	0	0	0	0	0	0
NC_010443.5	9667865	9718226	+	2612	gene-TMEM242	TMEM242	protein_coding	100152509	transmembrane protein 242	271	342	303	245	218	235	330	185	231	308	224	235	390	311	194	181	213	152	341	273	211	240	288	259	199	181	129	257	210	269	293	191	233	231	313.376	352.433	331.72	264.848	143.785	166.992
NC_010443.5	9696872	9698300	+	1429	gene-LOC100153697	LOC100153697	protein_coding	100153697	L-lactate dehydrogenase A-like 6B	1	1	4	1	1	2	0	0	3	2	0	0	1	0	1	2	1	0	2	0	0	3	3	3	3	3	1	0	0	1	0	3	2	1	1.15637	1.03051	4.37914	1.08101	0.659566	1.42121
NC_010443.5	9715285	9725049	-	1878	gene-LOC110259915	LOC110259915	lncRNA	110259915		0	0	0	0	3	2	0	0	0	0	0	0	0	0	0	0	1	0	0	0	0	0	0	0	0	0	2	0	0	1	0	0	0	0	0	0	0	0	1.9787	1.42121
NC_010443.5	9746370	9768345	-	2088	gene-LOC110259919	LOC110259919	lncRNA	110259919		0	0	1	0	4	3	1	1	3	4	4	0	2	4	1	0	0	1	2	1	1	0	0	0	6	0	0	0	0	3	3	1	2	0	0	0	1.09479	0	2.63826	2.13181
NC_010443.5	9791627	10227381	-	8564	gene-ARID1B	ARID1B	protein_coding	100152904		1149	1315	1239	1261	1921	2087	1846	1675	1145	1386	1358	1145	1391	1269	1363	1764	1503	1640	1400	1112	1305	932	1412	1232	1899	1883	1781	997.33	937	1291	1266	1030	1237	1233	1328.67	1355.11	1356.44	1363.15	1267.03	1483.03
NC_010443.5	10301707	10313002	-	7547	gene-LOC110259923	LOC110259923	protein_coding	110259923		21	31	38	25	8	15	45	46	18	26	39	16	22	16	11	11	13	8	15	8	27	11	26	30	17	21	7	15	10	20	32	24	20	41	24.2837	31.9457	41.6019	27.0253	5.27652	10.659
NC_010443.5	10483580	10483649	-	70	gene-MIR9857	MIR9857	miRNA	104796125	microRNA 9857	0	0	0	0	0	0	0	0	0	0	0	0	0	0	0	0	0	0	0	0	0	0	0	0	0	0	0	0	0	0	0	0	0	0	0	0	0	0	0	0
NC_010443.5	10700366	10700456	-	91	gene-MIR9787	MIR9787	miRNA	104796614	microRNA 9787	0	0	0	0	0	0	0	0	0	0	0	0	0	0	0	0	0	0	0	0	0	0	0	0	0	0	0	0	0	0	0	0	0	0	0	0	0	0	0	0
NC_010443.5	10748703	10844752	+	1518	gene-LOC102161179	LOC102161179	lncRNA	102161179		0	0	0	1	0	0	1	0	0	0	0	1	0	0	1	0	0	0	0	0	0	0	0	0	0	0	0	1	1	0	0	0	0	0	0	0	0	1.08101	0	0
NC_010443.5	11441933	11443658	+	1726	gene-LOC100511792	LOC100511792	pseudogene	100511792		0	0	0	0	0	0	0	0	0	0	0	0	0	0	0	0	0	0	0	0	0	0	0	0	0	0	0	0	0	0	0	0	0	0	0	0	0	0	0	0
NC_010443.5	11443681	11501140	+	2238	gene-NOX3	NOX3	protein_coding	100511606		0	0	0	0	0	0	1	0	0	1	1	0	0	0	0	0	3	0	0	0	0	0	0	0	0	0	0	0	0	0	0	0	0	0	0	0	0	0	0	0
NC_010443.5	11566193	11650656	+	3397	gene-TFB1M	TFB1M	protein_coding	100147809	transcription factor B1%2C mitochondrial	428	497	516	502	508.5	400	528	264	497	511	478	465	559	474	419	562	479	451	564	417	457	444	496	671	396	439	363	462	460.5	740	433	474	315	443	494.925	512.161	564.909	542.667	335.059	284.241
NC_010443.5	11617807	11618550	-	744	gene-CLDN20	CLDN20	protein_coding	100153817	claudin 20	1	1	1	2	3	0	17	1	0	1	1	0	0	3	1	0	1	2	1	3	2	3	7	3	1	2	4	0	2	4	2	2	2	0	1.15637	1.03051	1.09479	2.16202	1.9787	0
NC_010443.5	11638235	11647681	-	2102	gene-LOC106508808	LOC106508808	lncRNA	106508808		1	0	1	0	3	4	8	4	2	1	1	0	1	2	4	3	1	2	0	0	0	0	4	0	7	2	2	1	0	7	3	0	0	1	1.15637	0	1.09479	0	1.9787	2.84241
NC_010443.5	11648506	11897869	-	18539	gene-TIAM2	TIAM2	protein_coding	100155014		617.5	328	557.5	565	407	822	1152.5	486.5	213	311	338	292.5	434	295	641	215	464.5	286.5	359	217	623.5	566	684.5	385.11	485	370.5	469.5	810.5	246	382	188.5	156.5	315	206.5	714.635	338.006	610.89	610.771	268.443	584.116
NC_010443.5	11888108	12122435	-	12272	gene-SCAF8	SCAF8	protein_coding	100512874		1101.5	1257	1238.5	1408	2040	2101	1816	2068.5	1133	1235	1306	1173.5	1494	1238	1582	2326	1917.5	2098.5	1435	1121	1079.5	1007	1292.5	1279	2129	2118.5	1846.5	919.5	924	1476	1169.5	901.5	996	1292.5	1274.32	1295.35	1355.34	1522.06	1345.51	1492.98
NC_010443.5	12122577	12125436	+	1996	gene-LOC110256595	LOC110256595	lncRNA	110256595		16	28	43	9	5	30	66	11	7	23	25	13	5	6	10	14	16	4	8	4	18	12	14	16	7	10	24	5	6	15	7	10	2	14	18.5019	28.8541	47.0758	9.7291	3.29783	21.3181
NC_010443.5	12297740	12396946	+	3779	gene-CNKSR3	CNKSR3	protein_coding	100513248		2142	2134	2242.5	1933	342	753	2164	695	2033	1917	2063	1524	1968	2053	965	440	990	511	1756	1931	1956	1666	1871	1944	459	346	457	2189	1648	2139	2046	1786	1503	1464	2476.94	2199.1	2454.51	2089.59	225.571	535.084
NC_010443.5	12438953	12498140	+	7020	gene-LOC110259934	LOC110259934	lncRNA	110259934		2	0	2	1	13	5.5	5	2	2	3	1	0.5	0.5	1	9.5	9.5	9	5.5	1	2	0	1	2.5	1	5.5	6	5.5	1.5	1	1.5	1.33	0.5	0	0	2.31274	0	2.18957	1.08101	8.57435	4.26362
NC_010443.5	12511612	12602736	+	8227	gene-IPCEF1	IPCEF1	protein_coding	100737172		42	34	38	43	309	228.5	131	244	24	45	26	40.5	21.5	35	181.5	357.5	105	140.5	26	17	30	27	55.5	38	250.5	263	116.5	29.5	28	37.5	22	30.5	33	23	48.5674	35.0372	41.6019	46.4835	203.806	162.018
NC_010443.5	12634125	12702295	-	1871	gene-OPRM1	OPRM1	protein_coding	396802	opioid receptor mu 1	0	0	0	0	0	0	0	0	0	0	0	0	0	0	0	0	0	0	0	0	0	0	0	0	0	0	0	0	0	0	0	0	0	0	0	0	0	0	0	0
NC_010443.5	13340253	13442058	+	4779	gene-RGS17	RGS17	protein_coding	100514020		6	15	12	2	97	50	9.17	137	8	9	9	9	5	6	4	44	96	77	4	1	7	4	11	10	148	67.17	98	10	6	10	2	4	4	8	6.93821	15.4576	13.1374	2.16202	63.9779	35.5302
NC_010443.5	13443602	13458291	+	4377	gene-MTRF1L	MTRF1L	protein_coding	100514202	mitochondrial translational release factor 1 like	182	170	180	169	380	278	282.83	349	201	185	174	145	149	168	191	413	261	259	173	147	173	168	189	190	420	371.83	257	124	133	197	163	129	116	176	210.459	175.186	197.061	182.691	250.635	197.548
NC_010443.5	13466961	13478496	+	2590	gene-FBXO5	FBXO5	protein_coding	100514379		43	24	35	41	251	109	81	104	70	33	52	56	23	20	235	455	294	266	21	23	28	55	84	66	319	269	201	46	64	56	12	13	14	17	49.7238	24.7321	38.3175	44.3214	165.551	77.4557
NC_010443.5	13611786	13620250	-	1078	gene-VIP	VIP	protein_coding	100500718	vasoactive intestinal peptide	0	0	0	0	0	2	0	0	0	0	0	0	0	0	0	0	0	0	0	0	0	0	0	0	0	0	0	0	0	0	0	0	0	0	0	0	0	0	0	1.42121
NC_010443.5	13651397	13667210	-	2636	gene-MYCT1	MYCT1	protein_coding	100515064		1214	1342	1530	1123	490	636	1047	815	1420	1271	1254	1063	947	1226	637	776	925	929	792	1190	1146	929	914	1223	545	710	654	1204	857	1231	1068	881	969	1335	1403.83	1382.94	1675.02	1213.98	323.187	451.944
NC_010443.5	13715644	14201711	+	27745	gene-SYNE1	SYNE1	protein_coding	100157427		4255	4606.5	4036	4277	4492	4846	4399	4277	4011	4163	4855	3768	4735	3900	3000	2613.5	2799	2283	3987	3944	3897	4217	4495	3853	3453	4296	2813	4088	3451	4639	5068	3631	3927	3694	4920.34	4746.51	4418.55	4623.48	2962.77	3443.58
NC_010443.5	14148312	14151214	-	1146	gene-LOC102163894	LOC102163894	lncRNA	102163894		922	1064	1093	815	285	348	735	196	884	1064	782	659	954	610	277	73	142	144	787	666	763	1004	782	701	360	163	59	1206	848	524	618	695	515	726	1066.17	1096.46	1196.6	881.024	187.976	247.29
NC_010443.5	14217032	14604906	-	17231	gene-ESR1	ESR1	protein_coding	397435	estrogen receptor 1	22	47	57	48.5	17.5	18	30	45	44	42	68	54	33	95	8	14	24	12	17	102	54	43	39	59	12	16	6	59	54	71	34	48	96	141	25.4401	48.4337	62.4028	51.8885	11.8722	12.7909
NC_010443.5	14649453	14751051	-	11600	gene-CCDC170	CCDC170	protein_coding	100516653		42	67	50	33.5	246.5	218	127	190	46	43	48	36	58.4	39	104	293	144	182	41	31	43	29	55	69	306	211	163	22	36	98	52	17	44	36	48.5674	69.0439	54.7393	36.7544	162.253	154.911
NC_010443.5	14777131	14795323	-	2204	gene-ARMT1	ARMT1	protein_coding	100157036	uncharacterized protein C6orf211 homolog	319	329	432	368	621	407	502	445	320	313	355	311	392	381	503	711	688	570	365	393	315	266	421	351	747	673	392	357	302	354	314	280	286	332	368.881	339.036	472.947	397.812	409.59	289.215
NC_010443.5	14795632	14852026	+	1992	gene-RMND1	RMND1	protein_coding	100156656		346.17	432.67	396.17	364.83	439.83	343.33	442	194.83	326.67	399.5	318.83	337.33	386.5	294.83	297	475.33	352	308.17	382.83	321	255.67	346	300	447.5	467.17	347.33	341.17	346.83	285.83	456.67	351.67	305.67	228.67	304	400.103	446.209	433.535	394.569	290.209	243.737
NC_010443.5	14858933	14895744	+	13884	gene-ZBTB2	ZBTB2	protein_coding	100157847		176	193	185	219	567.5	371	268	450.12	194	192	219	232.5	175.5	168.33	397	734	407	586	167	156	148	127	261	168	518	572	440	156	160	166	146	124	192	161	203.521	198.888	202.535	236.741	374.633	263.634
NC_010443.5	14904109	15017016	-	8239	gene-AKAP12	AKAP12	protein_coding	100152595		2417	2110	2932	2656	2583	3507	5070	4022	2164	1739	3167	2149	2187	3302	2209	4117	3274	3358	2353	2359	2151	2131	2839	2461	2206	3143	3394	1977	2237	3139	2043	1421	1767	1824	2794.94	2174.37	3209.91	2871.16	1703.66	2492.09
NC_010443.5	15114945	15141120	+	1506	gene-LOC106508814	LOC106508814	lncRNA	106508814		2	0	1	0	8	5	0	0	0	1	0	0	3	1	1	8	5	5	0	0	0	0	2	1	7	4	3	0	0	1	0	0	0	0	2.31274	0	1.09479	0	5.27652	3.55302
NC_010443.5	15140929	15330265	-	3802	gene-MTHFD1L	MTHFD1L	protein_coding	100154722		82	93	144	68	1011	858	369	442	117	108	141	76	80	150	309	1588	898	1288	84	136	100	124	271	214	802	848	1726	119	183	184	75	43	68	68	94.8222	95.837	157.649	73.5087	666.821	609.698
NC_010443.5	15341634	15588224	-	7767	gene-PLEKHG1	PLEKHG1	protein_coding	100621167		474	629	640	521	600	908	892	947	484	580	661	486	369	531	489	833	785	850	367	444	444	424	537	565	703	691	589	436	364	535	329	234	373	432	548.118	648.188	700.663	563.207	395.739	645.228
NC_010443.5	15730769	15731380	+	612	gene-LOC110256936	LOC110256936	pseudogene	110256936		32	41.5	48.5	48	90	68.83	84.5	30.5	32.5	41.5	35.5	31	66.5	50	72	78	81.5	115.83	47.5	46	30.5	30.5	47.5	64.5	90.5	92.5	103	44	37	52.5	37	28.5	37.5	34.5	37.0038	43.2812	52.5497	51.8885	59.3609	49.0316
NC_010443.5	15756536	15779380	-	3908	gene-IYD	IYD	protein_coding	403124	iodotyrosine deiodinase	95	10	2	77	2	2	3	0	87	3	3	63	3	1	0	2	2	2	4	1	1	2	0	13	0	1	1	0	6	5	3	0	8	7	109.855	10.3051	2.18957	83.2378	1.31913	1.42121
NC_010443.5	15779158	15780205	+	516	gene-LOC106508815	LOC106508815	lncRNA	106508815		0	0	0	0	0	0	0	0	2	0	0	0	0	0	0	0	0	0	0	0	0	0	0	0	0	0	0	0	0	0	0	0	0	0	0	0	0	0	0	0
NC_010443.5	15835230	15838608	+	1446	gene-LOC110256937	LOC110256937	lncRNA	110256937		0	0	0	0	0	0	0	0	0	0	0	0	0	0	0	0	0	0	0	0	0	0	0	0	0	0	0	0	0	0	0	0	0	0	0	0	0	0	0	0
NC_010443.5	15851562	15860409	-	2492	gene-LOC106508816	LOC106508816	lncRNA	106508816		5	8	3	8	0	0	8	0	5	15	7	5	5	3	6	0	5	0	4	1	3	6	2	9	0	0	0	1	4	9	6	4	4	4	5.78184	8.24404	3.28436	8.64809	0	0
NC_010443.5	15867846	15949951	-	2154	gene-PPP1R14C	PPP1R14C	protein_coding	100521302		2840	3685	3612	3587	39	783	3496	182	2868	3766	2893	3224	4021	3010	1430	55	1298	119	3550	3037	3016	3219	3021	3512	76	63	109	3359	2652	3723	3338	2767	2903	3037	3284.08	3797.41	3954.37	3877.59	25.7231	556.402
NC_010443.5	16007071	16017425	+	5974	gene-LOC102166801	LOC102166801	protein_coding	102166801		44	37	68	32	60	74	38	73	46.5	35	45	36	22	30	42	66.5	52.5	61	24	26	30	42	28	24	80	52	128.5	24	25.5	32	35	30	23	23.5	50.8802	38.1287	74.4454	34.5923	39.5739	52.5846
NC_010443.5	16022299	16051345	+	1534	gene-LOC100521647	LOC100521647	protein_coding	100521647		93.17	84.5	82.67	124.17	249.33	84	70	68.83	75.17	63.5	104.33	89	59.5	103	88.67	253	166.83	289.17	48.83	72.5	78.67	73.17	84.33	100.25	250	175	442.83	80.17	94.83	78.33	51.33	55.5	59.5	84.33	107.542	86.5624	90.8672	134.045	164.232	59.6907
NC_010443.5	16057036	16059787	-	1001	gene-LOC100521998	LOC100521998	protein_coding	100521998		24.17	14.5	13.67	14.67	48.58	29.5	16.5	12.33	20	11	13.83	11.5	7	12	14.42	40	35.33	64.67	13.17	15.5	14.17	11.17	13.83	14.04	39.08	26.25	101.92	24.67	15.83	17.83	8.83	10.75	9	9.83	27.7528	14.4271	15.327	16.2152	32.3187	21.3181
NC_010443.5	16090757	16100784	-	6038	gene-LOC106508817	LOC106508817	protein_coding	106508817		17	12	22.17	11.83	39.92	28	15	21	19.67	17.5	16.33	18	8	12	19.33	32.5	32.33	58.5	14.17	12	12.83	22.17	15.83	24.79	39.33	38.5	91.83	15.5	18.83	36.33	9.83	6	7.5	14.83	19.6583	12.3661	24.0853	12.9721	26.3826	19.8969
NC_010443.5	16113774	16119273	-	1401	gene-ULBP1	ULBP1	protein_coding	445523	UL16 binding protein 1	21	49	28	20	54	64	35	46	42	44	17	23	21	41	21	60	49	95	25	16	34	25	13	36	56	57	84	24	22	34	23	14	24	30	24.2837	50.4948	30.654	21.6202	35.6165	45.4786
NC_010443.5	16139227	16198974	+	3619	gene-LRP11	LRP11	protein_coding	100153355		551	498	640	608.5	390	560	575	473	732	572	518	547	607	596	357	610	505	663	649	562	567	501	523	753	343	455	266	688	554	875	535	505	596	732	637.159	513.192	700.663	657.255	257.231	397.938
NC_010443.5	16202859	16249879	-	2201	gene-PCMT1	PCMT1	protein_coding	100502562	protein-L-isoaspartate %28D-aspartate%29 O-methyltransferase	1970	1970	2360	2242	2245	1537	2268	1007	2658	2246	2063	2037	2922	2181	2063.75	2931	2182	2501	2564	2238	1782	1804	2157	2255	2572	2290	1825	2010	2035	2506	2656	2421	2209	2215	2278.04	2030.1	2583.69	2423.63	1480.72	1092.2
NC_010443.5	16249493	16267636	+	5808	gene-NUP43	NUP43	protein_coding	100154567		177.48	223.5	219.5	199	488.08	265.83	311.03	319	226.14	210.5	241.7	165.2	229.25	202	421.08	841.5	546.53	621.83	258.33	186.12	154.83	167.75	261.42	228.75	497	525.79	396.9	197.83	217	266	185.5	211.83	163.33	180.5	204.677	230.833	240.853	215.121	321.868	189.02
NC_010443.5	16274955	16320980	+	7415	gene-LATS1	LATS1	protein_coding	100152165		631	834	772	964	1236	1302	1375	1907	751	854	717	837	1007	807	962	1332	1288	1282	1047	737	813	531	753	701	1146	1236	947	753	589	960	813	559	785	794	729.668	859.441	845.175	1042.09	815.223	925.205
NC_010443.5	16330854	16360801	+	1961	gene-KATNA1	KATNA1	protein_coding	100518101		501	447	526	476	1151	791	755	643	565	510	534	382	545	566	639	1426	971	933	526	505	370	363	577	521	843	1177	826	353	482	558	443	394	315	391	579.34	460.636	575.857	514.561	759.16	562.087
NC_010443.5	16362777	16381897	-	1346	gene-GINM1	GINM1	protein_coding	102157824		577	814	1013	906	1633	1192	1168	1359	742	943	865	807	946	800	1132	1266	1456	1317	931	733	774	678	800	862	1834	1729	1085	781	651	928	718	662	766	915	667.224	838.831	1109.02	979.396	1077.07	847.039
NC_010443.5	16400938	16446860	+	5311	gene-PPIL4	PPIL4	protein_coding	100625026		294	360	349	350	518	474	479	608	338	350	288	266	328	312	380	644	426	522	289	260	285	280	320	307	556	469	378	249	237	411	268	243	272	305	339.972	370.982	382.08	378.354	341.655	336.826
NC_010443.5	16463532	16498974	+	4556	gene-ZC3H12D	ZC3H12D	protein_coding	100156984		11	11	4	5	436	163	40	115	12	7	4	1	4	11	195	469	109	120	8	3	9	8	55	3	417	406	126	3	4	2	2	2	3	5	12.72	11.3356	4.37914	5.40505	287.571	115.828
NC_010443.5	16476543	16483996	-	1685	gene-LOC110259956	LOC110259956	lncRNA	110259956		0	0	2	0	2	0	0	0	0	0	0	0	0	0	0	2	0	1	0	0	0	0	0	0	0	0	0	0	1	0	0	0	0	0	0	0	2.18957	0	1.31913	0
NC_010443.5	16533364	16611879	-	5207	gene-TAB2	TAB2	protein_coding	100156182		1393	2010	2020	2113	3432	2698	2396.5	2956	1562	2017	1858	1860	2290	1872	2193	3183	2681.5	3000.5	2060	1806	1835	1576	1686	2113.5	3685	3096	2347	1708	1501	2252	1956	1404	1621	1804	1610.82	2071.32	2211.47	2284.18	2263.63	1917.21
NC_010443.5	16791995	16802371	-	2912	gene-LOC106508820	LOC106508820	lncRNA	106508820		0	2	0	0	1	2	0	0	0	0	0	2	0	1	2	3	0	1	1.5	1	1	1	2	1	3	3	0	2	0	1	0	0	1	1	0	2.06101	0	0	0.659566	1.42121
NC_010443.5	16819952	16843000	+	4497	gene-LOC102159681	LOC102159681	lncRNA	102159681		0	1	1	0	1	2	4	2	0	1	2	0	1	0	0	1	2	1	0	0	0	2	0	0	0	1	0	0	0	0	0	1	1	0	0	1.03051	1.09479	0	0.659566	1.42121
NC_010443.5	16840422	17138088	-	4810	gene-UST	UST	protein_coding	100738738		357	630	487	710	693	857	844	674	410	604	475	557	647	504	558	590	539	585	526.5	352	487	416	475	548	611	635	546	388	388	686	437	424	472	586	412.823	649.218	533.161	767.518	457.079	608.987
NC_010443.5	17225219	17302924	-	2421	gene-LOC110259965	LOC110259965	lncRNA	110259965		2	0	0	0	0	0	1	0	3	0	0	1	0	0	0	0	0	0	0	1	0	0	0	3	0	1	0	0	0	0	0	0	0	2	2.31274	0	0	0	0	0
NC_010443.5	17306364	17663117	-	20212	gene-SASH1	SASH1	protein_coding	100157413		1011	1231	1326	1285	4093	4318.64	3182.25	3786.5	994	1174	1576.33	1143	1064	1259	1966	3426.5	3085	2724	1050	1041	919	955	1476	1299	3534	4536.67	3134.5	877.5	897	1566.5	918	796	867	1106	1169.09	1268.55	1451.69	1389.1	2699.6	3069.1
NC_010443.5	17512570	17514896	+	1243	gene-LOC106508822	LOC106508822	lncRNA	106508822		23	9	9	28	131	30	44	83	32	9	23	18	7	13	16	47	27	14	5	14	8	13	36	33	72	78	40	14	7	44	30	20	4	32	26.5965	9.27455	9.85307	30.2683	86.4031	21.3181
NC_010443.5	17883397	18290021	-	15699	gene-SAMD5	SAMD5	protein_coding	100522528		25	14	19	13	9	18	11	23	7	10	20	21	24	33	20	56	43	25	12	28	10	10	29	23	27	16	7.33	13	36	16	9	8	15	10	28.9092	14.4271	20.8009	14.0531	5.93609	12.7909
NC_010443.5	18083450	18186076	-	12557	gene-LOC110256596	LOC110256596	lncRNA	110256596		0	0	3	0	0	0	0	1	0	0	0	0	0	0	0	0	0	0	0	0	0	0	0	0	0	0	0	0	0	0	0	0	0	0	0	0	3.28436	0	0	0
NC_010443.5	18302411	18329596	-	363	gene-LOC100522716	LOC100522716	lncRNA	100522716		2	0	0	1	0	1	0	0	0	0	0	0	0	0	0	0	0	0	0	0	0	0	0	1	2	0	1	0	0	0	0	0	0	0	2.31274	0	0	1.08101	0	0.710603
NC_010443.5	18343826	18512750	-	9406	gene-STXBP5	STXBP5	protein_coding	100152912		216	310	278	336	1282	848	499	1123	277	303	339	292	325	272	786	1276	902	1119	343	283	291	225	344	303	1227	1435	684	217	217	348	289	271	336	348	249.775	319.457	304.35	363.22	845.563	602.591
NC_010443.5	18513347	18900691	+	14821	gene-LOC102160169	LOC102160169	lncRNA	102160169		3	4	8	9	18	11	4	7	5	3	8	7	4	3	4	31	9	13	5	4	3	6	13	2	15	12	6	2	2	6	8	5	5	6	3.4691	4.12202	8.75829	9.7291	11.8722	7.81663
NC_010443.5	18870880	19030983	-	6904	gene-ADGB	ADGB	protein_coding	100155164		32.5	22	35	22	72	90	117.5	163	40	32	22	20	27	41.5	48.5	63	46.5	42.5	8	35	13	5	55	18	50.5	111	35	16.5	35	28	44	27.5	13	12	37.0038	22.6711	38.3175	23.7822	47.4887	63.9543
NC_010443.5	18884583	18888294	-	3712	gene-LOC102160909	LOC102160909	pseudogene	102160909		0	0	0	0	1	2	2	3	0	0	0	0	0	0	1	2	1	0	1	0	0	0	1	0	0	1	0	0	0	2	1	0	0	0	0	0	0	0	0.659566	1.42121
NC_010443.5	19076301	19097647	-	681	gene-RAB32	RAB32	protein_coding	100144496	RAB32%2C member RAS oncogene family	215.5	150	270	103	900	579	393.5	435	196	109	185	122	106	259.5	436.5	630	492.5	494.5	96	190	69	83	394	137	756.5	820	479	143.5	186	151	237	145.5	77	91	249.775	154.576	295.592	111.344	593.609	411.439
NC_010443.5	19183221	19572853	-	6894	gene-GRM1	GRM1	protein_coding	100625610		2	0	1	0	2	2	5	0	3	1	0	3	0	0	7	1	5	5	0	0	0	0	2.5	0	10	5	15	0	0	1	0	0	0	0	2.31274	0	1.09479	0	1.31913	1.42121
NC_010443.5	19603847	19610584	-	1163	gene-LOC106508827	LOC106508827	lncRNA	106508827		2	1	0	0	3	1	4	1	0	0	1	1	0	0	3	3	0	2	0	0	0	0	2.5	0	2	2	2	0	0	0	0	0	0	0	2.31274	1.03051	0	0	1.9787	0.710603
NC_010443.5	19612915	19697444	+	10074	gene-SHPRH	SHPRH	protein_coding	100154314		355	409	412	488	700	684	614	868	354	418	399	322	402	448	571	778	759	803	416	401	351	280	390	360	720	769	527	342	271	436	314	275	366	467	410.511	421.477	451.052	527.533	461.696	486.053
NC_010443.5	19756232	19777621	+	9372	gene-FBXO30	FBXO30	protein_coding	100519988		741	791.5	801	1070	747	916.5	1143	1435	573	751	759.5	807.5	816	687	766	697	850	771	725	640	778.5	488	746	725	703	762	672	580.5	428	830	687	532	896	933	856.869	816.16	876.923	1156.68	492.696	650.913
NC_010443.5	19806363	19893350	+	4045	gene-EPM2A	EPM2A	protein_coding	100153341		752.08	1141.5	1091.37	985.2	140	329.64	794	207	936.2	998.68	962.5	840.7	979.67	793.2	388.5	88.4	302	103	770.68	777.7	749.2	646	642.2	1035	108.7	125	146	811.6	820.2	1235.17	968.4	985.33	915.48	1100.57	869.589	1176.84	1194.41	1064.8	92.3392	234.499
NC_010443.5	20514264	21047927	-	20993	gene-UTRN	UTRN	protein_coding	100523292		3757	4724	4518	4397	3107	4991	5122	5321	3564	3652	4815	3701	4146	3921	2840	3348	3677	3209	3442	3484	3593	3169	3425	3712	2559	3221	3119	3315	2463	4575	2964	2494	3258	3821	4344.47	4868.11	4946.24	4753.2	2049.27	3546.62
NC_010443.5	20890152	20890639	+	488	gene-LOC110256572	LOC110256572	pseudogene	110256572		34.5	38	31	48.83	125	89.5	58	47.67	50.33	33.17	46	26.5	51	39.17	53.5	129.17	86.33	135.17	41.33	37.67	28.17	43.33	49.33	48.33	118	102.83	101.5	43	42.83	67.67	35	23.67	34.33	30	39.3165	39.1592	33.9384	52.9695	82.4457	63.9543
NC_010443.5	21061209	21116780	-	1577	gene-LOC106506455	LOC106506455	lncRNA	106506455		0	3	0	0	10	26	14	66	3	1	4	1	1	0	5	8	4	5	0	0	3	1	1	2	4	9	1	0	0	0	0	0	0	0	0	3.09152	0	0	6.59566	18.4757
NC_010443.5	21113198	21113280	-	83	gene-TRNAL-UAA	TRNAL-UAA	tRNA	110257132		0	0	0	0	0	0	0	0	0	0	0	0	0	0	0	0	0	0	0	0	0	0	0	0	0	0	0	0	0	0	0	0	0	0	0	0	0	0	0	0
NC_010443.5	21127871	21170321	-	2806	gene-STX11	STX11	protein_coding	100152253		102	84	82	119	394	384	162	319	108	104	96	106	121	98	206	342	181	282	139	90	107	103	179	86	330	290	217	113	91	73	74	56	51	54	117.95	86.5624	89.7724	128.64	259.869	272.872
NC_010443.5	21146015	21159226	+	2025	gene-LOC110259972	LOC110259972	lncRNA	110259972		0	3	0	0	0	0	0	0	0	4	0	4	3	3	0	2	0	0	1	2	0	5	0	2	0	3	0	4	3	4	6	1	0	1	0	3.09152	0	0	0	0
NC_010443.5	21231264	21232014	+	642	gene-SF3B5	SF3B5	protein_coding	100520703		753	716	646	635	1631	1020	768	387	843	702	691	593	902	737	1100	3139	1349	1498	853	698	541	741	901	744	1739	1428	1328	705	617	711	599	604	477	567	870.745	737.842	707.232	686.442	1075.75	724.815
NC_010443.5	21299830	21371070	+	13583	gene-PLAGL1	PLAGL1	protein_coding	733596	PLAG1 like zinc finger 1	744	670	710	1132	705	717	1098	882	688	761	853	753	732	601	887	967	804	766	768	604	632	713	793	789	681	836	437	685	527	753	740	612	540	551	860.338	690.439	777.298	1223.7	464.994	509.502
NC_010443.5	21373015	21413797	-	869	gene-ZC2HC1B	ZC2HC1B	protein_coding	100524002		2	2.5	1	0	4.5	3	2.5	3	3	2	3.5	0.5	2	2	4.5	7.5	5	3.5	2.5	2.5	0	0.5	1	0	3	8	1.5	1	2	2	0.5	0	1	0.5	2.31274	2.06101	1.09479	0	2.63826	2.13181
NC_010443.5	21406949	21430252	-	9379	gene-LTV1	LTV1	protein_coding	100627735		585	588.5	710.33	541	1309.17	770	802.75	753	608.5	629	605.5	456.5	731	675	1076.5	2320	1292	1845.5	699.5	555.5	531	529.5	663	583.5	1711	1277.75	1311.5	556	475	671	503.5	430.5	470	520.5	676.475	605.937	777.298	584.827	863.371	547.164
NC_010443.5	21438744	21723255	-	10204	gene-PHACTR2	PHACTR2	protein_coding	100524350		2767	4014.1	3876	3697	1695	2306.5	3710	2831	2920.5	3590	3293	3001	3094	2677	1894.25	2344	2227	1936	2421	2531.7	3115	2525	2384	2799.5	1431	1812	1399	2690.5	2049.2	3387	2588	1906	2779	3488	3199.67	4136.45	4243.39	3996.5	1117.96	1638.65
NC_010443.5	21742192	21762901	+	3378	gene-FUCA2	FUCA2	protein_coding	100154940		1379	1718	1693	1540	3791	3682	2779	3173	1290	1500	1592	1275	1126	1200	2164	2492	2061	3535	1096	1010	1242	1213	1491	1460	3282	2995	2923	1259	851	1572	946	722	1048	1333	1594.63	1770.41	1853.47	1664.76	2500.41	2616.44
NC_010443.5	21750194	21801625	-	2289	gene-PEX3	PEX3	protein_coding	100153726	peroxisomal biogenesis factor 3	495	628	497	480	442	398	575	354	479	533	495	446	678	485	432	455	478	369	596	476	450	396	426	531	421	425	246	433	380	583	429	436	450	531	572.402	647.157	544.108	518.885	291.528	282.82
NC_010443.5	21801565	21831268	+	8780	gene-ADAT2	ADAT2	protein_coding	100154785		78	73	89.5	81.5	280	152	105	135	107.5	72	86.5	86	106	92	154.5	524	259	302	113	71	62	73.5	99	117	295	267.5	219.5	84	65	98	81	63	60	73.5	90.1967	75.2269	98.5307	88.6429	184.678	108.012
NC_010443.5	21831872	21887144	+	5730	gene-LOC110256604	LOC110256604	lncRNA	110256604		2	1	2	1	3	3	5	7	5	4	3	2	2	3	2	8	3	1	5	4	2	0	3	7	9	7	3	2	2	7	1	1	1	4	2.31274	1.03051	2.18957	1.08101	1.9787	2.13181
NC_010443.5	21913237	22165078	-	7001	gene-AIG1	AIG1	protein_coding	100151943		704	656	699	734	1281	1170	999	782	661	714	554	621	974	693	986	1003	761	1013	936	615	654	695	824	800	1743	1246	830	680	545	821	518	443	622	479	814.083	676.011	765.255	793.462	844.904	831.406
NC_010443.5	22081617	22085731	+	1585	gene-LOC102166818	LOC102166818	lncRNA	102166818		0	0	0	0	0	0	0	0	0	0	0	0	0	0	0	0	0	0	0	0	0	0	0	0	1	1	0	0	0	0	0	0	0	0	0	0	0	0	0	0
NC_010443.5	22240681	22436945	+	36720	gene-HIVEP2	HIVEP2	protein_coding	100525369		914	1109	983	1048	1469	2220	1826	2071	786	949	1181	835	1160	990	866	1477	1470	1698	942	821	749	758	1103	855	1812	1494	1679	756	713	1148	919	674	807	891	1056.92	1142.83	1076.17	1132.9	968.902	1577.54
NC_010443.5	22662009	22802166	-	8749	gene-ADGRG6	ADGRG6	protein_coding	100511292		434	305	423	293	692	824	838	857	285	198	294	154	256	379	521	284	484	296	251	222	300	148	470	205	320	453	131	232	222	367	156	115	194	248	501.864	314.304	463.094	316.736	456.419	585.537
NC_010443.5	22862628	22923861	-	2052	gene-VTA1	VTA1	protein_coding	100155445		854	932	951	937	1177	820	1111	822	864	940	833	830	1087	860	1095	1667	1226	1175	1079	939	886	730	927	886	1300	1246	758	904	771	975	792	688	733	865	987.538	960.431	1041.14	1012.91	776.309	582.695
NC_010443.5	22933885	22936167	-	618	gene-LOC110259390	LOC110259390	protein_coding	110259390		0	0	0	0	0	0	0	0	0	0	0	0	0	0	0	0	0	0	0	0	0	0	0	0	0	0	0	0	0	0	0	0	0	0	0	0	0	0	0	0
NC_010443.5	22972049	22989188	+	2852	gene-NMBR	NMBR	protein_coding	100169653	neuromedin B receptor	0	0	0	0	0	0	0	0	0	0	0	0	0	0	0	0	0	0	0	0	0	0	0	0	0	0	0	0	0	0	0	0	0	0	0	0	0	0	0	0
NC_010443.5	23286183	23286906	+	724	gene-LOC110259394	LOC110259394	pseudogene	110259394		0	0	0	0	0	0	0	0	0	0	0	0	0	0.25	0	0.25	0	0	0	0	0	0	0	0	0	0	0	0	0	0	0	0	0	0	0	0	0	0	0	0
NC_010443.5	23377393	23377464	-	72	gene-TRNAE-UUC	TRNAE-UUC	tRNA	110257133		0	0	0	0	0	0	0	0	0	0	0	0	0	0	0	0	0	0	0	0	0	0	0	0	0	0	0	0	0	0	0	0	0	0	0	0	0	0	0	0
NC_010443.5	23703407	23931191	+	2492	gene-LOC106508831	LOC106508831	lncRNA	106508831		0	0	0	0	0	0.5	0	0	0	0	0	1	0	0	0	0	0	0	0	0	0	0	0	0	0	0	1	0	1	0	0	0	0	1	0	0	0	0	0	0
NC_010443.5	24633392	24879188	-	1422	gene-LOC110259987	LOC110259987	lncRNA	110259987		0	1	0	0	0	0	1	0	0	1	0	0	0	4	1	0	0	0	2	0	1	0	2	2	0	0	0	0	2	2	0	0	0	0	0	1.03051	0	0	0	0
NC_010443.5	25124567	25134196	+	8133	gene-LOC102163845	LOC102163845	lncRNA	102163845		12	77	57	13	0	5	26	1	22	45	32.5	13	16	15	0	0	2	0	13	7	21	10	7	72	0	2	0	2	16	73	22	12.5	20	51	13.8764	79.3489	62.4028	14.0531	0	3.55302
NC_010443.5	25155652	25158517	+	2404	gene-CITED2	CITED2	protein_coding	100156022		1471	2264	1732	2625	1556	1448	1906	1064	2157	2659	2158	2900	4565	2262	1361	1010	841	834	4257	2836	1644	1643	1501	2086	1677	1400	727	1731	1674	2318	2796	2885	2529	1239	1701.02	2333.06	1896.17	2837.65	1026.28	1028.95
NC_010443.5	25228602	25285303	+	4591	gene-TXLNB	TXLNB	protein_coding	100511845		3987	7299	5117	6276	96	1024	4592	294	4495	6831	4654	5843	6788	4422	1923	57	1212	133	5994	4296	5492	3079	3332	5391	60	120	11	3425	3669	6455	6027	5343	5614	8240	4610.44	7521.66	5602.02	6784.42	63.3183	727.658
NC_010443.5	25316448	25364083	-	5347	gene-HECA	HECA	protein_coding	100512023		692	901	926	975	1820	1491.5	1108	2175	775	968	753	840	952	733	1113	1615	1042	1280	822	704	968	578	744	706	1516	1990.5	898	799	495	843	650	648	860	986	800.206	928.485	1013.77	1053.99	1200.41	1060.22
NC_010443.5	25432314	25447016	-	758	gene-ABRACL	ABRACL	protein_coding	100525723		69.5	46	65.5	50.5	2268.5	955.5	157	781	89	55.5	44.5	37	25	105	1296	3227.5	1358.5	1611	33	65	48.5	80	283	63.5	2413.5	2319.5	1313.5	73.5	62	87	28	10.5	35	51.5	80.9457	47.4032	72.2559	54.0505	1495.89	679.337
NC_010443.5	25445613	25447839	-	2227	gene-LOC110259990	LOC110259990	protein_coding	110259990		3.5	2	4.5	6.5	184.5	70.5	3	49	1	1.5	6.5	1	1	7	94	209.5	86	140	1	3	2.5	3	13	1.5	159.5	155.5	126.5	4.5	2	4	0	0.5	1	0.5	4.62547	2.06101	4.37914	6.48606	121.36	49.7422
NC_010443.5	25481283	25565284	+	2919	gene-REPS1	REPS1	protein_coding	100154803		462	474	436	524	1888	1080	793	957	535	518	444	487	587.33	507	1030	1893	1244	1304	563	449	436	390	546	497	1456	1677	1119	387	387	467	443	385	392	470	534.242	488.46	477.327	566.45	1245.26	767.451
NC_010443.5	25566955	25644289	-	3557	gene-ECT2L	ECT2L	protein_coding	100153588		0	0	1	0	2	0	4	0	1	0	0	1	1	4	0	0	0	0	0	4	0	0	3	2	0	0	0	1	2	0	0	1	0	1	0	0	1.09479	0	1.31913	0
NC_010443.5	25646997	25663277	-	1252	gene-CCDC28A	CCDC28A	protein_coding	100512200	coiled-coil domain containing 28A	344	430	314	356	665	484	426	438	325	413	313	325	376	337	419	538	330	299	368	270	274	253	332	295	582	550	266	234	239	389	373	324	286	365	397.791	443.117	343.763	384.84	438.611	343.932
NC_010443.5	25663554	25988106	+	17646	gene-NHSL1	NHSL1	protein_coding	100156257		920	1426	1083	1286	341	535	915	534	1237	1359	1518	1444	1406	1126	576	298	464	351	1407	1222	1212	860	1117	1442	357	363	325	732	959	1382	1581	1393	1306	1600	1063.86	1469.5	1185.65	1390.18	224.912	380.173
NC_010443.5	26001650	26011381	-	3218	gene-HEBP2	HEBP2	protein_coding	100155860		284	145	185	181	439	526	431	280	249	231	222	199	183	316	347	356	479	268	210	272	157	206	337	223	485	324	594	214	175	229	147.25	160	139	138	328.408	149.423	202.535	195.663	289.549	373.777
NC_010443.5	26025808	26044787	+	1529	gene-LOC100154647	LOC100154647	protein_coding	100154647		4	3	3	3	3.5	4	4	1	1	3	2	2	7	5	4	15.5	9	19.5	4	8	6	5	3	6	10	9	9.5	3	5	2	0	5	3	6	4.62547	3.09152	3.28436	3.24303	2.63826	2.84241
NC_010443.5	26069337	26256871	-	17570	gene-ARFGEF3	ARFGEF3	protein_coding	100621590		577	651	583	866	4	256	637	149	551	615	711	801	889	545	271	102	208	98	759	647	592	398	444	487	26	56	17	360	299	467	570	544	617	675	667.224	670.859	638.26	936.155	2.63826	181.914
NC_010443.5	26301254	26317046	+	1215	gene-PERP	PERP	protein_coding	100513507	PERP%2C TP53 apoptosis effector	1109	1354	1546	1335	3	470	2226	92	1173	1088	1332	1210	1863	1569	627	8	590	87	1677	1526	1218	862	1540	1329	3	0	9	1069	1124	1518	1543	1657	1236	1409	1282.41	1395.3	1692.54	1443.15	1.9787	333.983
NC_010443.5	26326631	26376805	-	695	gene-LOC110256938	LOC110256938	lncRNA	110256938		0	0	0	0	0	0	0	0	0	0	0	0	0	0	0	0	0	0	0	0	0	0	0	0	0	0	0	0	0	0	0	0	0	0	0	0	0	0	0	0
NC_010443.5	26474158	26489771	-	7899	gene-TNFAIP3	TNFAIP3	protein_coding	100622156	TNF alpha induced protein 3	389	292	276	261	880	817	515	603	288.14	275	278	242	251	358	492	993	547	765	354	265	265	238	351	267	1141	756	565	316	177	266	130	149	233	220	449.827	300.908	302.161	282.144	580.418	580.563
NC_010443.5	26499195	26529634	+	4298	gene-LOC100621792	LOC100621792	lncRNA	100621792		2	3	1	0	3	0	1	1	2	1	1	1	1	1	0	0	2	0	0	1	1	1	1	2	1	4	0	0	0	0	3	0	0	2	2.31274	3.09152	1.09479	0	1.9787	0
NC_010443.5	26639458	26649592	+	2079	gene-LOC106508840	LOC106508840	protein_coding	106508840		0	1	0	0	3	2	0	0	0	0	1	0	0	0	1	0	1	0	0	0	0	0	0	1	1	1	0	1	0	0	0	0	0	0	0	1.03051	0	0	1.9787	1.42121
NC_010443.5	26800671	26801489	+	819	gene-OLIG3	OLIG3	protein_coding	100153431		0	0	0	0	0	0	0	0	0	0	0	0	0	0	0	0	0	0	0	0	0	0	0	0	0	0	0	0	0	0	0	0	0	0	0	0	0	0	0	0
NC_010443.5	26966686	26973753	+	1907	gene-LOC102167333	LOC102167333	lncRNA	102167333		1	2	0	1	1	5	1	1	1	0	1	0	0	3	1	1	0	4	0	0	0	0	1	0	0	3	0	0	0	2	0	0	0	1	1.15637	2.06101	0	1.08101	0.659566	3.55302
NC_010443.5	27037151	27061095	+	5326	gene-IFNGR1	IFNGR1	protein_coding	100152238	interferon gamma receptor 1	2148	1687	2573	1942	3847	2845	3076	2351	1710	1745	1974	1424	1682	1802	2091	3062	2512	2744	1729	1807	1487	1850	2309	1866	3248	3424	2271	2026	1405	1574	1002	724	935	1036	2483.88	1738.46	2816.88	2099.32	2537.35	2021.67
NC_010443.5	27073481	27090635	+	1527	gene-IL22RA2	IL22RA2	protein_coding	100513324		1	1	1	1	6	10	0	3	0	1	0	0	0	2	2	6	7	2	1	0	1	1	0	2	13	2	2	0	1	0	1	1	0	0	1.15637	1.03051	1.09479	1.08101	3.95739	7.10603
NC_010443.5	27137545	27172341	+	6214	gene-IL20RA	IL20RA	protein_coding	100622457		1	1	4	2	64	106	9	61	2	2	4	3	4	1	14	1	0	6	6	2	1	3	5	6	103	1	32	3.2	1	4	1	1	0	4	1.15637	1.03051	4.37914	2.16202	42.2122	75.3239
NC_010443.5	27246742	27250476	-	2723	gene-SLC35D3	SLC35D3	protein_coding	100737566		3	0	4	1	9	5	4	3	4	2	6	0	1	5	5	2	6	0	1	1	1	0	9	5	6	4	2	0	3	5	4	2	0	0	3.4691	0	4.37914	1.08101	5.93609	3.55302
NC_010443.5	27257872	27346529	-	1630	gene-PEX7	PEX7	protein_coding	100152228		322	329	283	338	314	275	381	229	227	332	279	289	522	345	320	340	318	298	570	427	292	312	410	267	344	337	183	294	258	274	255	203	251	281	372.35	339.036	309.824	365.382	207.104	195.416
NC_010443.5	27346552	27377573	+	2441	gene-LOC106508844	LOC106508844	lncRNA	106508844		25	24	27.5	47	4	35.5	51	43	10	27	14	37.5	40	11	31	13	3	10	51	20	11	40	17	9	30	14	3	36	8	16	23	7	17	24	28.9092	24.7321	30.654	50.8075	2.63826	25.5817
NC_010443.5	27380143	27600500	+	9824	gene-MAP3K5	MAP3K5	protein_coding	100622769		5782	6189	5755.5	8805.75	924	2004.5	6594	1018	4678	6097	5029	6565.5	8153	4912	4247	1089	2188	1154	7902	6285	7705	6655	5744	4922	948	1026	580	6845	4192	5145	5355	4177	7375	6012	6686.12	6377.8	6301.59	9519.38	609.439	1424.05
NC_010443.5	27606021	27782754	+	9967	gene-MAP7	MAP7	protein_coding	100514082		75	102	89	81.25	35	36	76	27	58	107	65	81	89	58	63	48	61	52	82	69	62	81.5	79	49	27	36	13	79	53	55	69	58	59	65	86.7276	105.112	97.4359	87.5619	23.0848	25.5817
NC_010443.5	27702636	27711969	+	4753	gene-LOC110256640	LOC110256640	lncRNA	110256640		0.5	0	0	1	0	0	1	0	0	0	0	0	0	0	0	0	1	0	0	0	0	0.5	1	0	0	0	0	0	0	1	0	0	0	0	0	0	0	1.08101	0	0
NC_010443.5	27778853	27872060	-	2211	gene-LOC106506526	LOC106506526	lncRNA	106506526		14	10	12	15	33	23	17	13	16	24	11	14	19	15	7	24	19	15	11	14	20	12	10	13	17	28	9	13	16	10	16	9	13	14	16.1891	10.3051	13.1374	16.2152	21.7657	16.3439
NC_010443.5	27872167	27902980	+	5777	gene-BCLAF1	BCLAF1	protein_coding	100462726	BCL2 associated transcription factor 1	2502.5	2609	2697.5	3293.5	4430.5	3558.5	4025.5	5551.5	2346.5	2652	2519.5	2739.5	3082	2720.5	3609	5672	5180	4814.5	2705.5	2782	2478.5	2062	2756.5	2459	4839	4863.5	3746.5	2436	2054	3040.5	2235	1845	2530.5	2923.5	2893.23	2688.59	2953.73	3560.85	2921.88	2528.33
NC_010443.5	27906162	27998861	+	10294	gene-MTFR2	MTFR2	protein_coding	100157026	mitochondrial fission regulator 2	47	25	33	39	304	82	64	48	57	41	48	55	20	20	324	540	367	443	22	10	42	52	53	62	369	354.5	283	58	48	48	17	7	17	21	54.3493	25.7626	36.1279	42.1594	200.508	58.2695
NC_010443.5	27935090	27941357	-	748	gene-LOC102158075	LOC102158075	lncRNA	102158075		4	5	4	5	0	0	1	2	1	1.5	1	0	0	6	1	0	0	2	2	2	2	2	1	1	0	1	0	2	3	2	3	0	0	0	4.62547	5.15253	4.37914	5.40505	0	0
NC_010443.5	27958261	28425754	-	12391	gene-PDE7B	PDE7B	protein_coding	100037969		774	874	995	631	556	890	1804	1186	654	810.5	692	479	547	787	762	863	933	836	471	607	651	544	927	843	501	540	240	516	509	949	540	389	527	591	895.029	900.662	1089.31	682.118	366.718	632.437
NC_010443.5	28228367	28235195	+	4365	gene-LOC106504354	LOC106504354	lncRNA	106504354		0	3	13	3	3	0	0	0	0	3	5	2	2	3	6	13	0	7	0	0	1	0	7	1	0	2	1	5	0	1	1	1	1	2	0	3.09152	14.2322	3.24303	1.9787	0
NC_010443.5	28566279	28760471	+	5228	gene-AHI1	AHI1	protein_coding	100514806		486.5	495	752.5	298.5	811.5	741.5	1144	771	417	472.5	766	161	548	651	611	640	883	706	617.5	800	561	226	781.5	774	717	688	692.5	296.5	631.5	713	366	438.5	367.5	180.5	561.995	510.1	823.279	322.141	535.567	527.268
NC_010443.5	28672077	28682325	+	952	gene-LOC110260025	LOC110260025	lncRNA	110260025		0.5	0	0.5	2.5	1.5	3.5	1	0	2	0.5	0	0	2	0	1	0	2	1	0.5	2	0	0	0.5	1	0	0	0.5	0.5	0.5	0	0	2.5	0.5	0.5	0	0	0	2.16202	1.31913	2.84241
NC_010443.5	28819500	28856222	-	3687	gene-MYB	MYB	protein_coding	100152439		4	43	38	26	71	44	29	23	9	59	67	11	34	10	92	120	72	78	60	19	62	19	21	8	62	99	70	17	42	11	4	31	32	6	4.62547	44.3117	41.6019	28.1063	46.8292	31.2665
NC_010443.5	28907066	28923123	-	746	gene-LOC100152021	LOC100152021	pseudogene	100152021		0	0	0	0	0	0	0	0	0	0	0	0	0	0	0	0	0	0	0	0	0	0	0	0	0	0	0	0	0	0	0	0	0	0	0	0	0	0	0	0
NC_010443.5	28968778	29052427	+	5052	gene-HBS1L	HBS1L	protein_coding	100158211		1408	1585	1770	1452.5	1692	1426	1945	1506	1240.5	1561.5	1475	1296.5	1795	1779.5	1552.5	1799.5	1988	1660	1769.5	1702.5	1447	1212.5	1511	1648.5	1861.5	1491.5	1189	1487	1309	1577	1436.5	1171.5	1370	1393	1628.17	1633.35	1937.77	1569.63	1115.99	1013.32
NC_010443.5	29060682	29083815	+	6024	gene-ALDH8A1	ALDH8A1	protein_coding	100738255		0	0	0	2	1	0	0	0	0	0	0	0	0	2	0	0	1	0	0	0	0	0	0	4	0	0	0	0	0	0	0	0	0	0	0	0	0	2.16202	0.659566	0
NC_010443.5	29107723	29108969	-	1247	gene-LOC110260030	LOC110260030	pseudogene	110260030		15	13	20	12	81	71	37	76	14	9	15	11	11	14	63	108	99	113	7	21	11	16	21	23	72	82	84	19	9	22	5	4	3	6	17.3455	13.3966	21.8957	12.9721	53.4248	50.4528
NC_010443.5	29262185	29284004	+	2206	gene-LOC110260031	LOC110260031	lncRNA	110260031		1	0	0	0	0	0	0	0	0	0	0	0	0	0	0	3	2	2	0	2	0	0	0	0	2	1	0	0	1	0	0	0	0	0	1.15637	0	0	0	0	0
NC_010443.5	29373516	29381335	-	4816	gene-LOC110260032	LOC110260032	lncRNA	110260032		0	1	1	0	2	7	0	9	0	0	1	2	0	4	0	3	4	1	1	2	0	0	0	0	6	0	0	0	0	2	0	0	0	0	0	1.03051	1.09479	0	1.31913	4.97422
NC_010443.5	29625786	29753619	+	3946	gene-SGK1	SGK1	protein_coding	100625739	serum/glucocorticoid regulated kinase 1	644	1069	915	828	4468	2338	1095	1883	681	872	886	784	819	707	2930	6279	3058	6417	863	669	1132	691	1245	822	5488	4160	2541	747	793	772	552	826	978	1302	744.701	1101.61	1001.73	895.077	2946.94	1661.39
NC_010443.5	29835964	29901996	+	7021	gene-SLC2A12	SLC2A12	protein_coding	100517381		139	386	228	270	43	95	167	89	205	310	214	238	290	209	54	13	60	7	285	246	155	169	97	284	26	16	27	158	162	320	274	224	314	373	160.735	397.775	249.611	291.873	28.3613	67.5073
NC_010443.5	29899956	29936773	-	3027	gene-TBPL1	TBPL1	protein_coding	100517563		211	256	330	254	431	275	329	407	276	317	187	205	226	250	294	597	433	432	214	227	195	254	252	247	469	416	303	228	155	241	194	174	184	214	243.994	263.809	361.279	274.577	284.273	195.416
NC_010443.5	29975280	29978273	-	1295	gene-TCF21	TCF21	protein_coding	100152962		354	362	365	418	532	1361	1560	1173	355	354	447	234	474	639	558	1114	736	709	529	384	383	370	844	478	522	761	600	391	415	602	228	183	234	224	409.354	373.043	399.597	451.863	350.889	967.131
NC_010443.5	30200377	30201487	+	1111	gene-LOC110259395	LOC110259395	pseudogene	110259395		0	0	0	0	0	2	1	0	0	0	0	0	0	0	1	0	0	0	0	0	0	0	0	0	1	0	0	0	0	0	0	0	0	0	0	0	0	0	0	1.42121
NC_010443.5	30260784	30575593	-	19023	gene-EYA4	EYA4	protein_coding	100157256		158	78	180	267	5	14	49	42	234	53	205	265	191	148	68	17	20	15	99	288	240	55	51	218	11	32	4	57	292	210	255	186	332	301	182.706	80.3794	197.061	288.63	3.29783	9.94844
NC_010443.5	30630967	30633987	-	2698	gene-LOC106507477	LOC106507477	lncRNA	106507477		0	0	0	0	0	0	0	0	0	0	0	0	0	0	0	0	0	0	0	0	0	0	0	0	0	0	0	0	0	0	0	0	0	0	0	0	0	0	0	0
NC_010443.5	30829640	30835487	-	3165	gene-LOC102166614	LOC102166614	lncRNA	102166614		1	0	0	0	0	4	0	2	0.33	0	0	0	0.33	0	1	1	0	1	0	0	0	0	0	0	2	0	0	0	0	0	0	0	0	0	1.15637	0	0	0	0	2.84241
NC_010443.5	30920804	30923392	-	492	gene-RPS12	RPS12	protein_coding	397650	ribosomal protein S12	11231	10714.5	8460.5	9622.5	31317	23296	12615	7496.5	12288.5	11312.5	9122	8397	12325	12663.5	22509.5	50318.8	24540	28528	13480	10234	9277.5	8974.5	12901.5	13875	35565.5	28369	26519.8	10169	9925.5	12995.5	9166.5	7946.5	7269	8644.5	12987.2	11040.8	9261.89	10401.5	20655.6	16554.2
NC_010443.5	30923716	30956898	+	6079	gene-SLC18B1	SLC18B1	protein_coding	100155211		107	120	128	142.29	418.17	391.75	291.33	754.17	112	107	80	121	118.25	114	231.39	357	314	278	130	84	100	82	167	131	458	504.14	373	74	100	166	115.79	94	93.5	121.5	123.731	123.661	140.133	153.504	275.698	278.556
NC_010443.5	30961520	30970945	+	2179	gene-VNN2	VNN2	protein_coding	100153984		8	4	11	15	433	277	70	314	14	6	7	11	15	21	182	206	255	266	9	5	12	14	96	11	863	481	187	17	6	20	1	8	11	4	9.25094	4.12202	12.0426	16.2152	285.592	196.837
NC_010443.5	30981596	30993259	+	2134	gene-VNN3	VNN3	protein_coding	100152784		0	0	3	3	3	2	3	3	0	1	3	0	0	2	3	18	9	23	2	3	1	4	0	3	10	0	8	5	0	8	1	1	2	1	0	0	3.28436	3.24303	1.9787	1.42121
NC_010443.5	31003338	31023731	+	1645	gene-VNN1	VNN1	protein_coding	397246	vanin 1	3	6	4	3	21	9	1	5	0	6	0	2	3	0	11	10	22	45	3	2	1	3	3	2	20	11	4	4	3	4	0	0	2	1	3.4691	6.18303	4.37914	3.24303	13.8509	6.39543
NC_010443.5	31037826	31050816	+	2713	gene-TAAR1	TAAR1	protein_coding	100157645		0	0	0	0	0	0	0	0	0	0	0	0	0	0	0	0	0	0	0	0	0	0	0	0	0	0	0	0	0	0	0	0	0	0	0	0	0	0	0	0
NC_010443.5	31067713	31074574	+	1035	gene-TAAR2	TAAR2	protein_coding	100156428		0	0	0	0	0	0	0	0	0	0	0	0	0	0	0	0	0	0	0	0	0	0	0	0	0	0	0	0	0	0	0	0	0	0	0	0	0	0	0	0
NC_010443.5	31083314	31084341	+	1026	gene-TAAR3	TAAR3	protein_coding	100155640		0	0	0	0	0	0	0	0	0	0	0	0	0	0	0	0	0	0	0	0	0	0	0	0	0	0	0	0	0	0	0	0	0	0	0	0	0	0	0	0
NC_010443.5	31096072	31096974	+	903	gene-TAAR4	TAAR4	protein_coding	100153998		0	0	0	0	0	0	0	0	0	0	0	0	0	0	0	0	0	0	0	0	0	0	0	0	0	0	0	0	0	0	0	0	0	0	0	0	0	0	0	0
NC_010443.5	31104142	31105153	+	1008	gene-TAAR5	TAAR5	protein_coding	100152802		0	0	0	0	0	0	0	0	0	0	0	0	0	0	0	0	0	0	0	0	0	0	0	0	0	0	0	0	0	0	0	0	0	0	0	0	0	0	0	0
NC_010443.5	31108142	31113852	-	780	gene-LOC100158044	LOC100158044	pseudogene	100158044		0	0	0	0	0	0	0	0	0	0	0	0	0	0	0	0	0	0	0	0	0	0	0	0	0	0	0	0	0	0	0	0	0	0	0	0	0	0	0	0
NC_010443.5	31115536	31116570	+	1033	gene-LOC100156866	LOC100156866	protein_coding	100156866		0	0	0	0	0	0	0	0	0	0	0	0	0	0	0	0	0	0	0	0	0	0	0	0	0	0	0	0	0	0	0	0	0	0	0	0	0	0	0	0
NC_010443.5	31124661	31125693	+	1029	gene-LOC100154422	LOC100154422	protein_coding	100154422		0	0	0	0	0	0	0	0	0	0	0	0	0	0	0	0	0	0	0	0	0	0	0	0	0	0	0	0	0	0	0	0	0	0	0	0	0	0	0	0
NC_010443.5	31134610	31135694	-	1085	gene-LOC100154406	LOC100154406	protein_coding	100154406		0	0	0	0	0	0	0	0	0	0	0	0	0	0	0	0	0	0	0	0	0	0	0	0	0	0	0	0	0	0	0	0	0	0	0	0	0	0	0	0
NC_010443.5	31140622	31141654	-	1029	gene-LOC100155663	LOC100155663	protein_coding	100155663		0	0	0	0	0	0	0	0	0	0	0	0	0	0	0	0	0	0	0	0	0	0	0	0	0	0	0	0	0	0	0	0	0	0	0	0	0	0	0	0
NC_010443.5	31149782	31150817	-	1036	gene-LOC100153216	LOC100153216	protein_coding	100153216		0	0	0	0	0	0	0	0	0	0	0	0	0	0	0	0	0	0	0	0	0	0	0	0	0	0	0	0	0	0	0	0	0	0	0	0	0	0	0	0
NC_010443.5	31161407	31162453	-	1047	gene-LOC100152013	LOC100152013	protein_coding	100152013		0	0	0	0	0	0	0	0	0	0	0	0	0	0	0	0	0	0	0	0	0	0	0	0	0	0	0	0	0	0	0	0	0	0	0	0	0	0	0	0
NC_010443.5	31184905	31237052	+	2248	gene-STX7	STX7	protein_coding	100153196		750	742	843	1135	1906.5	1198	1189	2391	728	769	693	936.5	922	786	1309	1962.5	1300	1112.5	861	683	894.5	629	857	900.5	1687	1935	897	830	562	1054	693	558	699	862	867.276	764.635	922.904	1226.95	1257.13	851.303
NC_010443.5	31211012	31218212	+	6807	gene-LOC110260060	LOC110260060	lncRNA	110260060		3	2	1	1	20.5	17	5	26	0	0	0	1.5	1	1	4	25.5	6	5.5	1	2	0.5	5	1	0.5	14	6	4	1	1	2	0	0	1	1	3.4691	2.06101	1.09479	1.08101	13.1913	12.0803
NC_010443.5	31282491	31367589	+	3335	gene-MOXD1	MOXD1	protein_coding	100151998		2	1	3	5	264	253	50	138	30	0	12	10	8	12	14	31	8	48	2	12	5	2	17	1	52	166	300	3	2	8	4	3	24	8	2.31274	1.03051	3.28436	5.40505	174.125	179.783
NC_010443.5	31674398	31677697	+	2349	gene-CTGF	CTGF	protein_coding	100152141	connective tissue growth factor	6752	3718	6967	7499	8983	19571	16499	11653	3328	1737	6267	2383	1085	3139	6866	4191	4117	3801.75	875	1706	4490	2416	7585	3034	4964	10398	6388	2580	2639	5473	1187	1115	1242	1860	7807.8	3831.42	7627.37	8106.5	5924.88	13907.2
NC_010443.5	31724290	31796594	-	5035	gene-ENPP1	ENPP1	protein_coding	100037271		1554	1866	1827	2239	23286	7956	3390	4697	1934	1773	1902	1783	2001	1877	12523	21079	13763	30859	1888	1567	1661	1153	3023	1832	29631	22812	15231	1104	1414	2470	1550	1345	1480	2775	1797	1922.92	2000.17	2420.38	15358.6	5653.56
NC_010443.5	31859180	31932617	-	3778	gene-ENPP3	ENPP3	protein_coding	100621671		17	30	16	23	20	83	27	63	13	12	19	7	11	10	11	25	15	20	28	16	8	7	14	14	14	27	7	1	3	16	3	8	15	12	19.6583	30.9152	17.5166	24.8632	13.1913	58.9801
NC_010443.5	31909251	31910331	+	1081	gene-LOC102160401	LOC102160401	pseudogene	102160401		0	0	1	0	0.5	0	0	0	0.5	1	0	0	0.5	0	0	3	0	0	0.5	0	0	0	0	0	0	0	1	0	0.5	1	0	0	0	0	0	0	1.09479	0	0	0
NC_010443.5	31959934	32001591	+	5538	gene-MED23	MED23	protein_coding	100156032		657	724	673	701	1007	908	1076	1118	659	701	704	557	611	644	851	986	987	1070.25	688	596	668	496	636	642	1025	1145	792	520	469	801	562	492	575	595	759.734	746.086	736.791	757.789	664.183	645.228
NC_010443.5	32006035	32028983	-	2451	gene-ARG1	ARG1	protein_coding	397115	arginase 1	10.5	10	9	63	759	137	21	29	12	12	8.5	61	19.5	22	422	1171	1581	1676	14	10	4	17	25.5	7	2368	655	1557	23	5	26	4	14	5	10	11.5637	10.3051	9.85307	68.1037	500.61	97.3526
NC_010443.5	32036259	32072648	-	5932	gene-LOC106508846	LOC106508846	lncRNA	106508846		65.5	64	93	70	1	9	75	6	62	37	82.5	92	84.5	113	15	0	24	0	42	80	35	39	54.5	100	0	0	0	50	70	125	91	63	25	100	76.3203	65.9523	101.815	75.6708	0.659566	6.39543
NC_010443.5	32221061	32362153	-	4380	gene-AKAP7	AKAP7	protein_coding	100523651		181	247	199	185	251	186	196	243	197	238	165	159	287	162	212	254	149	161	229	217	197	173	141	143	219	224	102	202	151	161	137	166	183	176	209.303	254.535	217.862	199.987	165.551	132.172
NC_010443.5	32254408	32260141	+	2878	gene-LOC106508847	LOC106508847	lncRNA	106508847		2	3	1	1	2	5	3	0	4	5	5	1	2	7	0	4	4	3	0	3	0	3	1	0	2	6	1	3	1	6	0	2	2	4	2.31274	3.09152	1.09479	1.08101	1.31913	3.55302
NC_010443.5	32418210	32630643	+	12149	gene-EPB41L2	EPB41L2	protein_coding	100524836		2166	2270	2632	2688	15152	11071	6447	13342	2255	2169	2769	2033	2028	2548	7734	10568	7574	9278	2002	1898	1761	1946	3530	2427	11076	13490	8638	1880	1850	2867	1530	1116	1757	2001	2504.69	2339.25	2881.48	2905.76	9993.74	7867.09
NC_010443.5	32638169	32708198	-	877	gene-SMLR1	SMLR1	protein_coding	100525016		0	0	0	0	0	0	0	0	0	0	0	0	0	0	0	0	0	0	0	0	0	0	0	0	0	0	0	0	0	0	0	0	0	0	0	0	0	0	0	0
NC_010443.5	32958781	33033107	-	11581	gene-TMEM200A	TMEM200A	protein_coding	100157644		2	6	1	1	173	238	8	384	2	2.38	1	3	1	2	46	44	47	147	6	2	2	3	9	11	466	228	146	3	2	6	3	1	2	5	2.31274	6.18303	1.09479	1.08101	114.105	169.124
NC_010443.5	33148188	33195582	+	2230	gene-SAMD3	SAMD3	protein_coding	100524004		15	19	8	10	25	24	10	7	13	21	3	3	9	14	15	30	5	4	6	6	11	4	9	5	22	20	3	9	0	16	9	0	5	5	17.3455	19.5796	8.75829	10.8101	16.4891	17.0545
NC_010443.5	33198295	33319477	-	4936	gene-L3MBTL3	L3MBTL3	protein_coding	100524352		206	229	284	240	739	572	423	717	200	295	262	201	257	241	397	730	573	665	232	216	208	171	291	264	698	704	688	179	194	270	232	184	214	247	238.212	235.986	310.919	259.443	487.419	406.465
NC_010443.5	33350939	33409053	-	667	gene-LOC110260143	LOC110260143	lncRNA	110260143		0	0	0	0	0	0	0	0	0	0	0	0	0	0	0	0	0	0	0	0	0	0	0	0	0	0	0	0	0	0	0	0	0	0	0	0	0	0	0	0
NC_010443.5	33470002	33509132	+	3358	gene-TMEM244	TMEM244	protein_coding	100524655		4	1	1	4	2	1	2	2	0	2	1	2	4	4	2	1	1	1	2	0	3	7	0	2	0	1	0	2	4	5	2	2	2	0	4.62547	1.03051	1.09479	4.32404	1.31913	0.710603
NC_010443.5	33527734	33717980	+	4258	gene-ARHGAP18	ARHGAP18	protein_coding	100525547		562	1356	1037	761	3791	1695	1168	1722	807	1107	901	672	1192	984	2425	3780	2785	3481	1053	862	922	913	857	1283	3678	3599	2459	1102	586	1590	547	517	961	695	649.879	1397.37	1135.29	822.649	2500.41	1204.47
NC_010443.5	33567430	33586865	-	3665	gene-LOC106508849	LOC106508849	lncRNA	106508849		1	2	1	0	0	0	2	0	4	0	1	2	0	1	0	0	1	7	1	2	0	0	0	0	5	7	1	0	1	0	1	1	1	0	1.15637	2.06101	1.09479	0	0	0
NC_010443.5	33713303	33713853	-	551	gene-LOC110256574	LOC110256574	pseudogene	110256574		0	0	0	0	0	0	0	0	0	0	0	0	0.25	0	0	1	0	0	0	0	0	0.5	0	0	0	0	0	0	0.5	0	0	0.5	0	0	0	0	0	0	0	0
NC_010443.5	33765412	34359741	-	10996	gene-LAMA2	LAMA2	protein_coding	100154420		13235	10464	12864	15197	3648	7648	18340	4589	7583	9910	11062	10925	9373	8673	7463	2538	7029	2655	9525	9676	10654	11238	13052	9443	1150	4366	2030	12931	5984	9273	7214	5281	8579	8492	15304.5	10783.2	14083.3	16428.1	2406.1	5434.69
NC_010443.5	34373666	34376494	+	631	gene-LOC100157252	LOC100157252	pseudogene	100157252		0	0	0	0	0	0	0	0	0	0	0	0	0	0	0	0	0	0	0	0	0	0	0	0	0	0	0	0	0	0	0	0	0	0	0	0	0	0	0	0
NC_010443.5	34616179	34617214	+	616	gene-LOC102159312	LOC102159312	lncRNA	102159312		0	0	0	0	0	0	0	0	0	0	0	0	0	0	0	0	0	0	0	0	0	0	0	0	0	0	0	0	0	0	0	0	0	1	0	0	0	0	0	0
NC_010443.5	34621686	34644638	-	834	gene-LOC110260185	LOC110260185	lncRNA	110260185		0	0	0	0	0	0	0	0	0	0	0	0	0	0	0	0	0	0	0	0	0	0	0	0	0	0	0	0	0	0	0	0	0	0	0	0	0	0	0	0
NC_010443.5	34693363	35258699	+	7541	gene-PTPRK	PTPRK	protein_coding	100153609		1640	2570	1990	2486	1718	1957	1667	1860	2259	2351	2606	2352	2797	1825	1201	1251	1391	1673	2437	1899	1996	1580	1606	2656	1250	1431	1696	1339	1755	2744	2608	2471	2575	2877	1896.44	2648.4	2178.62	2687.39	1133.13	1390.65
NC_010443.5	35043658	35043953	-	172	gene-LOC110256645	LOC110256645	lncRNA	110256645		0	0	0	0	0	0	0	0	0	0	0	0	0	0	0	0	0	0	0	0	0	0	0	0	0	0	0	0	0	0	0	0	0	0	0	0	0	0	0	0
NC_010443.5	35295078	35296121	-	1044	gene-LOC100157627	LOC100157627	pseudogene	100157627		0	0	0	0	0	0	0	0	0	0	0	0	0	0	0	0	0	0	0	0	0	0	0	0	0	0	0	0	0	0	0	0	0	0	0	0	0	0	0	0
NC_010443.5	35333210	35530710	+	13213	gene-THEMIS	THEMIS	protein_coding	100737188		2	16	1	8	29	13	19	59	10	6	2	5	4	6	11	77	4	8	6	6	6	4	6	3	39	38	1	10	0	2	2	3	7	4	2.31274	16.4881	1.09479	8.64809	19.1274	9.23784
NC_010443.5	35569576	35578531	+	742	gene-LOC110259407	LOC110259407	protein_coding	110259407		0	0	0	0	0	0	0	0	0	0	0	0	0	0	0	0	0	0	0	0	0	0	0	0	0	1	0	0	0	0	0	0	0	0	0	0	0	0	0	0
NC_010443.5	35600478	35621276	+	1201	gene-LOC100511607	LOC100511607	protein_coding	100511607		0	0	0	0	0	0	0	0	0	0	0	0	0	0	0	0	0	0	0	0	0	0	0	0	0	0	0	0	0	0	0	0	0	0	0	0	0	0	0	0
NC_010443.5	35628905	35647252	-	1117	gene-LOC100512146	LOC100512146	protein_coding	100512146		0	0	0	0	0	0	0	0	0	0	0	0	0	0	0	0	0	0	0	0	0	0	0	0	0	0	0	0	0	0	0	0	0	0	0	0	0	0	0	0
NC_010443.5	35693886	35776754	+	8907	gene-SOGA3	SOGA3	protein_coding	100512321		39.5	44.5	40.5	48.5	22.5	101	156	141.5	44.5	64	79.5	39.5	23	25	21.5	31.5	34	31.5	25.5	29.5	39.5	28	37.5	54	26.5	19.5	27.12	18	23.5	74.5	28.5	16	46	43.5	46.2547	45.3422	43.7914	51.8885	14.5104	71.7709
NC_010443.5	35742560	35783465	+	21479	gene-KIAA0408	KIAA0408	protein_coding	110255188		39.5	66.5	60.5	81.75	30.5	111	202	222.5	62.5	96	102.5	53.5	32	37	43.5	58.5	43	35.5	35.5	42.5	53.5	33	51.5	74	31.5	28.5	43.12	29	39.5	107.5	48.5	45	66	70.5	46.2547	68.0133	65.6871	88.6429	19.787	78.877
NC_010443.5	35852939	35909314	+	8773	gene-ECHDC1	ECHDC1	protein_coding	100512509		718	1417.5	975	1697.75	382	696	812	689.5	692	1242	765	1353	1541	645	877	1153	490	803.5	1287	649	1222	1143.5	604	785	861	390	331	1346.5	676	901	756	659	1288	1296	830.272	1461.26	1067.42	1835.56	251.954	494.58
NC_010443.5	35909789	35927265	-	2560	gene-RNF146	RNF146	protein_coding	100512692		1296	1598	1765	1580	1744	1670	2019	1623	1413	1701	1453	1345	1594	1468	1402	1846	1488	1308	1398	1286	1410	1198	1571	1596	1742	1604	1270	1468	1222	1868	1299	1233	1089	1240	1498.65	1646.75	1932.3	1708	1150.28	1186.71
NC_010443.5	35927018	35927411	+	306	gene-LOC110260186	LOC110260186	lncRNA	110260186		1	2	1	0	12	0	3	0	0	2	0	3	0	2	5	5	7	3.5	1	2	1	1.5	2	0	6	4	2	2.5	1	2	2	1	0	0	1.15637	2.06101	1.09479	0	7.91479	0
NC_010443.5	35985985	36066432	-	828	gene-RSPO3	RSPO3	protein_coding	100155208	R-spondin-3	0	3	15	0	10	15	7	52	0	0	2	0	0	2	1	1	2	1	0	0	0	0	4	2	24	11	8	1	0	8	1	1	0	1	0	3.09152	16.4218	0	6.59566	10.659
NC_010443.5	36075163	36096469	+	4356	gene-LOC110260187	LOC110260187	lncRNA	110260187		0	0	0	0	0	0	0	0	0	0	0	0	0	0	0	0	0	0	0	0.11	0	0	0	0	0	0	0	0	0	0	0	0	0	0	0	0	0	0	0	0
NC_010443.5	36405693	36695989	-	2818	gene-CENPW	CENPW	protein_coding	100513385		28	41	40	35	165	77	67	61	39	43	59	49	6	18	111	436	179	248	4	9	18	35	52	36	208	174	196	50	42	35	18	19	20	14	32.3783	42.2507	43.7914	37.8354	108.828	54.7164
NC_010443.5	36510147	36511688	+	1261	gene-LOC100514501	LOC100514501	pseudogene	100514501		0	0	0	0	0	0	0	0	0	0	0	0	0	0	0	0	0	0	0	0	0	0	0	0	0	0	0	0	0	0	0	0	0	0	0	0	0	0	0	0
NC_010443.5	36511825	36515072	+	979	gene-LOC106508855	LOC106508855	lncRNA	106508855		0	0	0	0	0	0	0	0	0	0	0	0	0	0	0	0	0	0	0	0	0	0	0	0	0	0	0	0	0	0	0	0	0	0	0	0	0	0	0	0
NC_010443.5	36695954	36725536	+	9377	gene-LOC106508854	LOC106508854	lncRNA	106508854		2	19	12	3	9	14	21	34	2.5	11	12	4	1	2	7	10.5	6	8.5	2	5	9	5	5	9	10	20	4	10.5	3	2	7	11	6	0.5	2.31274	19.5796	13.1374	3.24303	5.93609	9.94844
NC_010443.5	36930857	37002079	-	4162	gene-TRMT11	TRMT11	protein_coding	100152782		119	115	117	90	297	218	174	227	127	141	84	81	99	116	165	347	234	216	93	118	100	84	144	134	331	256	185	84	78	114	87	61	65	97	137.608	118.508	128.09	97.291	195.891	154.911
NC_010443.5	37008063	37024203	-	2970	gene-HINT3	HINT3	protein_coding	100158022		396	490	690	547.5	358	266.5	458	429	525	518	541	495	871.5	640	361	513	468	328	713	707	599.33	459	423	564	311.5	306	294.5	639.5	449	646	615.33	691	604.5	491.17	457.922	504.948	755.402	592.394	236.124	189.02
NC_010443.5	37043803	37194713	-	8211	gene-NCOA7	NCOA7	protein_coding	100157226		718	611	752	676	2285	1673.5	1020	2057	690	539	609	550	555	598	1186	2156	1710	1849	530	562	554	479	673	668	2276.5	2339.5	1522	600	452	803.5	431	361	520	579	830.272	629.639	823.279	730.763	1507.11	1189.55
NC_010443.5	37199436	37203560	-	3536	gene-LOC110260188	LOC110260188	lncRNA	110260188		33	37	39	15	56	39.5	53	68.17	39	52	40	22	17	19	24	33	19	21.5	28	20	16	31	25.5	34	34.5	46.5	9	19	21	29.5	33	24	21	21	38.1601	38.1287	42.6966	16.2152	36.9357	28.4241
NC_010443.5	37203658	37203729	+	72	gene-TRNAE-CUC	TRNAE-CUC	tRNA	110257127		0	0	0	0	0	1	0	0	0	0	0	0	0	0	0	0	0	0	0	0	0	0	0	0	0	0	0	0	0	0	0	0	0	0	0	0	0	0	0	0.710603
NC_010443.5	37219887	37231321	-	3574	gene-HEY2	HEY2	protein_coding	100152404	hes related family bHLH transcription factor with YRPW motif 2	1243	1570	1040	2004	345	495	675	541	1677	1754	1275	2383	1538	940	511	110	305	138	1104	930	2592	1163	817	1716	309	225	698	1443	1174	1939	1484	1395	2105	2501	1437.37	1617.89	1138.58	2166.35	227.55	351.749
NC_010443.5	37231665	37482731	+	3239	gene-LOC110260189	LOC110260189	lncRNA	110260189		124	125	169	54	4	14	42	10	235	116	152	63	130	145	33	0	33	4	137	225	119	105	100	169	3	2	0	109	187	170	165	175	107	94	143.39	128.813	185.019	58.3746	2.63826	9.94844
NC_010443.5	37587734	37589694	+	1961	gene-LOC110256951	LOC110256951	pseudogene	110256951		0	0	1	0	0	0	1	0	0	0	1	0	0	0	0	0	0	0	0	0	0	0	0	0	0	0	0	0	0	1	0	0	1	1	0	0	1.09479	0	0	0
NC_010443.5	37640628	37660751	+	1535	gene-HDDC2	HDDC2	protein_coding	100514692		168	179.5	114	153.5	293.5	177	125.5	106	163	120.5	126	135	139	144.5	243	478.5	266	276.5	150.5	106.5	122.5	113	145	200	294.5	275.5	294.5	108	124.5	167.5	125	147	138.5	141	194.27	185.491	124.806	166.476	193.912	125.777
NC_010443.5	37667476	37761670	-	2399	gene-TPD52L1	TPD52L1	protein_coding	100515246		7	1	2	0	21	11	8	24	0	0	1	0	5	1	14	14	5	15	0	1	3	1	5	3	10	12	21	0	2	2	2	4	1	1	8.09457	1.03051	2.18957	0	13.8509	7.81663
NC_010443.5	37784359	37912122	-	11619	gene-RNF217	RNF217	protein_coding	100738102		195	240	238	257	778	733	390	1201	180	193	179	191	234	165	506	1003	539	609	171	136	213	141	243	222	805	787	491	189	128	275	134	154	203	213	225.492	247.321	260.559	277.82	513.142	520.872
NC_010443.5	37912219	37952553	+	2037	gene-LOC110256655	LOC110256655	protein_coding	110256655		0	1	2	1	2	2	2	1	1	0	0	0	1	0	1	2	0	1	0	1	1	0	0	0	1	9	0	0	3	2	1	0	1	0	0	1.03051	2.18957	1.08101	1.31913	1.42121
NC_010443.5	38014252	39040215	-	26155	gene-NKAIN2	NKAIN2	protein_coding	100624679		10	0	1	2	0	10	1	18	0	1	5	4	4	6	9	4	16	6	5	10	25	2	10	4	0	1	0	1	11	1	0	1	1	3	11.5637	0	1.09479	2.16202	0	7.10603
NC_010443.5	38170350	38278975	+	2909	gene-LOC102165447	LOC102165447	lncRNA	102165447		0	0	0	0	0	0	0	0	0	0	1	0	0	0	1	0	0	0	0	0	0	0	0	0	0	0	1	0	0	0	1	0	0	0	0	0	0	0	0	0
NC_010443.5	38967784	38983252	-	14248	gene-LOC106508857	LOC106508857	lncRNA	106508857		0	2	0	0	0	0	0	0	0	0	0	0	0	0	0	1	0	0	0	0	0	0	0	0	0	0	0	0	0	0	0	0	0	1	0	2.06101	0	0	0	0
NC_010443.5	39104374	39106302	-	1929	gene-LOC100624967	LOC100624967	pseudogene	100624967		0	0	0	0	0	0	0	0	0	0	0	0	0	0	0	0	0	0	0	0	0	0	0	0	0	0	0	0	0	0	0	0	0	0	0	0	0	0	0	0
NC_010443.5	39180544	39567245	+	5525	gene-TRDN	TRDN	protein_coding	102166405		2547.5	2423	2349.5	2114.5	1	389	2077.5	126	2693.5	2460	2176	1975.5	2715	2130	1220	3	543	47	2666	2189.5	2096	1755	1646.5	2176.5	0	0	0	1710	1675.5	2411	2706	2122	2209	2286	2946.43	2496.91	2572.75	2285.26	0.659566	276.425
NC_010443.5	39187430	39199128	+	9956	gene-LOC102166321	LOC102166321	lncRNA	102166321		8.5	3	5.5	3.5	0	0	10.5	0	4.5	4	12	8.5	4	5	1	0	5	0	5	2.5	2	2	3.5	11.5	0	0	0	1	2.5	11	9	6	6	10	9.25094	3.09152	6.56871	4.32404	0	0
NC_010443.5	39300049	39356285	-	965	gene-LOC110260190	LOC110260190	lncRNA	110260190		1209	1456	1241	1406	0	221	955	42	1234	1441	1030	1217	2155	1627	491	3	323	26	2130	1443	1370	1436	1182	1365	0	0	0	1621	1606	1659	1325	1038	939	1265	1398.05	1500.42	1358.63	1519.9	0	157.043
NC_010443.5	39680741	39755398	-	10285	gene-CLVS2	CLVS2	protein_coding	100155458		0	0	0	0	68	0	0	9	2	0	1	1	0	0	1	2	7	3	0	2	0	0	0	0	9	16	5	0	0	0	0	0	0	0	0	0	0	0	44.8505	0
NC_010443.5	39848641	39869184	-	3885	gene-SMPDL3A	SMPDL3A	protein_coding	100153442		123	145	120	154	14811	2033	218	3390	172	40	172	102	381	309	7611	6128	5657	16989	200	226	214	143	1006	181	19176	16485	1441	201	248.5	294	176	223	158	327	142.233	149.423	131.374	166.476	9768.83	1444.66
NC_010443.5	39872198	39876272	-	796	gene-FABP7	FABP7	protein_coding	574075	fatty acid binding protein 7	13	28	12	12.5	21	4	40	8	25	18	50	27	12	12	10.5	6.5	17	4.5	11	8	32	14	15	5	18.5	16.5	1	15	9	14	5	3	4	7	15.0328	28.8541	13.1374	12.9721	13.8509	2.84241
NC_010443.5	39890908	39892708	+	1801	gene-LOC100738404	LOC100738404	pseudogene	100738404		0	1	0	0.5	0	0.5	0	1	0	0	0	0.5	1	1	0	1.5	1	2	0	0	0	0	0	0	0	2	0	0	0	0.5	0	0	0	0	0	1.03051	0	0	0	0
NC_010443.5	39913753	40022971	-	3276	gene-PKIB	PKIB	protein_coding	100517015		159	167	190	87.5	414	225	88	207	240	250	217	204	172	113	210.5	287.5	225	128.5	133	291	146	149	110	279	413.5	455.5	58	192	114	148	85	82	153	243	183.862	172.094	208.009	95.1289	273.06	159.886
NC_010443.5	40022800	40089690	+	1371	gene-LOC102157594	LOC102157594	lncRNA	102157594		0	0	1	0	3	3	0	0	1.5	0	0	0	0	1	1	3	0	2	1	0	0	0	1	0	3	6	1	0	0	0	0	0	0	0	0	0	1.09479	0	1.9787	2.13181
NC_010443.5	40099323	40141552	+	2995	gene-SERINC1	SERINC1	protein_coding	102158514		4088	5451	5773	5510	6683	5800	7682	9197	4122.5	5329	4890	4457	6057	5189	6036	4930	5357	5103	5465	4865	5135	4367	5316	5163	5949	6890	3644	5015	4048	6129	4611	3851	4843	5311	4727.23	5617.28	6320.2	5956.37	4407.88	4121.5
NC_010443.5	40147267	40180308	-	2469	gene-HSF2	HSF2	protein_coding	100154234		437	444	554	561	292	285	599	416	471	461	465	467	590	517	430	444	501	272	547	474	377	369	484	501	385	389	268	515	433.5	586	493	416	386	412	505.333	457.544	606.511	606.447	192.593	202.522
NC_010443.5	40624297	40639358	+	2254	gene-LOC110260218	LOC110260218	lncRNA	110260218		434	1809.5	789.5	1461	1	216.5	654.5	66	387	1592.5	593.5	1244.5	1372	324.5	131	1	63	8	1115.5	328	412	1346	1023.5	605	0	0	0	1524	1157.5	635	358	313	283.5	457	501.864	1865.21	864.881	1579.36	0.659566	153.49
NC_010443.5	40659251	40685914	+	3735	gene-LOC102158650	LOC102158650	lncRNA	102158650		8	21.5	37.5	23	0	2.5	19.5	0	18	24.5	28.5	16.5	16	6.5	3	1	2	1	11.5	20	16	17	5.5	35	2	2	0	17	6.5	39	25	30	24.5	36	9.25094	22.6711	41.6019	24.8632	0	1.42121
NC_010443.5	40988818	41002129	-	3080	gene-GJA1	GJA1	protein_coding	100518636	gap junction protein alpha 1	9555	9957	12043	17172	5629	5812	11177	8957	12091	12806	10731	15140	16322	11089	9901	4923	12597	7240	14645	13824	16317	11492	11290	12151	12392	6477	9997	15252	9536	13159	13673	12595	13697	12778	11049.1	10260.7	13184.5	18563.1	3712.69	4130.03
NC_010443.5	41057782	41265416	+	12098	gene-TBC1D32	TBC1D32	protein_coding	100156680		195	203	292	273	137	152	375	284	198	194	279	236	327	277	179	134	261	122	272	276	237	193	209	216	119	129	118	190	164	271	283	220	233	264	225.492	209.193	319.677	295.116	90.3605	108.012
NC_010443.5	41087169	41088820	-	1336	gene-LOC110256578	LOC110256578	pseudogene	110256578		0	0	0	0	0	0	0	0	0	0	0	0	0	0	0	0	0	0	0	0	0	0	0	0	0	0	0	0	0	0	0	0	0	0	0	0	0	0	0	0
NC_010443.5	41480764	41775481	+	1866	gene-LOC106507559	LOC106507559	lncRNA	106507559		1	0	5	0	0	5	0	0	13	1	0	0	0	0	0	0	2	1	0	0	0	1	0	0	0	0	0	0	2	5	0	1	0	0	1.15637	0	5.47393	0	0	3.55302
NC_010443.5	42125377	42344158	-	1923	gene-LOC106506546	LOC106506546	lncRNA	106506546		0	0	0	0	0	0	0	0	0	0	0	0	0	0	0	0	0	0	0	0	0	0	0	0	0	0	0	0	0	0	0	0	0	0	0	0	0	0	0	0
NC_010443.5	42543783	42545383	+	1152	gene-LOC100738875	LOC100738875	pseudogene	100738875		0	0	0	0	0	0	0	0	0	0	0	0	0.5	0	0	0	0	0	0	0	0	0	0	0	3	0	1	0	0	0	0	0	0	0	0	0	0	0	0	0
NC_010443.5	42729722	42896290	+	5006	gene-MAN1A1	MAN1A1	protein_coding	396919	mannosidase alpha class 1A member 1	157	159	137	138	1199	1040	410	1943	147	135	120	137	116	189	462	1158	1116	1495	101	113	158	84	178	142	1410	1656	1569	94	73	135	89	79	122	182	181.55	163.85	149.986	149.179	790.819	739.027
NC_010443.5	43003765	43113643	+	6242	gene-FAM184A	FAM184A	protein_coding	100626155		3	0	6	3	13	25	2	9	1	2	5	1	0	3	16	21	16	23	1	0	1	3	1	0	64	13	26	0	1	0	1	0	0	0	3.4691	0	6.56871	3.24303	8.57435	17.7651
NC_010443.5	43171906	43268533	+	6679	gene-MCM9	MCM9	protein_coding	100519693		195	175	281	216	522	448	423	556	199	133	228	163	164	186	411	682	478	573	171	172	185	137	180	243	577	607	421	159	145	292	141	132	164	212	225.492	180.338	307.635	233.498	344.293	318.35
NC_010443.5	43200339	43215019	-	2623	gene-ASF1A	ASF1A	protein_coding	100519343		355	418	446	312	323	249	381	222	446	412	378	332	449	343	299	547	386	364	468	343	296	357	323	348	387	326	268	408	342	391	322	312	330	297	410.511	430.751	488.274	337.275	213.04	176.94
NC_010443.5	43305444	43325766	+	12942	gene-LOC110260244	LOC110260244	lncRNA	110260244		0	3	0	1	6	4	3	3	2	1	1	0	0	0	6	3	3.5	3	0	0	5	2.5	4	1	2	3	0	0	1	5	0	2	4	0	0	3.09152	0	1.08101	3.95739	2.84241
NC_010443.5	43339517	43391526	+	15137	gene-LOC110260246	LOC110260246	lncRNA	110260246		1	3	2	0	3	4	3	10	0	0	0	0	1	0	2	4	6	0	0	1	3	1	1	1	1	1	0	0	0	4	0	0	1	2	1.15637	3.09152	2.18957	0	1.9787	2.84241
NC_010443.5	43392630	43564835	+	8172	gene-CEP85L	CEP85L	protein_coding	100522409		180.5	219	213.5	230.5	453	415.5	400	836	177	232.5	198	179	199	205	303.5	567.5	368.5	390.5	203	161	179	131	180	162	429.5	530	288	135	111.5	256	174	121	126	212.5	208.146	225.681	234.284	248.632	298.783	295.611
NC_010443.5	43449354	43458925	-	735	gene-PLN	PLN	protein_coding	397421	phospholamban	21229	31718	32400	35527	188	2187	20206	1672	33863	36989	28247	33003	47803	28891	11590	175	6664	380	42275	36179	33564	28285	22718	33117	82	270	84	36629	28722	38711	42338	38580	35426	43503	24548.5	32685.6	35471.1	38405.1	123.998	1554.09
NC_010443.5	43653453	44057851	-	5731	gene-SLC35F1	SLC35F1	protein_coding	100522582		103	93	147	174	4	97	292	238	121	106	178	143	134	112	72	35	44	39	115	123	129	81	120	156	14	10	11	77	99	157	164	125	112	150	119.106	95.837	160.933	188.096	2.63826	68.9285
NC_010443.5	44146633	44153664	-	5153	gene-LOC110260250	LOC110260250	lncRNA	110260250		19	21	23	24	76	35	44	88	46	25	20	11.33	17	6	42.5	101	54	50.5	22	4	15	21.5	26	29	81	74.5	24	15	20	30	26	24	17	20	21.971	21.6406	25.1801	25.9443	50.127	24.8711
NC_010443.5	44156771	44186224	-	3777	gene-NUS1	NUS1	protein_coding	100154658		384	450	494	477	1415	878	788	1168	458	399	436	345	584	455	1208	2079	1795	2107	608	448	452	389	501	446	1980	1540.5	1253	506	353	575	411	350	367	391	444.045	463.727	540.824	515.642	933.285	623.91
NC_010443.5	44204855	44230097	-	2804	gene-LOC100520342	LOC100520342	protein_coding	100520342		0	0	0	0	0	0	0	0	0	0	0	0	0	0	0	0	0	0	0	0	0	0	0	0	0	0	0	0	0	0	0	0	0	0	0	0	0	0	0	0
NC_010443.5	44239364	44285886	+	4795	gene-GOPC	GOPC	protein_coding	100520524		568	691.2	753	828	1001	1002	1085	1441	573	729	727	655	870	668	860	1234	1088	1216	738	729	730	581	663	676	1091	1060	823	688	571	749	740	663	682	696	656.817	712.079	824.374	895.077	660.225	712.024
NC_010443.5	44301108	44373712	-	3800	gene-DCBLD1	DCBLD1	protein_coding	100156679		282	336	396	346	1281	1012	572	845	297.5	308	371	306	267	373	885	1509	1483	1741	215	297	240	216	351	319	2040	1686	1963	250	281	398	297	217	248	308	326.096	346.25	433.535	374.03	844.904	719.13
NC_010443.5	44409877	44535784	+	10849	gene-ROS1	ROS1	protein_coding	100156931		93	210.17	207	86.33	1	22	70	6	184.22	176.64	326	109.17	204.28	140.31	23	2	9	5	147	122	103	56.11	56.35	220.11	4.33	0.12	0	82.44	201.33	284.39	431.44	343.53	188	452	107.542	216.406	226.621	92.9669	0.659566	15.6333
NC_010443.5	44514901	44549124	-	2368	gene-LOC110260270	LOC110260270	lncRNA	110260270		0	0	0	0	0	0	0	0	0	0	0	0	0	0	0	0	0	0	0	0	0	0	0	0	0	0	0	0	0	0	0	0	0	0	0	0	0	0	0	0
NC_010443.5	44549407	44557793	-	2894	gene-VGLL2	VGLL2	protein_coding	100739384		0	1	0	0	0	0	0	0	0	2	3	0	5	0	0	0	0	0	0	0	5	0	0	0	0	3	0	0	1	0	1.17	0	2	0	0	1.03051	0	0	0	0
NC_010443.5	44765451	44826884	-	7411	gene-RFX6	RFX6	protein_coding	102161990		12	43.5	30	24	10	44	28	24	15	49.5	18	18	13	9	22	24.5	11	20	22	19	31	16	18	9	27	14	5	13	21	20	19	13	28	31	13.8764	45.3422	32.8436	25.9443	6.59566	31.2665
NC_010443.5	44844374	44889583	-	6680	gene-LOC110260274	LOC110260274	lncRNA	110260274		1	6.5	4	0	2	12	3	5	1	2.5	1	5	0	3	0	7.5	3	6	4	0	3	1	2	1	4	9	2	0	1	9	4	2	1	3	1.15637	6.18303	4.37914	0	1.31913	8.52724
NC_010443.5	44852731	44875518	+	6401	gene-GPRC6A	GPRC6A	protein_coding	100152099		0	0	1	2	0	0	0	0	0	0	1	0	0	1	1	0	0	0	0	1	0	0	0	0	0	0	0	0	0	0	0	0	1	0	0	0	1.09479	2.16202	0	0
NC_010443.5	44889582	44897184	+	843	gene-FAM162B	FAM162B	protein_coding	100152527		172	227	178	175	40	186	159	96	163	216	234	160	157	188	123	427	185	259	177	145	161	166	179	150	65	176	64	200	134	176	135	98	155	204	198.895	233.925	194.872	189.177	26.3826	132.172
NC_010443.5	44898870	44899598	+	464	gene-LOC100523874	LOC100523874	transcribed_pseudogene	100523874		306.67	284.67	310.03	247.33	490	383	354.33	308.33	394.83	291.08	240.56	242	305.75	313.75	388.98	1045.92	419.64	412.83	342.25	249.78	214	262.62	333.81	355.92	531.12	434.67	322.17	286.08	259.67	331.62	225.83	223.67	195.17	251.08	355.005	293.694	339.384	267.01	323.187	272.161
NC_010443.5	44900495	44941219	-	6048	gene-KPNA5	KPNA5	protein_coding	397220		166	183	182	153	90	114	208	209	175	181	112	153	234	209	149	226	179	94	227	217	217	167	162	151	115	160	76	192	94	218	197	177	163	172	191.957	188.582	199.251	165.395	59.3609	81.0088
NC_010443.5	44939914	45013764	+	12334	gene-ZUFSP	ZUFSP	protein_coding	100156556	zinc finger with UFM1 specific peptidase domain	237	299	277	247	442.5	408	373	523	254	319	260	155	240	207	495	710.5	434	589	263.5	226	227	238	282	232	573.5	653.33	308	238	244	280	192	151	181	170	274.059	308.121	303.256	267.01	291.528	289.926
NC_010443.5	44964433	45004925	-	5177	gene-RSPH4A	RSPH4A	protein_coding	100524228		2	0	3	0	0	0	5	4	0	0	0	1	1	0	3	0	0	0	0	0	0	0	1	0	1	0	0	0	0	4	0	1	0	0	2.31274	0	3.28436	0	0	0
NC_010443.5	45063293	45084132	-	983	gene-LOC102160776	LOC102160776	lncRNA	102160776		0	0	0	0	0	0	0	0	0	0	0	0	0	0	0	0	0	0	0	0	0	0	0	0	0	0	0	0	0	0	0	0	0	0	0	0	0	0	0	0
NC_010443.5	45092968	45104543	+	1661	gene-LOC106508867	LOC106508867	lncRNA	106508867		0	0	0	0	0	0	0	0	0	0	0	0	0	0	0	0	0	0	0	0	0	0	0	0	0	0	0	0	0	0	0	0	0	0	0	0	0	0	0	0
NC_010443.5	45106872	45128389	-	1022	gene-LOC102161201	LOC102161201	lncRNA	102161201		1	1	3	0	0	0	0	0	0	1	0	0	1	0	0	0	0	0	2	0	0	0	0	1	0	0	0	0	2	0	2	0	0	0	1.15637	1.03051	3.28436	0	0	0
NC_010443.5	45108644	45111823	-	3180	gene-LOC110260279	LOC110260279	pseudogene	110260279		0	1	0	0	0	0	0	0	0	2	0	0	0	0	0	0	0	0	0	0	4	0	1	0	0	0	0	0	0	0	2	3	1	1	0	1.03051	0	0	0	0
NC_010443.5	45169913	45180293	+	3580	gene-PTP4A1	PTP4A1	protein_coding	100522049		1371.5	2390	2147.5	1575.5	3094	2526	2458.5	3491	1537.5	2134	1562.5	1398.5	2568.5	1877	2374	4275.5	3150	2990	2190.5	1808	2012.5	1879.5	2561.5	2205	3458.5	3333.5	2106.5	2792	2033	2469.5	2057	1646	1479	1905.5	1586.54	2462.91	2351.6	1703.67	2040.7	1794.98
NC_010443.5	45219390	45295074	+	7764	gene-PHF3	PHF3	protein_coding	110260283		1226	1779	1498	1535	2735	2688	2190	3073	1188	1770	1355	1285	1613	1399	1981	2615	2253	2500	1481	1207	1242	1158	1543	1359	2783	2793	2211	1107	1104	1629	1445	985	1337	1450	1417.71	1833.27	1639.99	1659.35	1803.91	1910.1
NC_010443.5	45306446	46649722	-	9536	gene-EYS	EYS	protein_coding	102158510		0	0	0	0	0	0	0	0	0	0	0	0	0	0	0	1	0	0	0	0	0	0	0	0	1	0	0	0	0	0	0	0	0	0	0	0	0	0	0	0
NC_010443.5	45342406	45342759	+	354	gene-LOC100627398	LOC100627398	pseudogene	100627398		2	4.5	5	6	3	2	3	0	4.5	4	3	4	4	3.5	5	4	2	0	9	6	6	4	9.5	5	3	3.83	0	6.5	8	4	1.5	3.5	1.5	1.5	2.31274	4.12202	5.47393	6.48606	1.9787	1.42121
NC_010443.5	48524563	48531448	+	3152	gene-LOC106508869	LOC106508869	lncRNA	106508869		0	0	0	0	0	0	0	0	0	0	0	0	0	0	0	0	0	0	0	0	0	0	0	0	0	0	0	0	0	0	0	0	0	0	0	0	0	0	0	0
NC_010443.5	48663775	48667588	+	3590	gene-LOC110256669	LOC110256669	lncRNA	110256669		0	0	0	0	0	0	0	0	0	0	0	0	0	0	0	0	0	0	0	0	0	0	0	0	0	0	0	0	0	0	0	0	0	0	0	0	0	0	0	0
NC_010443.5	48883583	48886133	+	768	gene-LOC110259411	LOC110259411	protein_coding	110259411		0	0	0	0	0	0	0	0	0	0	0	0	0	0	0	0	0	0	0	0	0	0	0	0	0	0	0	0	0	0	0	0	0	0	0	0	0	0	0	0
NC_010443.5	48885885	49619783	+	7232	gene-ADGRB3	ADGRB3	protein_coding	100736796		1	0	2	1	0	5	1	9	0	1	6	3	0	4	0	3	0	3	3	2	1	0	3	1	0	0	0	0	1	0	0	0	0	0	1.15637	0	2.18957	1.08101	0	3.55302
NC_010443.5	49687796	49722112	-	1891	gene-LOC110256955	LOC110256955	lncRNA	110256955		0	0	0	0	0	0	0	0	0	0	0	0	0	0	0	0	0	0	0	0	0	0	0	0	0	0	0	0	0	0	0	0	0	0	0	0	0	0	0	0
NC_010443.5	49869184	49977984	-	3155	gene-LMBRD1	LMBRD1	protein_coding	100153685		488	510	681	562	929	632	709	807	519	555	589	517	716	686	623	805	720	719	624	623	504	477	545	606	830	838	476	494	486	711	439	473	495	619	564.307	525.558	745.549	607.528	612.736	449.101
NC_010443.5	49997309	50049598	-	7609	gene-LOC110260294	LOC110260294	lncRNA	110260294		0	0	0	0	0	0	0	0	0	0	0	0	0	0	1	1	0	0	0	0	0	0	0	1	0	0	0	0	0	0	0	0	0	0	0	0	0	0	0	0
NC_010443.5	50044394	50402256	+	11672	gene-COL19A1	COL19A1	protein_coding	100512751		0	0	4	2	15	13	11	2	0	1	4	0	0	6	16	33	11	28	2	0	2	0	2	1	11	20	8	1	0	4	4	0	1	2	0	0	4.37914	2.16202	9.89348	9.23784
NC_010443.5	50188736	50189285	+	550	gene-LOC100525845	LOC100525845	pseudogene	100525845		1070.5	1006.83	877.17	929.33	2386.33	1628.33	1236	676.33	1169.33	1119.33	891.2	775.33	1205.33	1150.67	1663.17	4578.42	1988.83	2184.33	1278.33	976	806.33	942.5	1239.17	1103.33	2623	2204.83	2000.83	1030	876.67	1060	901.5	778.5	667.67	811.5	1237.31	1037.72	960.127	1004.26	1573.72	1156.86
NC_010443.5	50403355	50498356	-	3983	gene-COL9A1	COL9A1	protein_coding	100155319		0	0	0	0	0	1	0	22	0	0	5	3	0	0	0	0	0	3	0	0	0	0	0	4	0	0	0	0	0	4	0	0	0	0	0	0	0	0	0	0.710603
NC_010443.5	50579709	50716185	+	6769	gene-FAM135A	FAM135A	protein_coding	100513127		425.5	549	629	618	884	791	785	1130	568	607	612	554	629	554	657	931	843	880	607	520	553	390	505	488	926	1049	518	424	408	651	546	430	509	601	492.613	565.747	688.62	668.065	583.056	562.087
NC_010443.5	50721573	50942193	+	3306	gene-SMAP1	SMAP1	protein_coding	100513326		990.5	1053	1089	1019	1448	1371	1447	952	868	973	1068	963	1127	1099	1230	1962	1338	1493	1105	1097	959	926	1206	1229	1584	1512	1309	1013	874	1233	978	765	778	873	1144.8	1085.12	1192.22	1101.55	955.051	974.237
NC_010443.5	50941967	51041586	-	3265	gene-B3GAT2	B3GAT2	protein_coding	100526195		0	0	0	0	0	1	0	0	0	0	0	0	0	0	3	5	0	9	0	0	0	0	0	0	2	12	3	0	0	1	0	0	0	0	0	0	0	0	0	0.710603
NC_010443.5	51083726	51090346	-	566	gene-LOC110256957	LOC110256957	lncRNA	110256957		0	0	0	0	0	0	0	0	0	0	0	0	0	0	0	0	0	0	0	0	0	0	0	0	0	0	0	0	0	0	0	0	0	0	0	0	0	0	0	0
NC_010443.5	51192594	51193253	-	660	gene-LOC100156834	LOC100156834	pseudogene	100156834		0	0	0	0	0	0	0	0	0	0	0	0	0	0	0	0	0	0	0	0	0	0	0	0	0	0	0	0	0	0	0	0	0	0	0	0	0	0	0	0
NC_010443.5	51284082	51288050	-	430	gene-LOC110256958	LOC110256958	lncRNA	110256958		0	0	0	0	0	0	0	0	0	0	0	0	0	0	0	0	0	0	0	0	0	0	0	0	0	0	0	0	0	0	0	0	0	0	0	0	0	0	0	0
NC_010443.5	51312988	51332331	+	9865	gene-OGFRL1	OGFRL1	protein_coding	100153138		328	383	411	324	2372	1695	722	2507	376	397	382	381	320	339	1752	3295	1445	1605	236	261	343	305	612	447	2091	2947	842	269	276	510	306	347	497	504	379.289	394.684	449.957	350.247	1564.49	1204.47
NC_010443.5	51344964	51350365	+	4052	gene-LOC106508872	LOC106508872	lncRNA	106508872		0	0	0	0	19	8	0	9	1	1	4	0	0	0	3	27	6	4	0	2	0	3	8	0	28	37	1	1	1	4	0	0	0	0	0	0	0	0	12.5317	5.68483
NC_010443.5	51369470	51429036	-	3167	gene-LOC102157778	LOC102157778	protein_coding	102157778		146	141	161	129	58	75	189	120	169	126	161	134	135	131	41	32	54	23	119	118	93	83	87	131	21	24	26	66	98	138	117	147	132	116	168.83	145.301	176.26	139.45	38.2548	53.2952
NC_010443.5	51383782	51383861	-	80	gene-MIR30C-2	MIR30C-2	miRNA	100316601	microRNA 30c-2	0	0	0	0	0	0	0	0	0	0	0	0	0	0	0	0	0	0	0	0	0	0	0	0	0	0	0	0	0	0	0	0	0	0	0	0	0	0	0	0
NC_010443.5	51412827	51412933	-	107	gene-MIR30A	MIR30A	miRNA	100316587	microRNA 30a	1	0	0	0	0	0	0	0	0	0	0	0	0	0	0	0	0	0	0	0	0	0	0	0	0	0	0	0	0	0	0	0	0	0	1.15637	0	0	0	0	0
NC_010443.5	51785140	52246456	+	16846	gene-RIMS1	RIMS1	protein_coding	100157596		615	866	664	505	75	176	805	293	802	1012	635	516	823	549	300	7	188	32	727	602	664	475	445	546	2	3	12	441	525	751	762	670	565	624	711.166	892.418	726.938	545.91	49.4674	125.066
NC_010443.5	52233237	52313581	-	6389	gene-LOC106508874	LOC106508874	lncRNA	106508874		0	0	0	0	3	2	0	5	0	0	0	0	0	0	0	0	1	0	0	0	0	0	0	1	0	1	1	1	0	0	0	0	0	0	0	0	0	0	1.9787	1.42121
NC_010443.5	52435332	52939705	+	7868	gene-KCNQ5	KCNQ5	protein_coding	100154391		3	17	12	11	74	112	71	115	9	24	9	9	20	10	39	77	55	79	24	17	8	14	36	11	102	89	339	11	4	9	18	4	5	16	3.4691	17.5186	13.1374	11.8911	48.8079	79.5876
NC_010443.5	52944189	52967472	-	2045	gene-LOC100511846	LOC100511846	protein_coding	100511846		2	1	0	1	2	0	2	0	1	0	0	0	0	3	0	0	0	0	0	0	0	2	0	0	0	2	0	1	0	0	0	0	0	0	2.31274	1.03051	0	1.08101	1.31913	0
NC_010443.5	52986462	52987596	-	593	gene-DPPA5	DPPA5	protein_coding	100301558	developmental pluripotency associated 5	0	0	0	0	0	1	0	0	0	0	0	0	0	0	0	0	0	0	0	0	0	0	0	0	0	0	0	0	0	0	0	0	0	0	0	0	0	0	0	0.710603
NC_010443.5	52996706	52999074	+	1479	gene-KHDC3L	KHDC3L	protein_coding	100738024		0	1	0	0	0	0	0	0	0	0	0	0	0	0	0	0	0	0	0	0	0	3	0	0	3	0	0	0	0	0	0	0	0	0	0	1.03051	0	0	0	0
NC_010443.5	53006898	53007877	-	447	gene-OOEP	OOEP	protein_coding	100152355	oocyte expressed protein	0	0	0	0	0	0	0	0	0	0.5	0	0	0	0	0	0	0.5	0	0	0	0	0	0	0.5	0.5	1	0	0	0	0	0	0	0	0	0	0	0	0	0	0
NC_010443.5	53021166	53040169	+	2374	gene-DDX43	DDX43	protein_coding	100155174		0	0	0	0	0	0	0	0	0	0	0	0	0	0	0	0	0	0	0	0	0	0	0	0	0	0	0	0	0	0	0	0	0	0	0	0	0	0	0	0
NC_010443.5	53092006	53191216	+	2723	gene-LOC100622980	LOC100622980	protein_coding	100622980		158	139	169	187	299	166	229	259	159	164	174	167	217	179	216	399	271	271	174	199	174	144	162	196	306	268	163	163	131	215	175	165	137	200	182.706	143.24	185.019	202.149	197.21	117.96
NC_010443.5	53248311	53318111	+	3777	gene-MRAP2	MRAP2	protein_coding	100515980		6	4	9	9	26	110	18	57	6	6	23	9	16	15	6	18	7	29	24	11	30	6	5	7	33	17	35	6	20	8	6	3	2	10	6.93821	4.12202	9.85307	9.7291	17.1487	78.1663
NC_010443.5	53332428	53442464	-	8566	gene-CEP162	CEP162	protein_coding	100516163		115	168	144	178	422	464	271	667	142	217	133	145	139	124	297	385	338	342	129	128	115	93	158	129	469	449	276	91	112	148	130	100	126	135	132.982	173.125	157.649	192.42	278.337	329.72
NC_010443.5	53836939	53867460	-	4495	gene-TBX18	TBX18	protein_coding	100152747		356	417	348	436	1755	2780	1655	3668	300	330	440	278	317	348	944	1184	1007	1219	335	264	392	287	711	343	1518	1993	1617	280	327	448	247	201	336	281	411.667	429.721	380.985	471.321	1157.54	1975.48
NC_010443.5	54015929	54400999	-	8399	gene-LOC102157437	LOC102157437	lncRNA	102157437		11	3	2	1	16	13	24	32	0	4	1	2	2	0	14	14	7	14	2	0	3	2	2	2	26	22	15	1	0	7	6	0	0	2	12.72	3.09152	2.18957	1.08101	10.553	9.23784
NC_010443.5	54400786	54450743	+	4137	gene-NT5E	NT5E	protein_coding	100157995		169	252	186	263	5435	1780	878	1979	202	229	307	260	153	417	2128	2177	1917	2289	176	173	233	311	674	212	5361	4136	2065	330	339	462	131	83	70	115	195.426	259.687	203.63	284.306	3584.74	1264.87
NC_010443.5	54460645	54547204	-	3182	gene-SNX14	SNX14	protein_coding	100156800		828.5	767	817	761	2971	1932	1502	2368	747	852	743	612	922	891	1693	2453	2153	2237	883	821	680	721	1037	716	3165	3363.5	1548	730	628	831	665	557	616	721	957.473	790.398	894.44	822.649	1959.57	1372.89
NC_010443.5	54563112	54598408	-	9002	gene-SYNCRIP	SYNCRIP	protein_coding	100154370		1596.5	1683	2015	2137	6290	3908	2967	4997	1746	1686	1850	1747	1763	2063	5277	10147	7647	9048	1671	1751	1842	1687	2234	2026	7598	6380.5	5952	1980	1547	2240	1404	1295	1565	1874	1845.56	1734.34	2205.99	2310.12	4148.67	2777.04
NC_010443.5	55126495	55268553	-	1316	gene-LOC102160378	LOC102160378	lncRNA	102160378		0	1	0	1	0	0	1	0	1	1	0	1	1	1	1	0	2	0	0	0	0	0	1	2	0	2	0	0	1	0	0	0	1	0	0	1.03051	0	1.08101	0	0
NC_010443.5	55407853	55498273	+	6150	gene-HTR1E	HTR1E	protein_coding	102160737		0	0	1	1	0	1	1	13	0	1	5	1	4	1	0	0	0	3	2	1	0	1	0	3	0	0	0	0	1	3	1	0	0	2	0	0	1.09479	1.08101	0	0.710603
NC_010443.5	55490715	55491588	+	874	gene-LOC100151959	LOC100151959	protein_coding	100151959		0	0	0	0	0	0	0	0	0	0	0	0	0.5	0	0	0	0	0.5	0	0	0	0	0	0	0	0	0	0	0	0	0	0	0	0	0	0	0	0	0	0
NC_010443.5	55500513	55514100	+	1227	gene-LOC110259420	LOC110259420	pseudogene	110259420		0	0	0	0	0	0	0	0	0	0	0	0	0	0	0	0	2	0	0	0	0	0	0	1	0	0	0	0	3	0	0	0	2	0	0	0	0	0	0	0
NC_010443.5	55552675	55569057	-	1020	gene-CGA	CGA	protein_coding	406869	glycoprotein hormones%2C alpha polypeptide	0	2	0	0	1	0	1	1	0	0	0	0	0	0	0	3	0	3	0	0	0	0	0	0	2	0	0	0	0	0	0	0	0	0	0	2.06101	0	0	0.659566	0
NC_010443.5	55615250	55713103	+	15760	gene-ZNF292	ZNF292	protein_coding	100517252		694	869	689	892	1020	1182	1121	1706	769	795	663	698	965	797	757	1003	1010	830	873	797	691	687	713	626	1129	1171	547	692	594	837	674	591	610	713	802.519	895.509	754.307	964.262	672.757	839.933
NC_010443.5	55729842	55741209	-	2325	gene-GJB7	GJB7	protein_coding	100156827		0	0	0	0	0	0	1	4	0	0	0	0	0	0	0	0	0	1	0	0	0	0	0	0	0	0	0	0	0	0	0	0	0	0	0	0	0	0	0	0
NC_010443.5	55753912	55763969	+	1936	gene-SMIM8	SMIM8	protein_coding	100154764	small integral membrane protein 8	148	233	245.5	179	102	123	193	99	218	229	209	162.5	220	190	153	190	175.5	68	222	206	211.25	173	197.25	302	148	107	106	198.5	201	304	260	164	135	162	171.142	240.108	269.317	193.501	67.2757	87.4042
NC_010443.5	55765627	55788627	+	1483	gene-C1H6orf163	C1H6orf163	protein_coding	100517621		11	14	13.5	26	8	15	24	58	20	20	17	28.5	29	11.5	4	9	11.5	9	26	19	5	13	5	18	15	13	8	7.5	16	9	12	20	33	26	12.72	14.4271	15.327	28.1063	5.27652	10.659
NC_010443.5	55790266	55794688	+	1665	gene-LOC110260320	LOC110260320	lncRNA	110260320		1	1	2	2	0	0	0	0	2	1	0	2	5	2.5	1	1	0	0	1	1	0	7	1	2	2	0	3	1	2	0	1	0	0	3	1.15637	1.03051	2.18957	2.16202	0	0
NC_010443.5	55821511	55854203	+	2877	gene-CFAP206	CFAP206	protein_coding	100517793		2	0	5	6	1	1	4	6	0	1	2	7	1	0	1	3	2	1	1	0	0	2	1	3	1	1	1	0	5	0	1	1	0	1	2.31274	0	5.47393	6.48606	0.659566	0.710603
NC_010443.5	55859619	55895785	+	2265	gene-SLC35A1	SLC35A1	protein_coding	100517983		553	594	746	711	871	790	1010	1015	642	630	697	588	758	637	640	787	762	629	761	634	597	569	719	690	841	946	514	569	556	699	548	525	593	672	639.471	612.12	816.71	768.599	574.482	561.377
NC_010443.5	55906508	55982094	-	2219	gene-RARS2	RARS2	protein_coding	100518457		412	342	465	404	947.5	607	565	638	400	381	386	330	432	345	510	743	555	519	442	370	409	339	376	412	746	935	426	367	328.5	413	315	241	429	369	476.424	352.433	509.075	436.728	625.268	431.336
NC_010443.5	55982132	56044244	+	4018	gene-ORC3	ORC3	protein_coding	100519878		346	429	370	368	900	718	720	822	306	416	437	339	385	320	620	1015	748	751	426	328	300	296	412	368	868	931	551	339	320	391	311	251	344	425	400.103	442.087	405.071	397.812	593.609	510.213
NC_010443.5	56047188	56075342	-	2282	gene-AKIRIN2	AKIRIN2	protein_coding	100519991	akirin 2	1307	1130	1486.5	1398	2113	1451	1892	1148	1322	1124	1389	1196	1220	1172	1479	2446	1617	1804	1294	989	1128	1112	1296.5	1316	2065	2015	1687	1174	972	1420	1134.5	1018	984	867	1511.37	1164.47	1626.85	1511.25	1393.66	1031.09
NC_010443.5	56304187	56304258	+	72	gene-TRNAE-UUC-2	TRNAE-UUC	tRNA	110257145		0	0	0	0	0	0	0	0	0	0	0	0	0	0	0	0	0	0	0	0	0	0	0	0	0	0	0	0	0	0	0	0	0	0	0	0	0	0	0	0
NC_010443.5	56378300	56395497	+	968	gene-SPACA1	SPACA1	protein_coding	100156797	sperm acrosome associated 1	0	0	0	0	0	0	0	0	0	0	0	0	0	0	0	0	0	0	0	0	0	0	0	0	0	0	2	0	0	0	0	0	0	0	0	0	0	0	0	0
NC_010443.5	56466022	56493275	-	9448	gene-CNR1	CNR1	protein_coding	100520160		3	0	11	3	1	2	3	2	6	3	22	6	1.5	4	0.25	2	7	3	10	31	1	4	7.62	47	8	5	3	0	0	4	1	1.25	1	1	3.4691	0	12.0426	3.24303	0.659566	1.42121
NC_010443.5	56689050	56689768	+	719	gene-LOC100739087	LOC100739087	protein_coding	100739087		684.33	705.83	603.17	677	1567.67	1183.83	824.83	362	763.33	785.67	654.5	596.83	958.33	806.33	1057.17	2895	1362	1456	1003.33	690.33	559.5	685.83	892.5	757.83	1659.5	1339.83	1347.33	676.83	688.5	766	675.5	560	508.5	577.5	790.956	727.537	660.156	731.844	1034.2	841.354
NC_010443.5	56798164	56812414	-	1099	gene-LOC110256959	LOC110256959	lncRNA	110256959		19	0	53	1	0	0	11	0	67	0	61	1	3	24	0	0	3	0	2	26	0	0	1	82	0	0	0	0	1	71	45	145	0	0	21.971	0	58.0236	1.08101	0	0
NC_010443.5	56852864	57061985	-	4461	gene-RNGTT	RNGTT	protein_coding	100520874		511	708	710	833	784	661	835	826	664	732	657	639	840	658	771	1147	879	886	785	696	706	642	706	721	775	789	606	678	559	761	703	636	726	825	590.904	729.598	777.298	900.482	517.099	469.709
NC_010443.5	56921028	56925892	+	4865	gene-LOC110260328	LOC110260328	pseudogene	110260328		0	0	1.83	0	0	0	0	0	0	0	0	0	0	0	0	0	0	0	0	0	0	0	0	0	0.33	0	0	0	0	0	0	0	0	0	0	0	2.18957	0	0	0
NC_010443.5	57011348	57012685	+	1338	gene-LOC100520705	LOC100520705	pseudogene	100520705		12	9.5	7.75	14.25	20.25	19	15.25	35.92	17.33	11.75	12	8.58	13.83	10.75	12.5	50.58	14	28.25	10.5	7.5	8.5	12.5	20.33	9.83	14	17	13.25	12	10.5	17.33	1.5	6.67	7.83	8.17	13.8764	10.3051	8.75829	15.1342	13.1913	13.5015
NC_010443.5	57073420	57078301	+	1480	gene-LOC110260329	LOC110260329	lncRNA	110260329		51	27	0	0	3	14	6	3	32	33	0	0	0	0	29	1	2	0	0	0	29	0	3	21	0	1	0	0	1	12	0	5	1	0	58.9748	27.8236	0	0	1.9787	9.94844
NC_010443.5	57128100	57132071	+	1960	gene-PNRC1	PNRC1	protein_coding	106508885		1025	1149	1053	1477	1456	1246	1369	2436	1162	1455	895	1326	1204	923	1149	1399	772	881.5	1060	807	1232	705	908	780	1269	1532	527	837	563	924	1129	1157	1217	1385	1185.28	1184.05	1152.81	1596.65	960.328	885.412
NC_010443.5	57145078	57166138	-	4873	gene-SRSF12	SRSF12	protein_coding	100152352	serine and arginine rich splicing factor 12	14	9	6	12	89	59	28	35	22	8	21	4	11	19	47	222	130	129	3	10	4	13	25	26	95	100	140	17	17	31	5	3	1	1	16.1891	9.27455	6.56871	12.9721	58.7013	41.9256
NC_010443.5	57188019	57219243	+	7013	gene-PM20D2	PM20D2	protein_coding	100157591		402	563	659	640	280	340	579	494	621	614	607	528	840	649	255	309	414	229.5	772	771	541	435	429	631	362	285	155	547	453	642	702	658	536	560	464.86	580.174	721.464	691.847	184.678	241.605
NC_010443.5	57222027	57285918	-	3809	gene-GABRR1	GABRR1	protein_coding	100153555		13	18.75	18.5	8	5	1	15	0	24.5	26	27.5	6.5	22.5	9.83	5.33	0	4	4	23.08	19	23.17	27.5	13	16.5	7	2	1	26	20.5	22	20.33	13	21	30.5	15.0328	19.5796	19.7061	8.64809	3.29783	0.710603
NC_010443.5	57276841	57277145	-	305	gene-LOC100156383	LOC100156383	pseudogene	100156383		0	0	0	0	0	0	0	0	0	0	0	0	0	0	0	0	0	0	0	0	0	0	0	0	0	0	0	0	0	0	0	0	0	0	0	0	0	0	0	0
NC_010443.5	57287265	57332342	-	1792	gene-GABRR2	GABRR2	protein_coding	100522289		0	0.25	0	0.5	0	0	1	0	0	1	0	0	0	0	0	0	0	0	0.33	0	0.17	0	0	0	0	0	0	0	0	0	0	0	0	0	0	0	0	0	0	0
NC_010443.5	57340622	57364263	-	957	gene-UBE2J1	UBE2J1	protein_coding	768104	ubiquitin conjugating enzyme E2 J1	229	216	254	251.5	1530	1040	505	748	276	235.25	268	236	213	258	817	1429	1072	1457	188	214	204	215	337	323	1398	1259	1121	194	225	306	168	146	163	194	264.808	222.589	278.076	272.415	1009.14	739.027
NC_010443.5	57374047	57424058	-	4388	gene-RRAGD	RRAGD	protein_coding	100156654	Ras-related GTP binding D	1996	4035.5	2981	3758	314	443	1972	218	2641	3635.75	2476	3759	3064	2435	1200	236	633	332	2625.33	2497	3410.67	2396	1897	3635	217	187	82	2810	2066	3858	3201.2	2520	3705	3415	2308.11	4159.12	3263.56	4062.44	207.104	314.797
NC_010443.5	57437947	57648262	+	8569	gene-ANKRD6	ANKRD6	protein_coding	102167335		588	640	419	1026	10	199	491	105	606	608	441	830	671	874	333	22	242	82	664	989	721	572	503.5	560	19	12	8	539	504	557	441	566	508	719	679.944	659.523	458.715	1109.12	6.59566	141.41
NC_010443.5	57452009	57453660	-	1363	gene-LOC106508886	LOC106508886	pseudogene	106508886		0	0	0	0	0.5	0	0	0	0	0	0	0	0	0	0	0	0	0	0	0	0	0	0	0	0	0	0	0	0	0	0	0	0	0	0	0	0	0	0	0
NC_010443.5	57651682	57654895	-	1127	gene-LYRM2	LYRM2	protein_coding	100523036		525	704	777.5	734	388	351	649	285.5	692	696	603.5	666	995.5	769.5	421	591	496	330	934	691	423.5	583	626	731	497.5	406	244	651.5	629.5	794	803	504	544	729.5	607.093	725.476	851.743	793.462	255.911	249.422
NC_010443.5	57660222	57826362	-	18226	gene-MDN1	MDN1	protein_coding	100525725		1029	1011	729	817	2126	2020	1147	1901	845	1003	906	653	969	719	1258	2504	1870	2274	808	760	755	671	843	780	2277	1768	2406	649	584	784	705	619	616	718	1189.9	1041.84	798.099	883.186	1402.24	1435.42
NC_010443.5	57822514	57824082	-	1569	gene-LOC100523413	LOC100523413	pseudogene	100523413		1	3	1	0	5	0	1	0.5	0	1	0.5	0.5	4.5	1	1.5	2	3.5	2	2	1	2	0.5	1	2	1	1.5	0	2	1.5	1.5	1	0	0.5	3	1.15637	3.09152	1.09479	0	3.29783	0
NC_010443.5	57834251	57864837	+	7649	gene-CASP8AP2	CASP8AP2	protein_coding	100523759		293	318	339	345	760	608	497	765	322	279	273	227	356	331	563	932	880	787	286	268	222	303	354	353	886	766	651	255	264	434	245	219	232	289	338.816	327.701	371.132	372.949	501.27	432.047
NC_010443.5	57879740	57881395	+	1656	gene-GJA10	GJA10	protein_coding	100152611	gap junction protein alpha 10	5	4	1	1	10	10	2	3	1	0	1	1	2	3	7	12	4	8	2	0	0	1	8	5	8	13	3	2	3	2	0	7	0	1	5.78184	4.12202	1.09479	1.08101	6.59566	7.10603
NC_010443.5	57881203	58281740	-	14811	gene-BACH2	BACH2	protein_coding	100620522		244	235	184	375	145	320	436	467	234	272	223	285	280	165	212	161.25	180	191	215	178	230	211	289	204	150	203	220	237	164	250	190	209	183	163	282.154	242.169	201.441	405.379	95.637	227.393
NC_010443.5	58142090	58145270	-	2456	gene-LOC110260363	LOC110260363	lncRNA	110260363		0	0	0	0	1	0	0	0	0	0	0	0	0	0	0	0	0	0	0	0	0	0	0	0	0	0	0	0	0	0	0	0	0	0	0	0	0	0	0.659566	0
NC_010443.5	58289005	58362923	+	4333	gene-LOC110260365	LOC110260365	lncRNA	110260365		0	0	0	0	0	0	0	0	0	0	0	0	0	0	0	0	0	0	0	0	0	0	0	0	0	0	0	0	0	0	0	0	0	0	0	0	0	0	0	0
NC_010443.5	58446821	58458325	+	5931	gene-LOC102157779	LOC102157779	lncRNA	102157779		0	0	0	0	4	0	1	3	0	0	0	0	0	0	0	0	0	0	0	0	0	0	0	0	0	0	0	0	0	0	0	0	0	0	0	0	0	0	2.63826	0
NC_010443.5	58482046	58548087	-	5197	gene-MAP3K7	MAP3K7	protein_coding	100135663	mitogen-activated protein kinase kinase kinase 7	852	900	1137	1091	1663	1315	1410	1353	712	899	860	927	1134	1021	1412	2109	1736	1702	1082	1003	909	737	1034	893	1727	1477	1268	1055	699	1145	827	651	830	924	985.225	927.455	1244.77	1179.38	1096.86	934.443
NC_010443.5	59009766	59096329	+	17069	gene-LOC106508895	LOC106508895	lncRNA	106508895		0	1	0	0	0	3	4	2	0	0	0	1	0	0	0	0	0	0	1	0	0	0	0	3	0	0	0	0	0	1	0	0	0	0	0	1.03051	0	0	0	2.13181
NC_010443.5	60771567	60944092	-	7733	gene-EPHA7	EPHA7	protein_coding	100154222		438	607	568	421	445	863	1164	1621	418	546	441	433	561	461	555	203	454	292	449	327	581	356	500	384	159	232	252	388	359	491	492	543	427	673	506.489	625.517	621.838	455.106	293.507	613.251
NC_010443.5	60956234	61106466	+	3213	gene-LOC106508897	LOC106508897	lncRNA	106508897		0	0	0	0	1	0	0	0	0	0	0	0	0	0	0	0	1	0	0	0	0	2	1	0	0	0	0	1	0	0	0	1	0	0	0	0	0	0	0.659566	0
NC_010443.5	61225878	61234459	+	644	gene-LOC100621012	LOC100621012	pseudogene	100621012		0	0	0	0	0	0	0	0	0	0	0	0	0	0	0	0	0	0	0	0	0	0	0	0	0	0	0	0	0	0	0	0	0	0	0	0	0	0	0	0
NC_010443.5	62461472	62665491	+	940	gene-LOC110260379	LOC110260379	lncRNA	110260379		0	0	0	0	0	0	0	0	0	0	0	0	0	0	0	0	0	0	0	0	0	0	0	0	7	0	0	0	0	0	0	0	0	0	0	0	0	0	0	0
NC_010443.5	62729439	62730968	+	1530	gene-LOC110256960	LOC110256960	pseudogene	110256960		0.5	0	0.5	0.5	0.25	1.5	1.25	1	2.33	1.5	1.5	0	0	0.5	0	3.75	0	2.75	1.5	0	0	1	1.5	0.83	2	1	0	1	0.5	0.33	0	0	0.33	0.33	0	0	0	0	0	1.42121
NC_010443.5	62887689	62945586	+	6383	gene-MANEA	MANEA	protein_coding	100154996		194	269	268	190	616	386	319	674	263	239	255	174	260	212	364	467	473	512	253	250	212	189	198	245	534	585	354	228	176	354	221	170	193	222	224.335	277.206	293.403	205.392	406.292	274.293
NC_010443.5	63245159	63247047	-	1000	gene-LOC110256961	LOC110256961	lncRNA	110256961		0	0	0	0	0	0	0	0	0	0	0	0	0	0	0	0	0	0	0	0	0	0	0	0	0	0	0	0	0	0	0	0	0	0	0	0	0	0	0	0
NC_010443.5	63279427	63296921	-	2666	gene-LOC102159560	LOC102159560	lncRNA	102159560		0	0	0	0	0	0	0	0	0	0	0	0	0	0	0	0	0	0	0	0	0	0	1	0	0	0	0	0	0	0	0	0	0	0	0	0	0	0	0	0
NC_010443.5	63294922	63402741	+	712	gene-LOC106508899	LOC106508899	lncRNA	106508899		0	0	0	0	0	0	0	0	0	0	0	0	0	0	0	0	0	0	0	0	0	0	0	0	0	0	0	0	0	0	0	0	0	0	0	0	0	0	0	0
NC_010443.5	63603720	63638506	-	1470	gene-LOC110260380	LOC110260380	lncRNA	110260380		1	0	1	0	0	0	0	0	0	0	0	2	0	0	0	0	0	1	0	0	0	2	0	0	0	0	0	0	1	0	0	0	0	0	1.15637	0	1.09479	0	0	0
NC_010443.5	63638589	63698931	+	2744	gene-UFL1	UFL1	protein_coding	100153617	UFM1 specific ligase 1	827	784	950	796	850	765	1243	1035	717	765	839	714	963	899	828	771	1209	950	851	922	774	599	808	793	827	873	603	707	542	898	645	520	721.88	705	956.316	807.916	1040.05	860.485	560.631	543.611
NC_010443.5	63705864	63754079	+	3902	gene-FHL5	FHL5	protein_coding	100152075	four and a half LIM domains 5	103	146	260	180	84	133	274	180	152	144	307	183	73	155	115	216	162	243	83	191	198	63	91	99	27	164	54	83	81	127	83	77	168.12	256	119.106	150.454	284.644	194.582	55.4035	94.5102
NC_010443.5	63911304	63974415	-	6340	gene-GPR63	GPR63	protein_coding	100152431		65	64	94	67	136	235	159	244	67	76	71	51	76	46	63	103	99	96	61	55	45	38	60	68	156	122	143	53	49	76	85	43	53	55	75.1639	65.9523	102.91	72.4277	89.7009	166.992
NC_010443.5	64038277	64044824	-	925	gene-NDUFAF4	NDUFAF4	protein_coding	100157673		210	244	263	214	144	126	181	80	256	255	200	171	297	218	178	302	230	212	250	230	237	168	241	303	185	144	115	240	216	239	266	212	207	191	242.837	251.443	287.929	231.336	94.9774	89.536
NC_010443.5	64049396	64055453	-	1152	gene-LOC110260384	LOC110260384	lncRNA	110260384		0	1	0	0	0	0	0	0	0	0	0	0	0	0	0	0	0	0	0	0	0	0	0	0	0	0	0	0	0	0	0	0	0	0	0	1.03051	0	0	0	0
NC_010443.5	64078669	64307183	+	8231	gene-KLHL32	KLHL32	protein_coding	100621727		321	534	246	227	28	133	464	79	312	468	213	189	177	186	157	31	94	39	138	149	316	69	134	147	19	16	19	128	106	256	226	483	264	159	371.194	550.29	269.317	245.389	18.4678	94.5102
NC_010443.5	64306078	64459956	-	8101	gene-MMS22L	MMS22L	protein_coding	100513056		50	49	52	43	321	122	92	142	51	53	54	62	25	43	268	591	441	341	23	34	24	56	99	72	326	350	238	82	60	68	26	27	19	30	57.8184	50.4948	56.9289	46.4835	211.721	86.6936
NC_010443.5	64486529	65460214	+	9755	gene-LOC102160801	LOC102160801	lncRNA	102160801		3	14	7	13	5	3	7	1	12	17	22	4	12	7	3	0	4	0	10	14	11	4	18	17	0	1	0	5	10	17	11	7	4	11	3.4691	14.4271	7.6635	14.0531	3.29783	2.13181
NC_010443.5	64506610	64507751	-	1142	gene-LOC110256755	LOC110256755	pseudogene	110256755		0	0	0	0	0.33	0	0	0	0	0	0	0	0	0	0	0	0	0	0	0	0	0	0	0	0	0	0	0	0	0	0	0	0	0	0	0	0	0	0	0
NC_010443.5	65399381	65769247	-	9301	gene-LOC106508906	LOC106508906	lncRNA	106508906		0	0	0	0	0	0	0	0	0	0	0	0	0	0	0	0	0	0	0	0	0	0	0	0	0	0	0	0	0	0	0	0	0	0	0	0	0	0	0	0
NC_010443.5	65835375	65842872	+	7498	gene-POU3F2	POU3F2	protein_coding	100157279		0	1	2	7	0	0	5	0	1	1	6	0	0	0	0	1	1	0	4	8	5	1	1	7	0	0	0	0	5	0	5	0	0	6	0	1.03051	2.18957	7.56708	0	0
NC_010443.5	65872119	65936442	-	2664	gene-FBXL4	FBXL4	protein_coding	100156082	F-box and leucine rich repeat protein 4	417	785	610	555	444	514	783	433	477	701	620	558	694	530	324	269	295	188	587	452	501	295	379	532	294	395	214	293	459	717	572	683	640	845	482.205	808.947	667.819	599.961	292.847	365.25
NC_010443.5	66223926	66309800	-	10237	gene-FAXC	FAXC	protein_coding	100626900		377	560	489.5	474	402	573	609	456	570	674	483	388	622	480	317	492	404	475.5	575	465.5	415	398	428	478	441	365	458	354	425	532	526	439.5	390	547.5	435.951	577.083	536.445	512.399	265.145	407.176
NC_010443.5	66274261	66275355	-	1095	gene-LOC100737862	LOC100737862	pseudogene	100737862		0	0	0	0	2	1	1	0	1	0	0	0	1	1	1.33	2.5	0.5	0.5	0	0	0	3	0	0	1	0	1	0	0	1	0	1.5	0	1	0	0	0	0	1.31913	0.710603
NC_010443.5	66321288	66347088	-	1908	gene-COQ3	COQ3	protein_coding	100152047		2638	3104	3170	2107	738	803	2299	528	3193	3246	2853	1954	3436	2625	1312	1032	1327.5	578	3345	2579	2316	2676	2307	3178	890	696	526	2869	2562	3547.5	3142	2824	2182	2156.5	3050.5	3198.69	3470.47	2277.69	486.759	570.614
NC_010443.5	66349065	66382205	-	7518	gene-PNISR	PNISR	protein_coding	100134950	PNN-interacting serine/arginine-rich protein	2926	3417	2869	2598	4060	3516	4456	7020.75	3285	3842.83	2949	2226	2297	2029.83	3175	3396.5	2719.5	2754	2319	2237	2777	2142	2500	2859	3639	4285	2053	1648	2317	3555.5	2876	2391	2381	2461	3383.53	3521.24	3140.94	2808.47	2677.84	2498.48
NC_010443.5	66387616	66454806	-	7026	gene-USP45	USP45	protein_coding	100152458		237	405.33	303	359	216	214	269	353	306	387	316	322	302	267	326	307	261	285	290	295	403	216	206	325	271	263	159	260	199	428	281	303	443	374	274.059	417.355	331.72	388.083	142.466	152.069
NC_010443.5	66459042	66467856	+	4358	gene-TSTD3	TSTD3	protein_coding	100514380		1410.25	2079.25	2317.5	1566.53	533.5	521.5	1921.37	477.87	1393	1817.92	1614.75	1412	2014.33	1575	941.7	602	793.17	319	1848.33	1717.67	1803.6	1422.64	1482.5	1905.53	479	495.83	279.33	1541.5	1254.33	1886.75	1738	1268.5	1691.15	1872	1630.48	2142.42	2537.71	1693.94	352.208	370.935
NC_010443.5	66472622	66499754	-	3568	gene-CCNC	CCNC	protein_coding	100153639	cyclin C	303	309	353	358	847	491	493	903	315	314	304	301	318	338	668	1530.5	979	950	323	286	312	301	387	294	1010	857	507	365	272	366	221	215	251	252	350.379	318.426	386.459	387.002	558.652	348.906
NC_010443.5	66521549	66521980	+	432	gene-LOC100152460	LOC100152460	pseudogene	100152460		0.33	0.5	1	2.33	2.5	1	0	0	0	2	1	1	0	0	0	2.5	0	3.5	0.5	0	0.5	0.5	0.5	0.5	1.5	1.83	0.33	0	0	1	0	0.5	0	1.33	0	0	1.09479	2.16202	1.31913	0.710603
NC_010443.5	66539061	66546506	+	2230	gene-PRDM13	PRDM13	protein_coding	100514742		0	0	0	0	0	0	0	0	0	0	0	0	0	0	0	0	1	0	0	0	0	0	0	0	0	0	0	0	0	0	0	0	0	0	0	0	0	0	0	0
NC_010443.5	66577876	66580892	-	3017	gene-LOC100514932	LOC100514932	pseudogene	100514932		92	103.33	94	119.33	103.33	94	99.5	73.25	90.5	118.17	97.33	95.33	96	124.67	103.17	140.5	123	140	92	106.33	103.5	100.83	105	108	154	110.5	132.5	109	85	128.83	95.5	96	85.83	98	106.386	106.142	102.91	128.64	67.9353	66.7967
NC_010443.5	66642717	66709333	-	1155	gene-LOC100155246	LOC100155246	pseudogene	100155246		0	0	0	1.5	3.5	5	0	1.5	2	1	1	3	2	0	4.5	14.5	9.5	9.5	1	1	2	4	1.5	3.5	4.5	0.5	6	1	1.5	4	0	2.5	1	0	0	0	0	2.16202	2.63826	3.55302
NC_010443.5	66792225	66792665	-	441	gene-LOC100516164	LOC100516164	pseudogene	100516164		0	0	0	0	0	0	0	0	0	0	0	0	0	0	0	0	0	0	0	0	0	0	0	0	0	0	0	0	0	0	0	0	0	0	0	0	0	0	0	0
NC_010443.5	66837664	66856947	-	1020	gene-MCHR2	MCHR2	protein_coding	733682	melanin concentrating hormone receptor 2	0	0	0	0	0	0	0	0	0	0	0	0	0	0	0	0	0	0	0	0	0	0	0	0	0	0	0	0	0	0	0	0	0	0	0	0	0	0	0	0
NC_010443.5	66896988	66971133	+	786	gene-LOC100515111	LOC100515111	lncRNA	100515111		0	0	0	0	0	0	0	0	0	0	0	0	0	0	0	0	0	0	0	0	0	0	0	2	0	0	0	1	0	0	0	0	0	0	0	0	0	0	0	0
NC_010443.5	67213685	67294455	-	9459	gene-SIM1	SIM1	protein_coding	100154026	single-minded family bHLH transcription factor 1	0	0	0	0	0	0	0	0	0	0	0	0	0	0	0	0	0	0	0	0	0	0	0	1	0	0	0	0	0	0	0	0	0	0	0	0	0	0	0	0
NC_010443.5	67331939	67657080	-	7832	gene-ASCC3	ASCC3	protein_coding	100625273		645	779	703	832	2781	2897	1441	2472	550	672	662	627	745	798	1509	2309	2663	2788	732	582	605	583	1057	843	3441	2775	2891	714	549	847	564	417	690	706	745.857	802.764	769.634	899.401	1834.25	2058.62
NC_010443.5	67657170	67667283	+	6038	gene-LOC110260404	LOC110260404	lncRNA	110260404		3	1	0	0	11	7	12	15	2	0	4	0	0	2	7	9	2	4	2	1	7	0	2	2	5	1	5	2	1	3	1	0	2	1	3.4691	1.03051	0	0	7.25522	4.97422
NC_010443.5	68052086	68680448	+	11785	gene-GRIK2	GRIK2	protein_coding	100516526		7	8	8	6	20	45	50	48	9.33	5	7	12	3	7	6	9	9	22	11	9	6	8	6	5	14	12	11	4	9	7	4	1	6	11	8.09457	8.24404	8.75829	6.48606	13.1913	31.9771
NC_010443.5	68715637	68716306	+	670	gene-LOC100516840	LOC100516840	pseudogene	100516840		0	0	0	0	0	0.5	0	0	0	0.33	0	0	0	0.5	0	1.5	0	0	0	0	0	0.5	0	0	0	0	0	0	0	1	0.33	0	0.5	0	0	0	0	0	0	0
NC_010443.5	69009241	69011904	-	910	gene-LOC100152457	LOC100152457	pseudogene	100152457		0	0	0	0	1	0	0	0	0	0	0	0	0	0	0	0	0	0	0	0	0	0	0	0	0	0	0	0	0	0	0	0	0	0	0	0	0	0	0.659566	0
NC_010443.5	69012033	69015107	-	1771	gene-LOC110259427	LOC110259427	pseudogene	110259427		0	0	0	0	0	0	0	0	0	0	0	0	0	0	0	0	0	0	0	0	0	0	0	0	0	0	0	0	0	0	0	0	0	0	0	0	0	0	0	0
NC_010443.5	70767830	70827149	-	7538	gene-LOC110260405	LOC110260405	lncRNA	110260405		0	0	0	0	0	0	0	0	0	0	0	0	0	0	0	0	0	0	0	0	0	0	0	0	0	0	0	0	0	0	0	0	0	0	0	0	0	0	0	0
NC_010443.5	70977129	70979389	+	1581	gene-LOC102163315	LOC102163315	pseudogene	102163315		0	0	0	0	0	0	0	0	0	0	0	0	0	0	0	0	0	0	0	0	0	0	0	0	0	0	0	0	0	0	0	0	0	0	0	0	0	0	0	0
NC_010443.5	70994033	71104998	-	3735	gene-HACE1	HACE1	protein_coding	100156102	HECT domain and ankyrin repeat containing E3 ubiquitin protein ligase 1	298	367	330	339	956	880	643	932	375	366	337	289	328	303	545	798	736	753	320	281	295	262	407	342	903	847	799	285	271	404	252	226	255	302	344.598	378.195	361.279	366.463	630.545	625.331
NC_010443.5	71173291	71296131	+	2144	gene-LIN28B	LIN28B	protein_coding	100738513	protein lin-28 homolog B	0	0	0	0	0	0	0	0	0	0	0	0	0	0	0	0	0	0	0	0	0	0	0	0	0	0	0	0	0	0	0	0	0	0	0	0	0	0	0	0
NC_010443.5	71310406	71312596	+	1139	gene-LOC110256964	LOC110256964	lncRNA	110256964		0	0	0	0	0	0	0	0	0	0	0	0	0	0	0	0	0	0	0	0	0	0	0	0	0	0	0	0	0	0	0	0	0	0	0	0	0	0	0	0
NC_010443.5	71316354	71360255	-	4262	gene-BVES	BVES	protein_coding	100153106	blood vessel epicardial substance	1688	2864	2413	3608	116	527	1940	153	1847	2666	2621	3290	4669	3427	1665	40	1149	176	4488	3896	2924	2774	2912	3560	157	98	204	3245	2844.5	3633	3770	2401	3268.5	3060	1951.95	2951.37	2641.72	3900.29	76.5096	374.488
NC_010443.5	71359412	71421590	+	2000	gene-LOC106508909	LOC106508909	protein_coding	106508909		12	22.5	17	9	0	3	14	2	14	28	18	22	32	16	8	1	4	2	13	14	7	4	15	20	1	3	6	8	20	21	25	13	12	24	13.8764	22.6711	18.6114	9.7291	0	2.13181
NC_010443.5	71380760	71400134	-	1646	gene-POPDC3	POPDC3	protein_coding	100151910	popeye domain containing 3	602	899	815	886	22	194	632	36	838	1075	640	824	1069	725	351	10	249	38	1034	679	800	778	751	853	10	1	5	772	667	830	1067	689	717	739	696.133	926.424	892.25	957.776	14.5104	137.857
NC_010443.5	71496299	72027308	-	3194	gene-PREP	PREP	protein_coding	445540	prolyl endopeptidase	1714	1906	1848	2142	2393	1794	2028	939	1665	1839	1786	1925	2108	1793	1988	3006	2237	2495	1975	1630	1662	1678	1958	2149	2781	2214	2233	1850	1618	2183	1697	1493	1437	1332	1982.01	1964.14	2023.16	2315.53	1578.34	1274.82
NC_010443.5	72063705	72083070	-	4622	gene-LOC110260407	LOC110260407	lncRNA	110260407		0	2	0	0	5	2	1	0	0	0	1	1	0	0	0	5	1	2	0	0	0	0	1	0	1	2	1	0	0	0	0	0	0	0	0	2.06101	0	0	3.29783	1.42121
NC_010443.5	72085766	72134790	-	3432	gene-LOC110260408	LOC110260408	lncRNA	110260408		0	0	0	0	1	0	0	1	1	0	0	0	0	0	0	1	0	0	0	0	0	0	0	0	2	0	0	0	0	0	1	0	0	0	0	0	0	0	0.659566	0
NC_010443.5	72135461	72136913	+	929	gene-LOC100513702	LOC100513702	pseudogene	100513702		0	0	0	0	0	0	0	0	0	0	0	0	0	0	0	0	0	0	0	0	0	0	0	0	0	0	0	0	0	0	0	0	0	0	0	0	0	0	0	0
NC_010443.5	72208946	72214958	-	1037	gene-LOC106507207	LOC106507207	protein_coding	106507207		0	0	0	0	5	8	0	6	0	2	0	0	0	1	3	1	1	0	0	0	0	0	2	0	2	4	0	0	0	0	0	0	0	0	0	0	0	0	3.29783	5.68483
NC_010443.5	72309096	72335474	+	9675	gene-PRDM1	PRDM1	protein_coding	100154284		148	213	157	137	1740	1019	210	917	150	237	142	78	146	193	726	1068	627	1191	156	199	153	151	268	165	2406	1473	939	143	102	174	122	79	88	242	171.142	219.498	171.881	148.098	1147.64	724.105
NC_010443.5	72343950	72520402	-	6512	gene-ATG5	ATG5	protein_coding	100739102		525	499	679	618	1437	929	906	875	568	507	552	544	724	604	882	1696	1035	1254	667	529	491	456	598	612	1436	1267	899	512	438	641	569	473	462	516	607.093	514.222	743.359	668.065	947.796	660.15
NC_010443.5	72517104	72541418	+	2871	gene-LOC110259431	LOC110259431	protein_coding	110259431		0	1	1	0	1	1	1	0	1	0	0	0	0	0	0	1	0	1	0	0	0	0	0	0	0	1	1	0	0	0	0	0	1	0	0	1.03051	1.09479	0	0.659566	0.710603
NC_010443.5	72552858	72763553	+	7676	gene-CRYBG1	CRYBG1	protein_coding	100521168		249	225	201	157	2105	980	322	663	226	211	161	127	165	185	886	1613	1091	1710	150	129	117	223	277	182	1981	1742	1312	163	140	185	115	89	134	180	287.936	231.864	220.052	169.719	1388.39	696.391
NC_010443.5	72763453	72816450	-	5123	gene-RTN4IP1	RTN4IP1	protein_coding	100519752		1628	1787	1675	1643	621	546	1181	320	1867	1660	1654	1554.5	2020	1957	1065	933	1006	751	2036	1941	1791	1741	1637	2501	764	665	541	1920	1776	2255	2188	1606	1821	1363	1882.57	1841.51	1833.77	1776.1	409.59	387.989
NC_010443.5	72815601	72846871	+	3158	gene-QRSL1	QRSL1	protein_coding	100627457		947	1363	1221	1217	614	508	1050	403	1060	1236	1270	1160	1410	1308	904	905	879	776	1443	1261	1209	990	1054	1446	721.25	575	558	1155	1143	1401	1127	1043	1002	1062	1095.08	1404.58	1336.73	1315.59	404.973	360.986
NC_010443.5	72847270	72875393	-	443	gene-LOC110260421	LOC110260421	lncRNA	110260421		0	0	0	0	0	0	0	0	0	0	0	0	0	0	0	0	0	0	0	0	0	0	0	0	0	0	0	0	0	0	0	0	0	0	0	0	0	0	0	0
NC_010443.5	73119758	73124368	-	1853	gene-LOC100519934	LOC100519934	lncRNA	100519934		16	24	28	37	18	36	24	39	15	16	13	12	20	16	13	55	72	153	13	22	12	8	9	35	153	33	52	12	12	23	11	9	17	25	18.5019	24.7321	30.654	39.9974	11.8722	25.5817
NC_010443.5	73130766	73131276	+	509	gene-LOC100521350	LOC100521350	protein_coding	100521350		247	389	267	350	862	514.5	280	239	298	433	282	309	293	261	548	1590	495	632.5	284.5	224	302	271	306.5	348	847	712	557	272	226	334	270	266	256	302	285.623	400.867	292.308	378.354	568.546	365.25
NC_010443.5	73162330	73174266	+	1543	gene-C1H6orf203	C1H6orf203	protein_coding	100157575		995	1143	1034	939	668	486	773	355	1187	1219	845	957	1171	1022	635	923	625	597	1130	983	921	831	744	1104	693	535	435	917	854	1237	1134	913	915	939	1150.59	1177.87	1132.01	1015.07	440.59	345.353
NC_010443.5	73184745	73224663	-	9522	gene-BEND3	BEND3	protein_coding	110260428		81	123	107	101	444	275	130	174	100	106	126	115	133	105	357	691	406	622	121	92	101	105	125	123	599	461	407	124	108	137	118	118	97	127	93.6658	126.752	117.142	109.182	292.847	195.416
NC_010443.5	73234950	73510533	-	3628	gene-PDSS2	PDSS2	protein_coding	100312977	decaprenyl diphosphate synthase subunit 2	317	425	363	406	178	180	311	111	366	383	359	317	461	326	265	214	260	261	473	338	322	267	351	405	215	154	179	386	364	464	410	320	337	324	366.569	437.965	397.407	438.89	117.403	127.909
NC_010443.5	73510556	73539717	+	3789	gene-LOC102159561	LOC102159561	lncRNA	102159561		4	10	4	10	4	8	9	9	2	16	3	15	25	11	10	9	12	2	27	15	16	7	19	2	9	11	1	13	16	6	27	5	14	11	4.62547	10.3051	4.37914	10.8101	2.63826	5.68483
NC_010443.5	73511931	73550557	-	2810	gene-LOC110260430	LOC110260430	protein_coding	110260430		3	0	0	1	5	6	9	3	1	2	3	0	1	4	4	2	1	5	0	1	0	1	0	0	4	1	1	0	1	3	0	1	0	2	3.4691	0	0	1.08101	3.29783	4.26362
NC_010443.5	73549778	73722689	+	4657	gene-SOBP	SOBP	protein_coding	100521699		207	199	286	214	321	581	686	561	189	217	295	160	127	202	232	415	369.5	387	133	142	196	143	255	213	283	318	362	174	162	298	99	112	148	159	239.368	205.071	313.109	231.336	211.721	412.86
NC_010443.5	73805547	73833458	-	5267	gene-LOC102159995	LOC102159995	lncRNA	102159995		10	13	10	11	2	15	31	34	8	11	6	13	12	11	9	13	19	13	1	1	2	4	8	7	20	19	8	5	6	10	5	10	7	11	11.5637	13.3966	10.9479	11.8911	1.31913	10.659
NC_010443.5	73838808	73982634	-	17368	gene-SCML4	SCML4	protein_coding	100154280		84	96	36	48	161.33	138	165	155	65	99	37	46	27	75	115	250	76	95	38	52	66	37.5	41	26	199	199	30	48	25	75	18	17	53	47	97.1349	98.9285	39.4123	51.8885	106.19	98.0632
NC_010443.5	74003428	74078605	-	3418	gene-SEC63	SEC63	protein_coding	100152304		1108	1196	1363	1331	2981	2583	2271	3280.5	1044	1149	1208	998	1217	1323	2203	3086	3101	3638	1135	1132	1085	968	1361	1182	3439	3128	2773	972	948	1397	985	728	923	1156	1281.26	1232.48	1492.19	1438.83	1966.17	1835.49
NC_010443.5	74053073	74054111	+	531	gene-LOC110256579	LOC110256579	pseudogene	110256579		0	0	0	0	0	0	0	0	0	0	0	0	0	0	0	0	0	0	0	0	0	0	0	0	0	0	0	0	0	0	0	0	0	0	0	0	0	0	0	0
NC_010443.5	74139326	74181165	-	3377	gene-OSTM1	OSTM1	protein_coding	100049681		336	371	400	444	1759	1147	550	2124.5	279	334	314	351	500	437	963	1191	1230	1610	401	386	315	326	599	329	2311	2203	984	459	335	416	367	309	288	383	388.54	382.317	437.914	479.969	1160.18	815.062
NC_010443.5	74266667	74292686	+	7540	gene-NR2E1	NR2E1	protein_coding	100155153		7	16	6	10	31	17	6	16	3	7	3	3	5	9	11	18	10	6	7	5	2	5	8	4	43	22	17	4	8	5	9	10	3	3	8.09457	16.4881	6.56871	10.8101	20.4465	12.0803
NC_010443.5	74306450	74349735	-	1819	gene-SNX3	SNX3	protein_coding	100627262		3590	3781	4929	4521	3767	2686	4154	3733	4804	4132	3890	4026	4717	4213	3593	6837	4322	3405	4327	3957	3716	3891	3838	4350	4158	4148	2717	4321	3367	4902	4011	3644	3906	3749	4151.36	3896.34	5396.2	4887.25	2484.58	1908.68
NC_010443.5	74367421	74590766	+	3898	gene-AFG1L	AFG1L	protein_coding	100155926		389	470	566	447	296	225	424	211	389	444	491	407	454	559	329	275	335	255	427	573	471	368	389	665	335	268	178	531	383	633	424	367	522	437	449.827	484.337	619.649	483.212	195.231	159.886
NC_010443.5	74387797	74388819	+	1023	gene-LOC110260468	LOC110260468	pseudogene	110260468		0	0	0	0	0	0	0	0	0	0	0	0	0	2	0	0	0	0	0	0	0	0	0	0	0	2	0	0	0	1	0	0	0	0	0	0	0	0	0	0
NC_010443.5	74391968	74400447	-	898	gene-LOC102162093	LOC102162093	pseudogene	102162093		0	0	0	0	0	0	0	0	0	0	0	0	0	0	0	0	0	0	0	0	0	0	0	0	0	0	0	0	0	0	0	0	0	0	0	0	0	0	0	0
NC_010443.5	74626673	74760323	+	7563	gene-FOXO3	FOXO3	protein_coding	733621	forkhead box O3	2574	4288	3968	4415.5	2500	3647	4864	3300	3157	4370	3652	3737	4329	3115	2674.5	2343	2218	1904.25	3764.5	3182.5	3717	2753	3161	3283	2494	2641	1359	2880	2347	4265	3985	3199	3276	4049	2976.49	4418.81	4344.11	4773.74	1648.91	2591.57
NC_010443.5	74762556	74768418	+	2405	gene-LOC106508914	LOC106508914	lncRNA	106508914		6	12	6	4.5	4	3	4	8	5	8	1	5	9	3	6.5	0	2	2	11.5	4.5	7	3	3	1	6	1	1	7	3	1	2	4	4	2	6.93821	12.3661	6.56871	4.32404	2.63826	2.13181
NC_010443.5	74771767	74836100	+	3068	gene-LOC106508915	LOC106508915	lncRNA	106508915		5	13	20	13	4	6	8	5	7	12	12	7	26	5	5	6	0	3	15	2	5	13	7	7	6	4	0	5	8	12	17	8	9	5	5.78184	13.3966	21.8957	14.0531	2.63826	4.26362
NC_010443.5	74923824	75081742	+	11245	gene-ARMC2	ARMC2	protein_coding	100523341		432	537	517	407	91	231	578	153.5	396	400	559	302	450	425	168	58	129	48	509	406	389	334	347	566	72	104	57	381	354	664	451	379	263	289	499.551	553.381	566.004	439.971	60.0205	164.149
NC_010443.5	75033094	75035042	-	333	gene-LOC110260564	LOC110260564	lncRNA	110260564		0	1	1	1	0.5	1.5	2	0	3	0	2	0.5	0	3	1	6	1	0.5	0	0	2.5	6	2.5	4.5	3	4	1	0	3.5	2	1	0	0	0	0	1.03051	1.09479	1.08101	0	1.42121
NC_010443.5	75056731	75170374	-	3794	gene-SESN1	SESN1	protein_coding	100523876		1778	2487	1997	2032.5	878.5	1392.5	2196.5	1628	2404.5	2147	2200	1836.5	2453	2185	1223	989	940	512.5	2304	1681	1668.5	1443	1453.5	2120	944	1156	284	1398	1826.5	2985	2012	1819	1664	2447.5	2056.02	2562.87	2186.29	2196.61	579.099	989.16
NC_010443.5	75118461	75118918	+	458	gene-LOC102163847	LOC102163847	protein_coding	102163847		0	0.5	0.5	0	0.5	1.75	0	0	0	0	0.25	0	0	0	0.5	0	0	0.67	0	0.33	0.33	1.5	2	0.33	0.67	0	0	0	0	0	0.5	0.33	0	0.33	0	0	0	0	0	1.42121
NC_010443.5	75141990	75161723	-	12120	gene-LOC106508918	LOC106508918	lncRNA	106508918		3	2	2	2.5	3	7	3.5	12	2.5	2	7	0	3	3	0	7	5	4	1	1	5	5.25	7	2.5	0	1	0	2	0	8	4	1	0	1.5	3.4691	2.06101	2.18957	2.16202	1.9787	4.97422
NC_010443.5	75170989	75228210	+	2221	gene-CEP57L1	CEP57L1	protein_coding	100739336		51.5	51.5	57	40	63.5	47	83.5	97	50	47	69	36	44.5	56	72	127.5	95	92	40	61	38.5	36	56	65	97.5	74	69	46	45	45.5	38	32	22	33.5	60.1311	53.5863	62.4028	43.2404	42.2122	33.3983
NC_010443.5	75228135	75431571	+	7617	gene-C1H6orf183	C1H6orf183	protein_coding	100514885		60.5	79.5	49	39	13.5	69	91.5	59	68	74	74	41	37.5	36	44	50.5	34	12	46	38	41.5	40	37	71	22.5	25	13	39	39	75.5	53	33	37	46.5	69.3821	82.4404	53.6445	42.1594	9.23392	49.0316
NC_010443.5	75358038	75377760	-	4366	gene-LOC110260563	LOC110260563	lncRNA	110260563		0	0	0	0	0	0	0	0	0	0	0	0	0	0	0	0	0	0	0	0	0	0	1	0	0	0	0	0	2	0	0	0	0	0	0	0	0	0	0	0
NC_010443.5	75441568	75458140	-	3143	gene-CD164	CD164	protein_coding	100152548		2856	3045	4155.5	4691.5	5959.5	3859.5	4543	6605.5	3541	3340	3350	4299.5	5174	3809.5	5444	6085	5791	6831.5	4703	3972	4376	2976	3421	3698.5	6737	6077.5	4418.5	4668.5	2901	4621.5	3534	4053	4296	4940	3302.59	3137.89	4549.93	5072.1	3931.01	2742.93
NC_010443.5	75458244	75490563	+	3715	gene-LOC102164525	LOC102164525	lncRNA	102164525		1	1	0	0	1	2	2	1	0	0	0	2	0	1	2	0	0	1	1	0	0	2	0	2	2	0	0	1	0	0	1	0	0	0	1.15637	1.03051	0	0	0.659566	1.42121
NC_010443.5	75465290	75508250	-	1058	gene-PPIL6	PPIL6	protein_coding	100157379	peptidylprolyl isomerase like 6	0	2	0	0	0	0	2	0	0	1	0	0	0	0	0	1	2	0	0	0	0	0	1	2	1	2	1	0	0	0	0	0	0	0	0	2.06101	0	0	0	0
NC_010443.5	75508303	75511572	+	1790	gene-SMPD2	SMPD2	protein_coding	100152155		284	320	229	247	1036	599	383	306	282	302	240	266	255	219	525	872	418	759	253	170	234	212	280	283	1072	778	811	208	144	327	212	203	203	242	328.408	329.762	250.706	267.01	683.31	425.651
NC_010443.5	75511692	75522760	-	3886	gene-MICAL1	MICAL1	protein_coding	100153346		963	1357	1008	1032	4750	3800	1586	2331	934	1224	1036	875	852	1022	2225	5172	3179	5007	831	645	1121	642	1384	1018	6745	5208	6164	697	686	1338	661	826	810.2	810	1113.58	1398.4	1103.54	1115.6	3132.94	2700.29
NC_010443.5	75531034	75548795	-	5619	gene-ZBTB24	ZBTB24	protein_coding	100739723		254	197	292	204	584	419	402	458	185	253	255	183	218	269	394	739	559.5	616	274	233	172	152	247	263	655	599	417	199	182	258	186	156	142	162	293.717	203.01	319.677	220.526	385.186	297.743
NC_010443.5	75558009	75693415	-	7031	gene-AK9	AK9	protein_coding	102166322		0	0	1	0	0	1	4	7	0	1	1	1	3	0	2	2	1	1	0	1	0	1	1	1	0	0	3	1	0	1	0	3	0	0	0	0	1.09479	0	0	0.710603
NC_010443.5	75694151	75847021	+	4438	gene-FIG4	FIG4	protein_coding	100511669	FIG4 phosphoinositide 5-phosphatase	539	608	595	667	831	739.5	781	679	546	566	552	502	679	602	684	860	708	714	664	542	485	427	609	554	934	863	706	420	472	605.5	473	449	505	572	623.282	626.547	651.397	721.034	548.099	525.846
NC_010443.5	75811320	75867343	-	687	gene-LOC102157516	LOC102157516	lncRNA	102157516		0	0	0	0	0	0	0	0	0	0	0	0	0	0	0	0	0	0	0	0	0	0	0	0	0	0	0	0	0	0	0	0	0	0	0	0	0	0	0	0
NC_010443.5	75979360	75982036	+	1837	gene-GPR6	GPR6	protein_coding	100511485	G protein-coupled receptor 6	0	0	0	0	0	0	0	0	0	0	0	0	0	0	0	0	0	0	0	0	0	0	0	0	0	0	0	0	0	0	0	0	0	0	0	0	0	0	0	0
NC_010443.5	76107595	76180335	-	5486	gene-WASF1	WASF1	protein_coding	100154562		9.5	14	14.5	14.5	22	23.5	29.5	31	14	21.5	17	12	12.5	13	26.5	39	38.5	34	12	8.5	12	6.5	22	11	27.5	32.5	24	11	6	13	13	6	10.5	17.5	11.5637	14.4271	15.327	15.1342	14.5104	17.0545
NC_010443.5	76179169	76234690	+	3935	gene-CDC40	CDC40	protein_coding	100511111		512	704	695	753	571	546	946	650	537	664	639	518	734	622	606	788	794	642	714	721	679	465	637	579	666	673	441	596	468	691	558	444	645	649	592.06	725.476	760.876	814.001	376.612	387.989
NC_010443.5	76243969	76367789	-	7954	gene-METTL24	METTL24	protein_coding	100736631		73	81	56	118	23	70	169.5	105.5	104	92	92	74	166.5	76	31	41	24	29	171	80	83	45	118	47	6	29	4	58.5	104.5	78	136	77	87	82	84.4148	83.4709	61.308	127.559	15.17	49.7422
NC_010443.5	76391112	76417147	-	1980	gene-DDO	DDO	protein_coding	100037287	D-aspartate oxidase	1294	2243	1582	2033	8	343	1360	72	1606	2447	1786	1681	2399	1731	713	7	369	56	2044	1761	1937	1454	1024	1985	9	1	69	1576.5	1316	2468	1930	1948	1720	2771	1496.34	2311.42	1731.95	2197.69	5.27652	243.737
NC_010443.5	76423386	76468267	-	2693	gene-SLC22A16	SLC22A16	protein_coding	100525793		276	169	160	230	1	49	224	4	261	250	242	173	359	128	90	0	67	14	289	139	181	233	275	132	0	0	0	217	195	95	250	223	259	92	319.158	174.155	175.166	248.632	0.659566	34.8196
NC_010443.5	76478162	76599130	+	309	gene-LOC110260565	LOC110260565	lncRNA	110260565		0	0	1	0	0	0	0	0	0	0	1	0	0	0	0	0	0	0	0	0	0	0	0	0	0	0	0	0	0	0	0	0	0	0	0	0	1.09479	0	0	0
NC_010443.5	76589050	76793476	-	6240	gene-CDK19	CDK19	protein_coding	100525621		425	536	537	619	702	633	719	1022	517	530	568	525	549	370	511	852	623	569	411	417	391	451	543	528	645	756	438	445	468	588	520	401	454	490	491.456	552.351	587.9	669.146	463.015	449.812
NC_010443.5	76675741	76676338	+	598	gene-LOC102158581	LOC102158581	pseudogene	102158581		0	1.5	0	0	0	0	0	0	0	0	0	0	0	0.5	0	0	0	0	0	0	0	1	0	0	0	0	0	0	0	0	0	0	0	0	0	2.06101	0	0	0	0
NC_010443.5	76706944	76709337	+	2394	gene-LOC100156194	LOC100156194	pseudogene	100156194		4	3	5.5	7.5	6	3.5	2.5	1	3.5	7	5.5	3.5	7.5	2	7.5	9	12.5	7	3	5.5	9	7.5	7.5	4.5	7.5	6.5	4	1	5	5.5	3	3.5	4	1.5	4.62547	3.09152	6.56871	8.64809	3.95739	2.84241
NC_010443.5	76827094	76833774	+	2085	gene-LOC106507578	LOC106507578	lncRNA	106507578		3	4	2	4	4	3	8	1	0	2	2	2	1	4	1	1	0	0	2	1	0	1	2	3	0	1	0	0	0	2	3	0	2	1	3.4691	4.12202	2.18957	4.32404	2.63826	2.13181
NC_010443.5	76839448	76863745	+	3675	gene-AMD1	AMD1	protein_coding	100155925		2170.5	2647.5	3265.5	3801	2299	1315.5	2568	1470	2847.5	2829	2895.5	2929.5	4125	3298	2877	3839	3693.5	3224	3707.5	3466	2884.5	2320	2387.5	3275	2816.5	2412.5	1803	3087	2382	3986	3731.5	2887	3083.5	3349	2509.32	2728.78	3575.57	4108.92	1516.34	935.154
NC_010443.5	76896761	76909758	+	2022	gene-GTF3C6	GTF3C6	protein_coding	100525020		703	823	931	810	956	785	1096	970	750	842	853	762	924	881	950	1694	1234	1216	901	856	756	730	831	883	1166	1044	759	873	645	956	663	726	647	719	812.927	848.106	1019.25	875.619	630.545	557.823
NC_010443.5	76917114	76959227	+	2361	gene-RPF2	RPF2	protein_coding	100525264		146	144	200.33	127	632.7	321.2	242.5	222.7	175.7	172	172	100	131.53	206.48	413.5	1418.59	639.34	921.28	144.78	179	119.25	145	196.27	148.32	751.83	610.79	603.17	164.79	153.33	176	111	100	89.5	105	168.83	148.393	218.957	137.288	417.505	228.104
NC_010443.5	76998359	77139534	+	10629	gene-SLC16A10	SLC16A10	protein_coding	100513770		384	463.5	450.83	514	75	121	312	107	456.5	547.5	413.2	553	494.5	353	253	47.5	138	48	476	505.75	509	412.5	352	540	167	83	28	501	331.5	540	505	495	672.5	449	444.045	478.154	493.748	555.64	49.4674	85.983
NC_010443.5	77105647	77111774	-	1585	gene-LOC110260579	LOC110260579	lncRNA	110260579		0	0	0	0	7	1	0	7	1	0	0	0	0	0	0	1	1	0	1	0	1	0	0	0	0	2	0	0	1	1	0	0	0	0	0	0	0	0	4.61696	0.710603
NC_010443.5	77159351	77176921	+	11362	gene-MFSD4B	MFSD4B	protein_coding	100515422		175.5	227.64	239	260	363	275	292	411	216.5	221	209	241	338	220	284	400	326	338	287.5	207	213	152	195	248	399.33	352	225	198	150.5	254	258	174.5	208	209	203.521	234.955	261.654	281.063	239.422	195.416
NC_010443.5	77196592	77400551	-	11734	gene-REV3L	REV3L	protein_coding	100513963		547	756	710	728	1435	1240	933	1347	511	713	646	524	664	590	852	1422	1301	1348	572	572	574	527	537	643	1453	1484	1135	509	411	810	489	380	641	610	632.533	779.062	777.298	786.976	946.477	881.148
NC_010443.5	77400097	77477365	+	2566	gene-LOC102167874	LOC102167874	protein_coding	102167874		42.5	105	67	83	197	225	114.5	160.5	78	77	85	54	70	47.5	101	150	45.5	128	62.5	56	77.5	32.5	62.5	64.5	95	138	163	32.5	58	72.5	76.5	68.5	54	66.5	48.5674	108.203	73.3506	89.7239	129.934	159.886
NC_010443.5	77400918	77414858	+	13321	gene-LOC110260596	LOC110260596	lncRNA	110260596		49.5	72	60.5	72	62.22	59.61	53.5	165.5	56	59.25	68	54	83.33	41.5	62.89	140.5	47.5	49.4	82.5	48	62.5	49.5	67	65.5	59.14	75	41	38.5	59	83.25	78.5	58.17	54	76.62	57.8184	74.1964	65.6871	77.8328	40.8931	42.6362
NC_010443.5	77417897	77426145	+	2594	gene-LOC106508920	LOC106508920	lncRNA	106508920		32	47	36.5	33	48	53.5	30	75.5	28	44	20	27	35	17	24	57.5	14	18	25	32	27	25	31.5	41	29	31	27	17	24	36.5	53	30.5	40	40	37.0038	48.4337	39.4123	35.6734	31.6591	38.3726
NC_010443.5	77483997	77541557	-	5656	gene-TRAF3IP2	TRAF3IP2	protein_coding	100157000		445	575	416	434	946	693	626.5	562	526	552	529	415	330	335	548	1076	797	874	355	240	506	340	457	437	1147	821.5	946	352	399	606	371	355	379	518	514.584	592.541	455.431	469.159	623.949	492.448
NC_010443.5	77540954	77544726	+	1758	gene-LOC106508921	LOC106508921	lncRNA	106508921		13	21	17	14	6	12	12	8	8	19	14	13	7	7	10	8	1	13	7	8	15	8	6	24	8	8	5	3	6	28	12	17	3	19	15.0328	21.6406	18.6114	15.1342	3.95739	8.52724
NC_010443.5	77584675	77810605	-	4784	gene-FYN	FYN	protein_coding	791125	FYN proto-oncogene%2C Src family tyrosine kinase	1075	1234	1364	1303	3173	2709	2247	1847	902	1031	1334	1010	1165.5	1439	1251	2602.5	2055	2139	1038	1178	949	1181	1971	1195	2536	2616	3651	1298	1076	1330	1058	676	851	831.14	1243.1	1271.64	1493.29	1408.56	2092.8	1925.02
NC_010443.5	77608027	77609962	+	1618	gene-LOC106508922	LOC106508922	lncRNA	106508922		3	0	0	0	0	2	0	0	0	1	0	0	0	1	0	2	2	4	0	2	0	0	0	2	2	1	1	0	0	1	0	0	0	1	3.4691	0	0	0	0	1.42121
NC_010443.5	77694902	77696055	+	365	gene-LOC102158093	LOC102158093	lncRNA	102158093		0	0	0	0	0	0	0	0	0	0	0	0	0	0	0	0	0	0	0	0	0	0	0	0	0	0	0	0	0	0	0	0	0	0	0	0	0	0	0	0
NC_010443.5	78005442	78020595	+	5302	gene-WISP3	WISP3	protein_coding	100155801		0	1	2	0	0.17	0	1	0	1	4	1	0	0	2	0	0	0	0	0	0	0	2	1	0	2	1	2	0	0	0	1	0	4	0	0	1.03051	2.18957	0	0	0
NC_010443.5	78013590	78017842	-	1611	gene-LOC106508925	LOC106508925	lncRNA	106508925		1	2	3	0	7	1	1	4	1	0	1	1	1	0	2	6	5	4	0	2	1	0	0	1	1	0	3	2	1	7	3	0	1	0	1.15637	2.06101	3.28436	0	4.61696	0.710603
NC_010443.5	78018113	78048466	-	2967	gene-TUBE1	TUBE1	protein_coding	100154975		61	60	46	39	119	85	77	126	73	61	50	29	48	28	89	316	189	179	37	31	44	33	65	57	140	184	99	39	71	55	38	38	18	36	70.5384	61.8303	50.3601	42.1594	78.4883	60.4013
NC_010443.5	78048496	78063211	+	654	gene-FAM229B	FAM229B	protein_coding	100623109		10	15	25	10	3	3	10	2	6	8	8	6	12	8	7	3	1	0	4	4	5	7	18	15	0	0	0	8	5	18	3	5	7	11	11.5637	15.4576	27.3696	10.8101	1.9787	2.13181
NC_010443.5	78071990	78224564	-	6082	gene-LAMA4	LAMA4	protein_coding	100154581		8950	9794	9663	9300	13418	15911	13809	11928	8395	8817	9660	7879	6480	8630	8079	9108	13193	12099	6775	8145	6996	7760	9658	9596	12445	13399	22526	7902	6954	10708	5820	4696	6391	7514	10349.5	10092.8	10578.9	10053.4	8850.05	11306.4
NC_010443.5	78250567	78252614	-	1724	gene-LOC100157812	LOC100157812	pseudogene	100157812		0	0	0	0	1	0	0	0	0	0	0	0	1	0	0	0	0	2	3	0	0	2	0	2	0	0	0	0	0	1	0	1	0	0	0	0	0	0	0.659566	0
NC_010443.5	78312248	78313153	+	906	gene-RFPL4B	RFPL4B	protein_coding	100156609		0	0	0	0	0	0	0	0	0	0	0	0	0	0	0	0	0	0	0	0	0	0	0	0	0	1	0	0	0	0	0	0	0	0	0	0	0	0	0	0
NC_010443.5	78538921	78606947	+	1921	gene-LOC102159376	LOC102159376	lncRNA	102159376		0	0	0	1	0	0	0	0	0	0	0	0	0	0	0	0	0	0	0	0	0	0	0	0	0	0	0	0	0	0	0	0	0	0	0	0	0	1.08101	0	0
NC_010443.5	79789796	79795895	+	4306	gene-MARCKS	MARCKS	protein_coding	100517207		1417	1433	2033	1978	4262	5082	5994	10282	1863	1598	1408	1683	1483	1567	2953	7085	3857	3223	1365	1199	1644	1446	2810	1368	3616	4823	2842	2029	1231	1664	1044	972	1427	1528	1638.57	1476.71	2225.7	2138.24	2811.07	3611.29
NC_010443.5	79867713	79901597	-	2077	gene-HDAC2	HDAC2	protein_coding	100156170		1165.5	1317.5	1371.5	1410	2219.5	1703	1759	1825.5	1390.5	1463	1309	1209	1396	1231.5	1849	3322.5	2621.5	2763	1336.5	1125	1092.5	1217	1322	1461.5	2662	2261	2297.5	1218	1111.5	1458.5	1089.5	1072.5	999	1107	1348.32	1358.21	1502.05	1524.23	1464.24	1210.16
NC_010443.5	79956485	80140140	-	7411	gene-HS3ST5	HS3ST5	protein_coding	100155403		61	62	123	87	3	8	134	11.5	44	94	65	44	48	78	50	8	37	4	43	86	92	38	71	70	2	10	2	77	49	74	89.5	74	32	116	70.5384	63.8913	134.659	94.0479	1.9787	5.68483
NC_010443.5	79962148	79972835	+	1716	gene-LOC102160609	LOC102160609	pseudogene	102160609		0	0	0	0	0	0	0	0	0	0	0	0	0	0	0	0	0	0	0	0	0	0	0	0	0	0	0	0	0	0	0	0	0	0	0	0	0	0	0	0
NC_010443.5	80223165	80245666	-	5905	gene-LOC110259440	LOC110259440	protein_coding	110259440		0	1	0	0	1	3	0	0.5	0	2	0	0	1	0	3	3	0	1	7	1	2	0	1	1	2	0	0	1	1	0	0.5	0	0	1	0	1.03051	0	0	0.659566	2.13181
NC_010443.5	81170730	81268604	-	735	gene-LOC110256965	LOC110256965	lncRNA	110256965		0	0	0	0	0	0	3	0	0	0	0	0	0	0	2	0	0	0	0	0	0	0	0	0	0	0	0	0	0	0	0	0	1	1	0	0	0	0	0	0
NC_010443.5	81606599	81714543	-	4243	gene-FRK	FRK	protein_coding	100157810		2	3	1	3	13	21	27	35	1	2	2	3	3	0	21	112	122	74	1	4	5	1	4	0	61	36	100	0	3	1	6	2	0	3	2.31274	3.09152	1.09479	3.24303	8.57435	14.9227
NC_010443.5	81745918	81880691	+	3045	gene-NT5DC1	NT5DC1	protein_coding	100156192		71	168	74	44	669	338	116	319	77	147	64	46	141	131	417	1103	982	743	139	131	66	104	186	113	920	723	609	146	131	138	76	79	70	47	82.1021	173.125	81.0141	47.5645	441.249	240.184
NC_010443.5	81766829	81773818	-	2125	gene-COL10A1	COL10A1	protein_coding	448809	collagen type X alpha 1 chain	2	6	1	0	0	9	0	1	0	0	1	0	0	1	0	0	1	0	0	0	4	2	4	1	0	1	0	2	0	2	0	0	2.5	0	2.31274	6.18303	1.09479	0	0	6.39543
NC_010443.5	81888946	81893643	-	4696	gene-TSPYL4	TSPYL4	protein_coding	100520347		567	881	729	593	185	664	907	494	636	876	758	643	1228	825	415	289	523	214	1018	1070	548	679	772	856	235	255	192	952	692.5	865	925.5	704	779	682	655.661	907.875	798.099	641.039	122.02	471.841
NC_010443.5	81906168	81909461	-	3292	gene-TSPYL1	TSPYL1	protein_coding	100518283		1564	2251	1796	1807	1353	1826	2384	1435	1457	2194	1836	1676	3119	2157	1615	1632	1674	1313	2722	2182	2100	1709	2080	1908	1424	1462	972	1997	1821.5	1894	2079.5	1619	1903.5	1779	1808.56	2319.67	1966.23	1953.39	892.392	1297.56
NC_010443.5	81996894	82063847	+	4702	gene-DSE	DSE	protein_coding	100625171		205	317	209	264	2818	2776	1493	2598	201	216	255	250	319	374	1676	2951	2822	3150	248	234	296	165	635	249	2949	2791	3521	216	244	343	189	92	288	203	237.055	326.67	228.81	285.387	1858.66	1972.63
NC_010443.5	82085781	82087897	+	1333	gene-FAM26F	FAM26F	protein_coding	100158219	family with sequence similarity 26 member F	21	7	4	7	273	123	26	96	20	12	1	11	7	17	83	160	37	55	16	4	4	11	27	1	78	189	33	4	4	8	3	6	4	10	24.2837	7.21354	4.37914	7.56708	180.061	87.4042
NC_010443.5	82100970	82145418	-	3123	gene-TRAPPC3L	TRAPPC3L	protein_coding	106508932		0	0	2	1	1	3	3	4	0	0	0	0	0	0	1	1	0	0	0	0	0	0	0	0	0	1	0	0	0	0	0	0	0	1	0	0	2.18957	1.08101	0.659566	2.13181
NC_010443.5	82109042	82119480	+	5968	gene-FAM26E	FAM26E	protein_coding	100738794		516	600.5	619	568.83	440	955.5	1044.5	992	572	647.5	649	520.5	523.5	575.5	548	595	621	612.61	442.5	526	473.5	445.5	606	554.5	459.5	652.5	675	507.5	503	686	504.5	349	433.5	572.5	596.686	618.303	677.672	615.095	290.209	679.337
NC_010443.5	82109535	82154349	+	2932	gene-FAM26D	FAM26D	protein_coding	100154559		22	15.5	10	12.5	13	35	48.5	35	19	19.5	18.5	18.5	15	17.5	16	13	18	12.5	15.5	20	11.5	14	25	18.5	16.5	26.5	16	14.5	10	20	12.5	12	15	17.5	25.4401	16.4881	10.9479	12.9721	8.57435	24.8711
NC_010443.5	82161371	82180325	+	1584	gene-RWDD1	RWDD1	protein_coding	100153343		1233.5	1366	1504.5	1339	1507.5	1081	1614	1164	1476.5	1350	1301.33	1278	1543	1500	1355.5	2285	1639	1690.5	1537.5	1350.5	1107	1145.5	1347	1499.5	1553	1561	1027.5	1348	1325	1435.5	1334.5	1163	1074	1075	1426.96	1407.67	1646.56	1447.47	994.625	768.162
NC_010443.5	82193289	82217780	+	1094	gene-LOC102162764	LOC102162764	lncRNA	102162764		0	0	0	0	0	0	0	0	0	0	0	0	0	0	0	0	0	0	0	0	0	0	0	0	0	0	0	0	0	0	0	0	0	0	0	0	0	0	0	0
NC_010443.5	82233868	82247374	+	465	gene-LOC100521054	LOC100521054	protein_coding	100521054		0	0	0	0	0	0	0	0	0	0	0	0	0	0	0	0	0	0	0	0	0	0	0	0	0	0	0	0	0	0	0	0	0	0	0	0	0	0	0	0
NC_010443.5	82250777	82279687	+	2336	gene-LOC100152150	LOC100152150	protein_coding	100152150		0	0	0	0	0	0	0	0	1	0	0	0	0	0	0	0	0	0	0	0	0	0	0	0	0	0	0	0	0	0	0	0	0	0	0	0	0	0	0	0
NC_010443.5	82354367	82355551	+	1185	gene-LOC100738963	LOC100738963	pseudogene	100738963		0	0	0	0	0	0	0	0	0	0	0	0	0	0	0	0	0	0	0.33	0	0	0	0	0	0	0	0	0	0	0	0	0	0	0	0	0	0	0	0	0
NC_010443.5	82360058	82388479	+	2763	gene-LGSN	LGSN	protein_coding	100521418		0	0	0	0	0	0	0	0	0	0	0	0	0	0	0	0	0	0	0	0	0	0	0	0	0	0	0	0	0	0	0	0	0	0	0	0	0	0	0	0
NC_010443.5	82427956	82432844	-	916	gene-RIPPLY2	RIPPLY2	protein_coding	100521595		0	0	0	0	0	0	0	0	0	0	0	0	0	0	0	0	2	0	0	0	0	0	0	0	0	0	1	0	0	0	0	0	0	0	0	0	0	0	0	0
NC_010443.5	82540998	82698652	+	5289	gene-SNAP91	SNAP91	protein_coding	100521763		38	166	120	40	2	16	50	6	51	78	114	55	19	20	14	13	14	4	21	19	50	30	51	148	10	10	0	30	38	150	48	36	58	56	43.942	171.064	131.374	43.2404	1.31913	11.3697
NC_010443.5	82714880	82734883	-	3036	gene-PRSS35	PRSS35	protein_coding	100156168		12	3	4	21	1181	3154	1149	4482	6	1	5	1	0	11	903	618	842	447	2	5	3	0	579	3	4473	2565	1132	0	9	10	0	0	0	3	13.8764	3.09152	4.37914	22.7012	778.947	2241.24
NC_010443.5	82728846	82733021	+	4176	gene-LOC102163543	LOC102163543	pseudogene	102163543		0	0	0	0	0	0	0	0	0	0	0	0	0	0	0	0	0	0	0	2	0	0	0	0	0	0	0	0.5	0	0	0	0	0	0	0	0	0	0	0	0
NC_010443.5	82794604	82797380	+	2777	gene-LOC110260697	LOC110260697	pseudogene	110260697		0	0	0	0	0	0	0	0	0	0	0	0	0	0	0	0	0	0	0	0	0	0	0	0	0	0	0	0	0	0	0	0	0	0	0	0	0	0	0	0
NC_010443.5	82799878	82989895	+	3492	gene-ME1	ME1	protein_coding	397538		66	118	87	86	835	783	316	775	52	133	90	73	130	110	335	524	619	582	112	86	69	58	247	94	1278	907	844	48	75	120	93	78	85	141	76.3203	121.6	95.2463	92.9669	550.737	556.402
NC_010443.5	82997984	83003583	-	3667	gene-RWDD2A	RWDD2A	protein_coding	100155667		86	117	101	72	250	220	178	218	108	134	97	75	130	97	186	288	218	195	114	68	62	103	124	111	331	220	253	80	92	137	72	85	70	84	99.4476	120.569	110.573	77.8328	164.891	156.333
NC_010443.5	83003622	83029392	+	2114	gene-PGM3	PGM3	protein_coding	100156015		429	340	405	325	1002	782	692	781	393	321	382	294	421	401	696	1301	1139	1256	466	331	291	289	439	424	1293	872	1294	307	297	476	284	303	263	303	496.082	350.372	443.388	351.329	660.885	555.692
NC_010443.5	83029817	83137441	-	8704	gene-DOPEY1	DOPEY1	protein_coding	100154796		794	1028	686	741	769	988	1095	984	742	976	730	656	839	716	689	639	748	660	918	800	782	579	845	732	793	793	548	600	672	862	705	547	680	767	918.156	1059.36	751.023	801.029	507.206	702.076
NC_010443.5	83140479	83295865	+	3719	gene-UBE3D	UBE3D	protein_coding	100739214		117	172	130	135	85	97	121	40	112	174	128	118	249	149	101	242	126	144	227	127	131	147	123	145	106	107	125	108	122	168	202	135	124	129	135.295	177.247	142.322	145.936	56.0631	68.9285
NC_010443.5	83236622	83241307	+	1697	gene-LOC100524058	LOC100524058	pseudogene	100524058		7.5	5.5	5.5	3.5	3	1.5	1.5	6.5	4	6.5	5.5	8.5	7.5	2.5	2	11	3	4.5	7.5	3.5	5	3.5	5	7.5	5	2	5.5	3	0	5	3.5	4	6.5	3	9.25094	6.18303	6.56871	4.32404	1.9787	1.42121
NC_010443.5	83496460	83538622	+	926	gene-LOC110260698	LOC110260698	lncRNA	110260698		0	0	0	0	0	0	0	0	0	0	0	0	0	0	0	0	0	0	0	0	0	0	0	0	0	0	0	0	0	0	0	0	0	0	0	0	0	0	0	0
NC_010443.5	83806236	83854226	+	4551	gene-LOC110260701	LOC110260701	lncRNA	110260701		0	0	1	1	2	6	5	22	1	2	1	0	0	1	4	7	9	7	0	0	1	2	1	2	10	10	11	0	0	4	0	0	0	0	0	0	1.09479	1.08101	1.31913	4.26362
NC_010443.5	83847809	83851326	-	2749	gene-TPBG	TPBG	protein_coding	100158028		77	67	74	48	508	659	129	728	32	57	75	30	31	42	168	316	444	467	30	35	53	36	130	90	1083	613	1049	41	47	81	24	17	33	43	89.0403	69.0439	81.0141	51.8885	335.059	468.287
NC_010443.5	83910831	83911628	+	798	gene-LOC100524779	LOC100524779	pseudogene	100524779		0	0	0	0	0.5	0	0	0	0	0	0	0	0	0	0	0	0	0	0	0	0	0	0.5	1	0	0	0	0	0	0	0	0	0	0	0	0	0	0	0	0
NC_010443.5	83973541	84070751	+	6019	gene-IBTK	IBTK	protein_coding	100153597		1220	1213	1542	1361	1662	1154	1759	1697	1284	1229	1261	1153	1495	1461	1632	2104	2225	1859	1433	1503	1415	1227	1496	1735	1846	1678	1348	1561	1176	1831	1260	1020	1139	1390	1410.77	1250	1688.16	1471.26	1096.2	820.036
NC_010443.5	84161686	84162089	-	404	gene-LOC100152412	LOC100152412	pseudogene	100152412		0	0	0	0	0	0	0	0	0	0	0	0	0	0	0	0	0	0	0	0	0	0	0	0	0	0	0	0	0	0	0	0	0	0	0	0	0	0	0	0
NC_010443.5	84378453	84379052	+	593	gene-RPL18	RPL18	protein_coding	751868		0	0	0	0	0	0	0	1	0	0	0	0	0	0	0	0	0	0	0	0	0	0	0	0	0	0	0	0	0	0	0	0	0	0	0	0	0	0	0	0
NC_010443.5	84545033	84552138	+	5760	gene-FAM46A	FAM46A	protein_coding	100156873		1671	1155	1949	3743	3242	3407	3697	3951	1641	1576	1592	2290	1792	1571	2838	2815	2619	1889	1948	1972	1799	1430	2062	1297	2580	2837	1782	1513	967	1240	2240	974	1210	1947	1932.29	1190.23	2133.74	4046.22	2138.31	2421.02
NC_010443.5	84829913	84906006	+	2973	gene-LOC110260709	LOC110260709	lncRNA	110260709		12	18	30	24	4	1	17	4	22	24	50	25	19	11	6	0	1	0	30	18	19	17	10	27	3	1	0	14	14	33	20	22	15	15	13.8764	18.5491	32.8436	25.9443	2.63826	0.710603
NC_010443.5	85755819	86017661	-	1564	gene-BCKDHB	BCKDHB	protein_coding	100142669	branched chain keto acid dehydrogenase E1 subunit beta	1153	1202	1388	1322	178	216	799	126	1424	1164	1424	1286	1870	1175	366	227	313	180	1605	1299	864	1255	864	1486	238	174	107	1333	1104	1290	2021	1437	1452	1199	1333.29	1238.67	1519.56	1429.1	117.403	153.49
NC_010443.5	86076576	86125334	-	4874	gene-TTK	TTK	protein_coding	100157649		118	127	187	142	593	238	230	150	213	142	318	212	34	61	565	1261	896	941	28	45	69	136	215	201	774	629	642	196	129	164	49	21	48	47	136.451	130.874	204.725	153.504	391.122	169.124
NC_010443.5	86128003	86130164	-	2162	gene-LOC110260711	LOC110260711	pseudogene	110260711		0	0	0	0	0	0	0	0	0	0	0	0	0	0	0	0	0	0	0	0	0	0	0	0	0	0	0	0	0	0	0	0	0	0	0	0	0	0	0	0
NC_010443.5	86163845	86196036	+	3043	gene-ELOVL4	ELOVL4	protein_coding	100511670		12	20	20	14	36	88	54	99	19	18	17	22	14	18	36	42	42	52	14	16	19	16	27	26	33	40	45	13	15	26	11	22	22	28	13.8764	20.6101	21.8957	15.1342	23.7444	62.5331
NC_010443.5	86416281	86481805	-	3921	gene-SH3BGRL2	SH3BGRL2	protein_coding	100510992		196	412	176	131	413	490	245	833	259	352	175	125	260	246	206	299	332	236	207	208	198	210	194	238	550	343	363	202	174	254	177	119	72	220	226.648	424.568	192.682	141.612	272.401	348.196
NC_010443.5	86596967	86685073	+	5097	gene-LCA5	LCA5	protein_coding	100152810		6	15	15	12	52	56	26	94	9	12	22	5	11	9	22	38	29	30	17	11	7	11	10	14	36	41	39	8	8	12	20	10	4	5	6.93821	15.4576	16.4218	12.9721	34.2974	39.7938
NC_010443.5	86684443	86777207	-	1775	gene-LOC110260718	LOC110260718	lncRNA	110260718		0	0	0	0	0	0	0	0	0	0	0	0	0	0	0	1	0	0	0	0	1	0	0	0	0	0	0	0	0	0	0	0	0	0	0	0	0	0	0	0
NC_010443.5	86909897	86959255	-	5130	gene-LOC110260719	LOC110260719	lncRNA	110260719		1	1	4	1	6	0	2	6	3	2	0	1	5	6	1	0	3	4	2	0	1	5	5	5	0	3	1	5	3	2	1	1	3	2	1.15637	1.03051	4.37914	1.08101	3.95739	0
NC_010443.5	86954468	86987465	+	1499	gene-HMGN3	HMGN3	protein_coding	100512571	high mobility group nucleosomal binding domain 3	1761	2268	2044	2258	944	1071	1951	869	2403	2524	1788	1894	2990	2176	1287	1576	1311	863	2512	2198	2246	1921	1802	2215	965	993	670	2342	1811	2558	2372	2293	1994	2041	2036.36	2337.19	2237.74	2440.92	622.63	761.056
NC_010443.5	87022893	87028853	-	1400	gene-LOC100620719	LOC100620719	pseudogene	100620719		0	0	0	1	0	0	0	0	0	1	3	0	0	0	0	0	0	0	0	0	0	0	0	0	0	0	0	1	0	0	2	0	0	1	0	0	0	1.08101	0	0
NC_010443.5	87116884	87247500	+	11604	gene-PHIP	PHIP	protein_coding	100155644		737	941	872	1202	1435	1444	1388	2732	805	896	869	938	1437	972	1164	1755	1606	1471	1229	990	889	629	882	777	1702	1734	851	800	588	991	867	693	856	1129	852.243	969.705	954.653	1299.37	946.477	1026.11
NC_010443.5	87289964	87329926	-	5975	gene-IRAK1BP1	IRAK1BP1	protein_coding	100156851		65	73	85	59	121	136	166	134	73	69	71	40	58	68.17	54	172	102	94	60	43	43	43	82	57	114	86	106	59	49	64	41	43	31	71	75.1639	75.2269	93.0568	63.7796	79.8074	96.642
NC_010443.5	87330374	87496100	+	6708	gene-LOC106508944	LOC106508944	lncRNA	106508944		25	10	16	20	4	3	25	6	30.5	12	19	8	11	9	3	6	1	0	16	13	11	12	13	15	0	2	2	8	16	17	9	26	15	19	28.9092	10.3051	17.5166	21.6202	2.63826	2.13181
NC_010443.5	87639667	87670703	+	2225	gene-LOC110260728	LOC110260728	lncRNA	110260728		0	0	0	0	0	0	0	0	0.5	0	1	0	1	0	0	0	0	0	0	0	0	0	0	1	0	0	0	0	0	0	0	0	0	1	0	0	0	0	0	0
NC_010443.5	88188920	88399072	-	2440	gene-MEI4	MEI4	protein_coding	102160249		0	0	0	0	0	0	0	0	0	0	0	0	1	0	0	0	0	0	0	0	0	0	0	0	0	0	0	0	1	0	0	0	0	0	0	0	0	0	0	0
NC_010443.5	88476523	88476594	-	72	gene-TRNAA-AGC	TRNAA-AGC	tRNA	110257134		0	0	0	0	0	0	0	0	0	0	0	0	0	0	0	0	0	0	0	0	0	0	0	0	0	0	0	0	0	0	0	0	0	0	0	0	0	0	0	0
NC_010443.5	88597510	88598682	+	1173	gene-HTR1B	HTR1B	protein_coding	397563	5-hydroxytryptamine receptor 1B	1	3	0	1	87	65	18	27	1	3	5	4	8	4	6	8	35	22	4	7	1	1	5	6	54	76	26	1	4	3	1	0	5	5	1.15637	3.09152	0	1.08101	57.3822	46.1892
NC_010443.5	88884008	88885286	+	1279	gene-LOC100513327	LOC100513327	pseudogene	100513327		0	0	0	0	0	0	0	0	0	0	0	0	0	0	0	0	0	0	0	0	0	0	0	0	0	0	0	0	0	0	0	0	0	0	0	0	0	0	0	0
NC_010443.5	89836013	89986530	+	2828	gene-IMPG1	IMPG1	protein_coding	100157094		0	0	0	0	0	0	0	0	0	0	0	0	0	0	0	0	0	0	0	0	0	0	0	0	0	0	0	0	0	0	0	0	0	0	0	0	0	0	0	0
NC_010443.5	89992860	90137767	-	5899	gene-MYO6	MYO6	protein_coding	397085	myosin VI	386	425	524	391	591	618	617	894	404	442	487	328	329	458	333	562	710	714	293	422	360	291	399	350	560	638	654	344	290	418	277	260	331	446	446.358	437.965	573.668	422.675	389.803	439.153
NC_010443.5	90166997	90299981	-	4918	gene-SENP6	SENP6	protein_coding	100155462		1529	1839	2078	2051	2724	2149	2395	2905	1781.5	1911	1745	1669	1831	1626	1979	3139	2373	2563	1706	1540	1711	1475	1709	1835	2563	2732	1921	1541	1408	2152	1688	1349	1429	1695	1768.09	1895.1	2274.96	2217.15	1796.66	1527.09
NC_010443.5	90427529	90643061	+	13048	gene-FILIP1	FILIP1	protein_coding	100514614		4767	3916	4390.5	5142	1157	1888	5015.5	2377	3732.5	3760.5	4337.5	3871	4966	4412.5	3132.5	1025.5	2629.5	1243.5	4300.5	4359.5	4286.5	4015.5	4577.5	4138.5	725	1036.75	1546	4544	3270.5	4411	3338	2983	3564.5	3686	5512.41	4035.46	4806.11	5558.56	763.117	1341.62
NC_010443.5	90639271	90688004	+	16061	gene-TMEM30A	TMEM30A	protein_coding	100154255		1803	1580	2070.5	1727	4970	3176	2829.5	4367	1889.5	1819.5	1679.5	1459	2134	1870.5	3376.5	4865.5	4562.5	4745.5	1855.5	1785.5	1712.5	1995.5	2263.5	1676.5	5413	5170.75	4087	2097	1465.5	2027.25	1314	1552	1423.5	1728	2084.93	1628.2	2266.21	1866.91	3278.04	2256.88
NC_010443.5	90696746	90703407	+	472	gene-COX7A2	COX7A2	protein_coding	100038000	COX7A2 protein	3239	2777	2683	2381	2084	1486	2527	595	3657	2783	2549	2192	2284	2678	2267	3265	2152	1989	2371	2456	2550	2990	2949	4072	2304	1649	1723	3521	2916	3814	2071	2035	2007	1610	3745.48	2861.71	2937.31	2573.89	1374.53	1055.96
NC_010443.5	90744409	90875127	+	12021	gene-COL12A1	COL12A1	protein_coding	100156689		1199	829	1122	1670	29767	63201	43893	74812	813	624	1333	1048	712	1931	17181	10643	16078	17933	698	821	931	894	12034.5	1701	25017	35000.5	33246	1132	1083	3007.75	461	278	481	656	1386.48	854.289	1228.35	1805.29	19633.3	44910.8
NC_010443.5	92081675	92241079	-	10129	gene-CD109	CD109	protein_coding	100155478		439	397	403	334	3731	3272	904	4378	502	316	402	324	206	365	1387	1714	1999	3420.5	154	192	252	334	721	432	5319	3625	2434	447	317	523	121	130	181	327	507.645	409.111	441.199	361.058	2460.84	2325.09
NC_010443.5	92272630	92286786	-	390	gene-LOC106506626	LOC106506626	lncRNA	106506626		4	7	3	2	7	8	7	1	2	6	5	5	3	6	10	14	5	2.5	4	3	2	2	12	5	8	20	10	1	6	12	2	2	5	2	4.62547	7.21354	3.28436	2.16202	4.61696	5.68483
NC_010443.5	92286821	92342788	+	4254	gene-SLC17A5	SLC17A5	protein_coding	100516051		104	129	117	133	664	415	234	512	121	140	122	86	97	96	366	509	342	599	90	100	112	113	140	129	813	716	350	86	81	163	67	77	94	105	120.262	132.935	128.09	143.774	437.952	294.9
NC_010443.5	92421235	92425053	+	2010	gene-EEF1A1	EEF1A1	protein_coding	574059	eukaryotic translation elongation factor 1 alpha 1	69174.7	58418.7	53735.4	66417	221954	196845	113921	123731	65290.8	68291.8	58836.7	55411.6	60610.6	54317.2	147639	326921	174591	213127	68744.3	51990.5	50314.5	52536.2	82603.4	59607.8	245217	223009	204336	49825.7	41378.5	51406.7	42226.9	26204.8	50708.5	54622.3	79991.7	60201.1	58828.3	71797.5	146393	139879
NC_010443.5	92447156	92472488	-	2607	gene-MTO1	MTO1	protein_coding	100515594		869	974	749	880	592	580	781	323	917	849	747	775	935	739	706	797	691	676	927	881	788	685	773	1026	583	557	598	697	768	1008	779	667	838	834	1004.88	1003.71	819.994	951.289	390.463	412.15
NC_010443.5	92483253	92500376	+	1766	gene-MB21D1	MB21D1	protein_coding	100516408		42	26	33	19	167	127	46	120	35	32	24	25	41	47	114	294	111	145	34	29	30	53	51	30	133	103	64	46	32	37	18	26	20	23	48.5674	26.7931	36.1279	20.5392	110.147	90.2466
NC_010443.5	92484765	92485438	+	674	gene-LOC100515766	LOC100515766	pseudogene	100515766		27.33	45.17	28	26.33	82.83	56.5	47.5	15	41.33	43.33	35	26	44	38.83	56	124.83	69.33	84	53.67	39	33.33	34.67	52.42	50	89	69.5	71	24	29	48.83	28	25	29	33.5	31.2219	46.3727	30.654	28.1063	54.7439	39.7938
NC_010443.5	92594662	92791835	-	903	gene-LOC110259450	LOC110259450	pseudogene	110259450		0	0	0	0	0	0	0	0	0	0	0	0	0	0	0	0	0	0	0	0	0	0	0	0	0	0	0	0	0	0	0	0	0	0	0	0	0	0	0	0
NC_010443.5	92890266	92891205	+	940	gene-LOC110256966	LOC110256966	pseudogene	110256966		0	0	0	0	0	0	0	0	0	0	0	0	0	0	0	0	0	0	0	0	0	0	0	0	0	0	0	0	0	0	0	0	0	0	0	0	0	0	0	0
NC_010443.5	92919802	92920721	-	920	gene-LOC110256968	LOC110256968	pseudogene	110256968		0	0	0	0	0	0	0	0	0	0	0	0	0	0	0	0	0	0	0	0	0	0	0	0	0	0	0	0	0	0	0	0	0	0	0	0	0	0	0	0
NC_010443.5	92934723	92935707	-	985	gene-LOC110259453	LOC110259453	pseudogene	110259453		0	0	0	0	0	0	0	0	0	0	0	0	0	0	0	0	0	0	0	0	0	0	0	0	0	0	0	0	0	0	0	0	0	0	0	0	0	0	0	0
NC_010443.5	92951121	92952053	-	933	gene-LOC110256969	LOC110256969	protein_coding	110256969		0	0	0	0	0	0	0	0	0	0	0	0	0	0	0	0	0	0	0	0	0	0	0	0	0	0	0	0	0	0	0	0	0	0	0	0	0	0	0	0
NC_010443.5	92962890	92963802	-	913	gene-LOC110256970	LOC110256970	pseudogene	110256970		0	0	0	0	0	0	0	0	0	0	0	0	0	0	0	0	0	0	0	0	0	0	0	0	0	0	0	0	0	0	0	0	0	0	0	0	0	0	0	0
NC_010443.5	92976139	92977077	+	939	gene-LOC110256971	LOC110256971	protein_coding	110256971		0	0	0	0	0	0	0	0	0	0	0	0	0	0	0	0	0	0	0	0	0	0	0	0	0	0	0	0	0	0	0	0	0	0	0	0	0	0	0	0
NC_010443.5	92991962	92992871	-	910	gene-LOC110259456	LOC110259456	pseudogene	110259456		0	0	0	0	0	0	0	0	0	0	0	0	0	0	0	0	0	0	0	0	0	0	0	0	0	0	0	0	0	0	0	0	0	0	0	0	0	0	0	0
NC_010443.5	93007381	93008202	-	822	gene-LOC110259458	LOC110259458	protein_coding	110259458		0	0	0	0	0	0	0	0	0	0	0	0	0	0	0	0	0	0	0	0	0	0	0	0	0	0	0	0	0	0	0	0	0	0	0	0	0	0	0	0
NC_010443.5	93019988	93020917	-	930	gene-LOC110256972	LOC110256972	protein_coding	110256972		0	0	0	0	0	0	0	0	0	0	0	0	0	0	0	0	0	0	0	0	0	0	0	0	0	0	0	0	0	0	0	0	0	0	0	0	0	0	0	0
NC_010443.5	93031502	93032434	-	933	gene-LOC110259459	LOC110259459	pseudogene	110259459		0	0	0	0	0	0	0	0	0	0	0	0	0	0	0	0	0	0	0	0	0	0	0	0	0	0	0	0	0	0	0	0	0	0	0	0	0	0	0	0
NC_010443.5	93045974	93046915	-	942	gene-LOC110256976	LOC110256976	protein_coding	110256976		0	0	0	0	0	0	0	0	0	0	0	0	0	0	0	0	0	0	0	0	0	0	0	0	0	0	0	0	0	0	0	0	0	0	0	0	0	0	0	0
NC_010443.5	93064835	93065595	-	761	gene-LOC110259463	LOC110259463	pseudogene	110259463		0	0	0	0	0	0	0	0	0	0	0	0	0	0	0	0	0	0	0	0	0	0	0	0	0	0	0	0	0	0	0	0	0	0	0	0	0	0	0	0
NC_010443.5	93073281	93074245	-	965	gene-LOC110259465	LOC110259465	pseudogene	110259465		0	0	0	0	0	0	0	0	0	0	0	0	0	0	0	0	0	0	0	0	0	0	0	0	0	0	0	0	0	0	0	0	0	0	0	0	0	0	0	0
NC_010443.5	93074582	93078239	+	1106	gene-LOC110259467	LOC110259467	pseudogene	110259467		0	0	0	0	0	0	0	0	0	0	0	0	0	0	0	0	0	0	0	0	0	0	0	0	0	0	0	0	0	0	0	0	0	0	0	0	0	0	0	0
NC_010443.5	93085854	93086941	+	1088	gene-LOC110259468	LOC110259468	pseudogene	110259468		0	0	0	0	0	0	0	0	0	0	0	0	0	0	0	0	0	0	0	0	0	0	0	0	0	0	0	0	0	0	0	0	0	0	0	0	0	0	0	0
NC_010443.5	93098476	93099423	+	948	gene-LOC110256978	LOC110256978	pseudogene	110256978		0	0	0	0	0	0	0	0	0	0	0	0	0	0	0	0	0	0	0	0	0	0	0	0	0	0	0	0	0	0	0	0	0	0	0	0	0	0	0	0
NC_010443.5	93111777	93112730	+	954	gene-LOC110259469	LOC110259469	protein_coding	110259469		0	0	0	0	0	0	0	0	0	0	0	0	0	0	0	0	0	0	0	0	0	0	0	0	0	0	0	0	0	0	0	0	0	0	0	0	0	0	0	0
NC_010443.5	93136441	93137348	-	908	gene-LOC110256979	LOC110256979	pseudogene	110256979		0	0	0	0	0	0	0	0	0	0	0	0	0	0	0	0	0	0	0	0	0	0	0	0	0	0	0	0	0	0	0	0	0	0	0	0	0	0	0	0
NC_010443.5	93149390	93150316	+	927	gene-LOC110259472	LOC110259472	protein_coding	110259472		0	0	0	0	0	0	0	0	0	0	0	0	0	0	0	0	0	0	0	0	0	0	0	0	0	0	0	0	0	0	0	0	0	0	0	0	0	0	0	0
NC_010443.5	93868758	93869355	+	598	gene-LOC110259476	LOC110259476	pseudogene	110259476		1.5	2.5	1.5	1.5	12.5	1.33	1	0	4	3	1.5	0	1.5	5	3	7.17	2.5	6.5	1.33	2	2.5	0.83	7.83	2	5	4.5	5.83	2	1	2.5	2.5	0.5	1.5	0	2.31274	2.06101	2.18957	2.16202	7.91479	0.710603
NC_010443.5	94295332	94666560	+	25539	gene-SETBP1	SETBP1	protein_coding	100153027		377	618	596.5	768.25	159	795	1091	633	423	677	653.5	664	1271	881	403	162.5	327.25	192	1205	845.5	825	614	658	608	210	152	345	594.5	589	667	780	492	672	671	435.951	636.852	652.492	830.216	104.871	564.93
NC_010443.5	94424407	94444845	+	20306	gene-LOC110260756	LOC110260756	lncRNA	110260756		1	4	8.5	3.75	0	18	24	16.5	1	15	18.5	3	3	5	1	6.5	1.75	0	6	6.5	2	3	2	6	4	1	5	3.5	9	8	8	3	3	3	1.15637	4.12202	8.75829	4.32404	0	12.7909
NC_010443.5	94735182	94739356	-	1349	gene-LOC100517506	LOC100517506	pseudogene	100517506		0	0	0	0	0	0	0	0	0	0	0	0	0	0	0	0.5	0	0	0	0	0	0	0	0	0	0	0.5	0	0	0	0	0	0	0	0	0	0	0	0	0
NC_010443.5	94838955	95322748	+	6570	gene-SLC14A2	SLC14A2	protein_coding	100517692		3	0	14	3	0	0	1	1	2	0	4	4	0	1	0	11	0	0	6	6	2	4	7	0	1	3	2	1	3	3	0	1	0	7	3.4691	0	15.327	3.24303	0	0
NC_010443.5	95354848	95381492	+	3981	gene-SLC14A1	SLC14A1	protein_coding	100157861		0	0	0	0	5	1	3	6	0	0	0	0	0	0	0	0	0	0	0	0	0	0	0	0	1	4	3	0	0	0	0	0	0	0	0	0	0	0	3.29783	0.710603
NC_010443.5	95475108	95492675	+	4059	gene-SIGLEC15	SIGLEC15	protein_coding	100518460		4	0	0	3	2822	2807	0	2029	0	1	1	2	0	0	275	500	155	700	0	0	1	0	236	1	5901	2327	783	0	1	0	0	0	0	1	4.62547	0	0	3.24303	1861.29	1994.66
NC_010443.5	95493779	95616794	-	12796	gene-EPG5	EPG5	protein_coding	100518639		505.25	557	508	563	824	876	593.25	838	455	620	549	483	532	420	627.5	773	724	664	475	408	415	415	504	493.5	857	759	639	402	359	510	492	412	445	507	583.966	573.991	556.151	608.609	543.482	622.488
NC_010443.5	95631456	95727827	-	1119	gene-PSTPIP2	PSTPIP2	protein_coding	100519694		79	125.5	109	76	42	29	96	35	100	87	129	100	93	97	46	34	55	13	97	120	95	43	55	165	39	22	41	75	74	172	99	97	122	124	91.3531	129.844	119.332	82.1568	27.7018	20.6075
NC_010443.5	95738789	95750835	-	1845	gene-ATP5A1	ATP5A1	protein_coding	100157880	ATP synthase%2C H%2B transporting%2C mitochondrial F1 complex%2C alpha subunit 1%2C cardiac muscle	67936.8	80286.5	68303	78044	16909	16774	50159.8	6517	80579	74508	66988	73944	74568	62723	41548.5	28000	32442	21971	72978	65716	74838	69805	64230	98493.5	23540	16270	15891	80242	70969	93352	88734	72265	68671	67911	78560.2	82735.1	74777.1	84366.4	11152.6	11919.7
NC_010443.5	95741028	95741207	+	180	gene-LOC110256582	LOC110256582	pseudogene	110256582		0	0	0	0	0	0	0	0	0	0	0	0	0	0	0	0	0	0	0	0	0	0	0	0	0	0	0	0	0	0	0	0	0	0	0	0	0	0	0	0
NC_010443.5	95756297	95774245	+	1043	gene-HAUS1	HAUS1	protein_coding	100152640	HAUS augmin like complex subunit 1	135	196	145	156	325	214	225	131	239	137	167	141	182	156	286	532	373	340	199	137	103	144	234	222	343	312	235	161	182	249	164	140	87	155	156.11	201.979	158.744	168.638	214.359	152.069
NC_010443.5	95808695	95899307	+	10133	gene-C1H18orf25	C1H18orf25	protein_coding	100518165		1080	1425	1304	1571	895	984	1434	919	1435	1440	1170	1394	2024	1389	1007	1019	1007	875	1944	1614	1489	1142	1248	1363	887	792	769	1350	1116	1593	1531	1341	1265	1573	1248.88	1468.47	1427.6	1698.27	590.311	699.234
NC_010443.5	95951387	96072522	+	7298	gene-RNF165	RNF165	protein_coding	100738135		169	261	143	125	9	26	136	60	135	183	208	137	50	143	53	45	65	27	42	116	108	79	67	105	12	14	10	78	96	155	82	86	83	87	195.426	268.962	156.554	135.126	5.93609	18.4757
NC_010443.5	96080751	96287034	-	9578	gene-LOXHD1	LOXHD1	protein_coding	100519879		1	2	0	0	0	11	1	2	1	0	1	0	0	1	3	5	4	0	0	0	0	0	0	0	3	3	0	0	0	0	0	0	0	1	1.15637	2.06101	0	0	0	7.81663
NC_010443.5	96291794	96375909	-	12539	gene-ST8SIA5	ST8SIA5	protein_coding	100622364		1189	3753	1718	1527	340	801	1535	415	1491	2795	1548	1604	1619	1942	597	147	562	90	1377	1630	1769	826	957	2117	408	517	215.33	1152	1152	2447	2930	1419	1239	1857	1374.92	3867.49	1880.84	1650.7	224.252	569.193
NC_010443.5	96401635	96545798	-	9467	gene-PIAS2	PIAS2	protein_coding	100627995		910	1338	1305	1273	2054	1732	1732	1912	1094	1290	1152	1157	1292	1112	1445	2396	1717	1885	1067	1084	1073	870	1168	1306	2357	2121	1347	1100	900	1470	1133.83	884	1053	1151	1052.29	1378.82	1428.7	1376.13	1354.75	1230.76
NC_010443.5	96453895	96455215	+	585	gene-LOC110256585	LOC110256585	pseudogene	110256585		0	0	0	0	0	0	0	0	0	0	0	0	0	0	0	0	0	0	0	0	0	0	0	0	0	0	0	0	0	0	0	0	0	0	0	0	0	0	0	0
NC_010443.5	96566852	96676184	+	2944	gene-KATNAL2	KATNAL2	protein_coding	100627107		1	2	4	1	2	4	1	12	3	1	3	0	0	0	5	7	6	6	1	2	1	2	1	3	4	2	8	0	1	5	1	2	1	2	1.15637	2.06101	4.37914	1.08101	1.31913	2.84241
NC_010443.5	96575760	96577662	-	1901	gene-LOC110260788	LOC110260788	protein_coding	110260788		0	0	0	0	0	0	0	0	0	0	0	0	0	0	0	0	0	0	0	0	0	0	0	0	0	0	0	0	0	0	0	0	0	0	0	0	0	0	0	0
NC_010443.5	96682632	96729510	-	2821	gene-HDHD2	HDHD2	protein_coding	100521177		488	677	681	578	591	563	701	376	508	678	673	515	727	584	601	802	557	628	738	562	610	458	624	827	714	608.5	521	497	515	868	632	504	538	562	564.307	697.652	745.549	624.824	389.803	400.07
NC_010443.5	96740718	96763875	-	1516	gene-IER3IP1	IER3IP1	protein_coding	100521060		547	522	779	646	1059	664	933	1343	679	579	544	527	774	649	959	1803	1313	1368	725	611	628	546	743	609	1303	1408.5	797	752	460	680	473.17	539	497	587	632.533	537.924	852.838	698.333	698.48	471.841
NC_010443.5	96764193	96765140	-	948	gene-LOC100521539	LOC100521539	pseudogene	100521539		0	0	0	0	0	0	0	0	0	0	0	0	0	0	0	0	0	0	0	0	0	0	0	0	0	0	0	0	0	0	0	0	0	0	0	0	0	0	0	0
NC_010443.5	96795362	96842360	-	4085	gene-SKOR2	SKOR2	protein_coding	100154175		0	0	0	0	0	0	0	0	0	0	0	0	0	0	0	0	0	0	0	0	0	0	0	0	0	0	0	0	0	0	0	0	0	0	0	0	0	0	0	0
NC_010443.5	97415360	97511388	-	10585	gene-SMAD2	SMAD2	protein_coding	100155304	SMAD family member 2	745	797	747	907	2026	1570	1265	1832	805	786	690	761	853	715	1329	2139	1402	1678	814	557	705	751	940	790	1849	1893	1407	758	546	810	616	555	565	640	861.494	821.313	817.805	980.477	1336.28	1115.65
NC_010443.5	97610293	98015158	-	8607	gene-ZBTB7C	ZBTB7C	protein_coding	100520594		90	67	69	58	671	905	326	534	47	65	94	35	77	99	212	493	315	458	65	68	63	56	133	93	332	404	956	58	72	103	54	41	28	62	104.073	69.0439	75.5402	62.6986	442.569	643.096
NC_010443.5	98121462	98133341	-	300	gene-LOC106508955	LOC106508955	lncRNA	106508955		0	0	3	1	0	0	6	0	0	0	0	0	0	0	0	0	2	1	0	0	0	1	0	0	0	0	0	0	0	0	0	0	0	0	0	0	3.28436	1.08101	0	0
NC_010443.5	98133313	98455130	+	8334	gene-CTIF	CTIF	protein_coding	100152137		995	1612	1129	1285	1224	1391	1317	941	1001	1408	1270	1202	1396	1642	1038	888	1262	1108	1441	1448	1553	901	1266	1387	1340	1161	1561	1091	977	1588	1163	1098	1205	1283	1150.59	1661.17	1236.01	1389.1	807.308	988.449
NC_010443.5	98228250	98228321	-	72	gene-TRNAD-GUC	TRNAD-GUC	tRNA	110257140		0	0	0	0	0	0	0	0	0	0	0	0	0	0	0	0	0	0	0	0	0	0	0	0	0	0	0	0	0	0	0	0	0	0	0	0	0	0	0	0
NC_010443.5	98512800	98543924	-	5288	gene-SMAD7	SMAD7	protein_coding	100521305	SMAD family member 7	910	742	609	883	1047	1264	1011	837	777	640	724	627	577	625	599	819	731	917	407	328	656	535	814	639	1047	1229	1007	530	661	905	581	383	428	604	1052.29	764.635	666.724	954.533	690.565	898.202
NC_010443.5	98642506	99024664	-	3846	gene-DYM	DYM	protein_coding	100738627		3372	2963	3044	3605	1505	1525	2865	1140	3150	3015	2873	3167	4059	3499	2282	1576	2311	1291	4459	3773	2905	3436	3093	3379	1449	1347	1125	3648	2841	2820	2885	2364	2720	2701	3899.27	3053.39	3332.53	3897.04	992.646	1083.67
NC_010443.5	99036269	99043229	-	1212	gene-C1H18orf32	C1H18orf32	lncRNA	100738675		582	525	663.25	581	794	523	718	531	660	524	577	437	635.25	585	673	926	737	592	611	609	508	573	624	595	751	791	483	617	458	658	460	388	455	502	673.006	541.015	725.843	628.067	523.695	371.645
NC_010443.5	99044511	99048406	-	924	gene-RPL17	RPL17	protein_coding	100625001	ribosomal protein L17	15578	15333	13996.5	14143.5	27515.2	24847.5	20106.8	11735.5	16871.5	16203	13051	11535.3	17110.3	16110.8	20061	42607.8	23252.2	22825.8	18274	13641.7	11257	13304.5	16895.5	16911.8	27008	24603.5	20222.5	13734.5	12805.7	16153.2	12425.5	10357	9947.83	10948.3	18013.9	15800.7	15322.6	15289.8	18147.9	17657.1
NC_010443.5	99081940	99110671	+	4196	gene-LIPG	LIPG	protein_coding	100155736	lipase G%2C endothelial type	20	13	67	23	2007	661	123	195	23	21	87	17	14	76	637	1636	1599	1959	14	12	21	26	74	33	2101	1730	5185	21	33	57	20	6	19	16	23.1274	13.3966	73.3506	24.8632	1323.75	469.709
NC_010443.5	99284467	99310759	-	1194	gene-ACAA2	ACAA2	protein_coding	100312959	acetyl-CoA acyltransferase 2	7032	11246	8687.75	9263	967	2047	5953	738	9027	11638	8269	8609	11132.8	8132	3093	1004	1619	775	9668	8673	11321	8341	5718	8629	1147	913	447	8824	7353	9335	10424	8861	9761	11754	8131.58	11589.1	9511.5	10013.4	637.8	1454.6
NC_010443.5	99311334	99314082	+	656	gene-LOC102158467	LOC102158467	lncRNA	102158467		7	2	10	10	1	6	12	9	3	6	12	3	9	3	7	11	7	6	6	5	4	9	4	5	9	6	3	11	2	10	10	5	6	5	8.09457	2.06101	10.9479	10.8101	0.659566	4.26362
NC_010443.5	99418242	99810934	-	6389	gene-MYO5B	MYO5B	protein_coding	100521829		17	42	30	25	16	28	27	3	25	45	31	32	49	64	24	6	33	8	38	28	70	29	30	21	7	17	13	31	23	20	6	15	30	84	19.6583	43.2812	32.8436	27.0253	10.553	19.8969
NC_010443.5	99793497	99799231	-	5735	gene-LOC110260825	LOC110260825	pseudogene	110260825		0	0	0	0	0	0	0	0	0	0	0	0	0	0	0	0	0	0	0	0	0	0	0	0	0	0	0	0	0	0	0	0	0	0	0	0	0	0	0	0
NC_010443.5	99796603	99799440	+	722	gene-LOC100523580	LOC100523580	pseudogene	100523580		0	0	0	0	0	0	0	0	0	0	0	0	0	0	0	0	0	0	0	0	0	0	0	0	0	0	0	0	0	0	0	0	0	0	0	0	0	0	0	0
NC_010443.5	99848184	99900001	-	4116	gene-CFAP53	CFAP53	protein_coding	100523937		104	120	115.5	112.5	110.5	106.5	154.5	187.5	110.5	119	104.5	92	99.5	78	95.5	96	81.5	76	119	78	89.5	95	107.5	85.5	94	122.5	68.5	73	77	122	103	90	62.5	75	120.262	123.661	126.995	121.073	72.5522	75.3239
NC_010443.5	99848193	99917347	-	13860	gene-MBD1	MBD1	protein_coding	100156150		1467.33	1733	1368.5	1490.5	2712.83	2440.5	2096.5	2572.64	1451.5	1771	1628.5	1328	1524.5	1314	2068.5	3176	1974	2396.33	1588	1276	1439.83	1156.33	1524.5	1404.5	2927	3008.5	2130.33	1127	1161	1669	1397	1077	1415.5	1333.25	1696.39	1785.87	1497.67	1610.71	1789.4	1733.87
NC_010443.5	99934493	99940125	-	2516	gene-CXXC1	CXXC1	protein_coding	100522911		735	735	561	602	1433	1235	837	1021	706	835	769	639	697	623	1033	2115	1061	1335	731	555	605	590	809	606	1612	1704	1309	501	596	672	516	514	481	546	849.93	757.421	614.175	650.768	945.158	877.595
NC_010443.5	99976354	99993492	+	1265	gene-SKA1	SKA1	protein_coding	100157355		20	12	24	17	177	57	45	63	26	20	26	29	1	8	140	526	220	255	0	3	16	47	40	48	263	263	197	41	43	32	4	7	4	7	23.1274	12.3661	26.2749	18.3772	116.743	40.5044
NC_010443.5	100107429	100291594	+	16741	gene-MAPK4	MAPK4	protein_coding	100523414		7	9	6	5	408	279	17	92	1	4	21	12	6	5	228	582	296	187	3	7	41	7	48	7	453	464	334	16	22	8	2	3	7	4	8.09457	9.27455	6.56871	5.40505	269.103	198.258
NC_010443.5	100246468	100255538	-	4479	gene-LOC110260876	LOC110260876	lncRNA	110260876		0	0	0	0	0	0	0	2	0	0	0	0	0	0	0	0	0	0	0	0	0	0	0	0	0	0	0	0	0	0	0	0	0	0	0	0	0	0	0	0
NC_010443.5	100342040	100368355	-	3843	gene-MRO	MRO	protein_coding	100156956	maestro	14	15	12	2	1	1	11	3	4	8	9	8	6	8	3	0	3	1	1	4	3	2	6	4	1	0	2	1	3	6	9	12	9	3	16.1891	15.4576	13.1374	2.16202	0.659566	0.710603
NC_010443.5	100419404	100475778	+	3343	gene-ME2	ME2	protein_coding	100524659		2125	2482	2425	2772	2654	1630	2430	1660	2307	2230	2112	2531	2895	2167	2425	2772	2328	2333	2612	2229	2252	1745	2126	2697	2871	2585	1573	2057	2116	2903	2386	2436	2719	2421	2457.28	2557.71	2654.86	2996.56	1750.49	1158.28
NC_010443.5	100514662	100536579	+	6466	gene-ELAC1	ELAC1	protein_coding	100524839		180.5	187	211	140	344	409.5	343	404.5	191	242	205.5	178.5	258	202	265	527	388.5	355.5	212.5	188	166	164	184.5	165.5	468.5	436.5	387.5	153	154.5	240	202.5	175	176	198	208.146	192.704	231	151.342	226.891	291.347
NC_010443.5	100521843	100633501	+	9528	gene-SMAD4	SMAD4	protein_coding	397142	SMAD family member 4	1302.2	1587.33	1973	2143.33	1800	1979	2372	2259.5	1648	1878	1800.83	1767.5	2242.33	1792.5	1665	2325	1917.5	1835.5	1956.5	1781	1808.5	1603	1877	1678.5	1802.5	1935.5	1496.5	2010	1432.5	1880	1729.5	1588	1560	1816.5	1505.59	1635.41	2160.01	2316.61	1187.22	1406.28
NC_010443.5	100538568	100574519	-	1081	gene-LOC102159046	LOC102159046	protein_coding	102159046		9	11	9	5	2	12	12	8	11	8	6	6	6	7	7	8	7	10	7	1	6	4	12	8	7	5	4	3	2	9	2	5	5	6	10.4073	11.3356	9.85307	5.40505	1.31913	8.52724
NC_010443.5	100637430	100676592	+	3442	gene-LOC106506676	LOC106506676	lncRNA	106506676		0	0	0	0	0	0	0	0	0	0	0	0	0	0	0	1	0	0	0	0	0	0	0	0	0	0	0	0	0	0	0	0	0	0	0	0	0	0	0	0
NC_010443.5	100678452	100699277	-	2046	gene-MEX3C	MEX3C	protein_coding	100525021		434	504	492	559	785	820	678	568	388	481	518	540	395	466	636	769	780	965	421	338	415	349	456	482	877	754	937	357	347	524	396	321	364	486	501.864	519.375	538.635	604.285	517.759	582.695
NC_010443.5	100783484	100794001	+	424	gene-LOC110256981	LOC110256981	lncRNA	110256981		0	0	0	0	0	0	0	0	0	0	0	0	0	0	0	0	0	0	0	0	0	0	0	0	0	0	0	0	0	0	0	0	0	0	0	0	0	0	0	0
NC_010443.5	100886852	100908576	+	511	gene-LOC110256982	LOC110256982	lncRNA	110256982		0	0	0	0	3	1	0	0	0	0	0	0	0	0	0	0	0	0	0	0	0	0	0	0	0	0	0	0	0	0	0	0	0	0	0	0	0	0	1.9787	0.710603
NC_010443.5	101119339	101124414	+	832	gene-LOC110259482	LOC110259482	pseudogene	110259482		0	0	0	0	0	0	0	0	0	0	0	0	0	0	0	0	0	0	0	0	0	0	0	0	0	0	0	0	0	0	0	0	0	0	0	0	0	0	0	0
NC_010443.5	101518629	103087021	+	13549	gene-DCC	DCC	protein_coding	100152102		0	0	0	0	1	1	0	1	0	1	0	2	0	0	0	1	0	0	2	0	0	0	0	1	0	0	0	0	0	1	0	0	0	0	0	0	0	0	0.659566	0.710603
NC_010443.5	103394667	103395148	+	482	gene-LOC106508958	LOC106508958	pseudogene	106508958		0	0	0	0	0	0	0	0	0	0	0	0	0	0	0	0	0	0	0	0	0	0	0	0	0	0	0	0	0	0	0	0	0	0	0	0	0	0	0	0
NC_010443.5	103561759	103579925	-	911	gene-LOC106508959	LOC106508959	lncRNA	106508959		0	0	0	0	0	0	0	1	0	0	0	0	0	0	0	0	2	0	0	0	0	0	0	0	0	0	0	0	0	0	0	0	0	0	0	0	0	0	0	0
NC_010443.5	103670817	103672793	+	1977	gene-LOC110260877	LOC110260877	pseudogene	110260877		0	1	0.5	0	0	0	0	0.5	0	0	1	0	0	0	0	0.33	2	0	0	0	0	0	1	0	0	0	0	0	1	0	1	0	1	0	0	1.03051	0	0	0	0
NC_010443.5	103683077	103768372	-	5606	gene-MBD2	MBD2	protein_coding	100511112		813	911	970	885	3524	2244	1293	1959	929	927	871	691	889	966	1947	4506	2740	3484	793	879	780	791	1132	1064	3866	3242	2770	851	801	1094	787	646	653	788	940.127	938.79	1061.94	956.695	2324.31	1594.59
NC_010443.5	103793779	103820365	+	3109	gene-POLI	POLI	protein_coding	100525374		183	238	208	151	369	306	300	262	187	263	175	164	205	193	177	323	210	200	206	169	150	158	197	191	310	331	128	175	118	221	147	162	158	189	211.615	245.26	227.715	163.233	243.38	217.445
NC_010443.5	103833070	103861514	-	4778	gene-STARD6	STARD6	protein_coding	100157201		19	32	39	22	20	34	44	43	17	26	20	13	23	13	20	19	26	17	14	20	19	10.5	20	16	16	24	25	17	21	30	13	10	11	24	21.971	32.9762	42.6966	23.7822	13.1913	24.1605
NC_010443.5	103861579	103885057	+	6220	gene-C1H18orf54	C1H18orf54	protein_coding	100154353		50	75	68	47	203	155	149	293	69	78	78	42	58	47	243.5	558	455	431	55	39.5	74	51	73	72	368	296	198	52	49	85.5	78	38	54	92	57.8184	77.2879	74.4454	50.8075	133.892	110.143
NC_010443.5	103906058	103922190	+	3711	gene-LOC102160380	LOC102160380	protein_coding	102160380		2	2	3	3	5	8	3	0	0	10	2	5	0	0	11.5	7	11	10	3	0.5	4	1	2	3	5	9	9	1	0	9.5	1	3	2	1	2.31274	2.06101	3.28436	3.24303	3.29783	5.68483
NC_010443.5	104098487	104125477	+	1994	gene-LOC110259490	LOC110259490	protein_coding	110259490		0	0	0	0	0	0	0	0	0	0	0	1	0	0	0	0	0	0	0	0	0	0	0	0	0	0	0	0	0	1	0	0	0	0	0	0	0	0	0	0
NC_010443.5	104157113	104169200	+	1505	gene-LOC106508962	LOC106508962	protein_coding	106508962		0	0	0	0	0	0	0	0	0	0	0	0	0	0	0	0	0	0	0	0	0	0	0	0	0	0	0	0	0	0	0	0	0	0	0	0	0	0	0	0
NC_010443.5	104241500	104418721	+	7846	gene-RAB27B	RAB27B	protein_coding	100154771		38	25	41	59	60	98	69	231	41	31	40	36	34	63	72	127	119	113	32	36	44	26	48	28	155	74	52	28	24	38	26	35	37	28	43.942	25.7626	44.8862	63.7796	39.5739	69.6391
NC_010443.5	104424413	104474581	-	2184	gene-CCDC68	CCDC68	protein_coding	100152360		118	226	129	114	1	15	87	11	134	206	118	86	90	113	32	40	33	12	86	125	118	73	62	82	10.5	12	2	69	90	89	146	104	90	168	136.451	232.894	141.227	123.235	0.659566	10.659
NC_010443.5	104718809	105079919	-	6920	gene-TCF4	TCF4	protein_coding	100511671		971	1185	1085	1030	2029	2114	1814	2146	1069	1073	1316	1043	783	1034	1476	2236	2086	2310	774	967	835	886	1104	1093	1914	2110	1511	902	789	1199	661	438	771	974	1122.83	1221.15	1187.84	1113.44	1338.26	1502.22
NC_010443.5	105082987	105101297	-	324	gene-LOC110256984	LOC110256984	lncRNA	110256984		0	0	0	0	0	0	0	0	0	0	0	0	0	0	0	0	0	0	0	0	0	0	0	0	0	0	0	0	0	0	0	0	0	0	0	0	0	0	0	0
NC_010443.5	105162524	105177112	-	2631	gene-LOC110256985	LOC110256985	lncRNA	110256985		0	0	0	0	0	0	0	0	0	0	0	0	0	0	0	0	0	0	0	0	0	0	0	0	0	0	0	0	0	0	0	0	0	0	0	0	0	0	0	0
NC_010443.5	105661440	105664024	+	614	gene-LOC100153564	LOC100153564	pseudogene	100153564		0	0	0	0	0	0	0	0	0	0	0	0	0	0	0	0	0	0	0	0	0	0	0	0	0	0	0	0	0	0	0	0	0	0	0	0	0	0	0	0
NC_010443.5	105974021	106013408	-	3375	gene-TXNL1	TXNL1	protein_coding	100512385	thioredoxin like 1	1812	2047	2201	2224	2167	1559	2101	1741	2171	2099	1856	1952	2389	1932	2162	3246	2469	2635	2144	1989	1843	1696	1716	1866	2666	2203	1673	1970	1723	2158	2018	1756	1796	1973	2095.34	2109.44	2409.62	2404.17	1429.28	1107.83
NC_010443.5	106036012	106411690	+	7710	gene-WDR7	WDR7	protein_coding	100512572		727	843	786	915	2277	1655	1271	1746	649	714	812	809	869	835	1424	1838	1639	1822	778	780	643	638	964	699	2422	2373	1196	712	509	837	757	551	738	783	840.679	868.716	860.502	989.125	1501.83	1176.05
NC_010443.5	106511500	106750239	-	7941	gene-LOC102164252	LOC102164252	lncRNA	102164252		0	0	0	0	0	0	0	0	0	0	0	0	0	0	0	0	0	0	0	0	0	0	0	0	2	1	0	0	0	0	0	0	0	0	0	0	0	0	0	0
NC_010443.5	106683536	106701165	+	10554	gene-ST8SIA3	ST8SIA3	protein_coding	100157619		0	0	0	0	0	0	0	0	0	0	0	0	0	0	0	0	0	0	0	0	0	0	0	0	0	0	0	0	0	0	0	0	0	0	0	0	0	0	0	0
NC_010443.5	106751346	106812484	+	16609	gene-ONECUT2	ONECUT2	protein_coding	106507181		1	2	1	0	10	9	0	3	1	0	0	0	0	0	4	11	9	12	0	1	0	1	0	0	35	9	13	0	0	1	0	3	0	1	1.15637	2.06101	1.09479	0	6.59566	6.39543
NC_010443.5	106861628	106898407	-	2588	gene-FECH	FECH	protein_coding	100322873	ferrochelatase	2630	2879	3046	3157	1343	1507	3007	868	2277	2812	2848	2604	3452	2563	1483	1712	1590	1436	3191	2665	2450	2127	2102	2673	1395	1266	1248	2530	1992	2773	2868	2156	2423	2524	3041.25	2966.82	3334.72	3412.75	885.797	1070.88
NC_010443.5	106898490	106906948	+	1021	gene-LOC110260892	LOC110260892	lncRNA	110260892		11	16	21	23	4	11	14	12	27	23	23	9	10	12	8	8	6	7	14	18	16	10	5	15	9	13	16	6	18	23	16	7	11	8	12.72	16.4881	22.9905	24.8632	2.63826	7.81663
NC_010443.5	106911267	106933105	-	5045	gene-NARS	NARS	protein_coding	100513328		2066	2269	2493	2571	6079	3471	3048	3142	2374	2421	2154	2140	2560	2644	4076	8716	5912	7551	2570	2479	2293	1952	2408	2630	6351	5708	7274	2307	1994	2694	2110	1741	1976	2217	2389.06	2338.22	2729.3	2779.28	4009.5	2466.5
NC_010443.5	106970620	107001563	+	2006	gene-MTFMT	MTFMT	protein_coding	100513511	mitochondrial methionyl-tRNA formyltransferase	402	560	410.5	458.5	396	289.5	406.5	303.5	450.5	473	425.5	413	579.5	417	314	421.5	272.5	313	555.5	405	378	343.5	326	479	375.5	325	254	360	373.5	507	523	424	463.5	427	464.86	577.083	448.862	495.103	261.188	206.075
NC_010443.5	107011731	107036353	+	1848	gene-SPG21	SPG21	protein_coding	100514084	spastic paraplegia 21 %28autosomal recessive%2C Mast syndrome%29	504	554	524	589	2423	1527	958	1334	568	604	489	506	589	541	1462	2817	1486	2092	562	483	505	447	726	543	2378	2254	1560	526	408	599	426	438	456	463	582.809	570.9	573.668	636.715	1598.13	1085.09
NC_010443.5	107095472	107185484	-	5607	gene-ANKDD1A	ANKDD1A	protein_coding	100515000		25	18	16	27	145	94	23	64	14	17	20	23	11	17	43	94	57	99	8	17	10	12	37	21	170	144	72	16	10	27	7	7	14	13	28.9092	18.5491	17.5166	29.1873	95.637	66.7967
NC_010443.5	107108527	107109516	+	881	gene-LOC100737265	LOC100737265	protein_coding	100737265		156	175.5	189.5	158	377	286.5	228	288	176	169	169.5	127	186.5	155.5	239	497.83	292.5	314	166.5	155	121	141	191	172.5	373.5	338.5	211	155.5	141	197.5	155	133	122.5	165	180.393	181.369	208.009	170.8	248.656	203.233
NC_010443.5	107186284	107209226	-	3845	gene-PLEKHO2	PLEKHO2	protein_coding	100154769		643	512	558	636	5496	3293	1185	2139	545	473	694	506	304	631	2521	5704	2923	5579	367	388	506	501	1137	617	5667	5406	4276	483	527	726	316	234	417	424	743.544	527.619	610.89	687.523	3624.97	2340.02
NC_010443.5	107218580	107227171	+	3510	gene-PIF1	PIF1	protein_coding	100737608		24	21	26	13	195	70	44	36	39	25.5	44	15	1	8	99	317	266	279	0	3	6	25	55	32	314	248	325	31	26	24	4	3	7	1	27.7528	21.6406	28.4644	14.0531	128.615	49.7422
NC_010443.5	107219076	107234524	-	1667	gene-LOC110260912	LOC110260912	lncRNA	110260912		0	0	0	0	1	0	1	2	0	0	0	0	0	1	1	2	2	3	0	0	0	2	1	2	2	2	3	0	0	0	0	0	0	0	0	0	0	0	0.659566	0
NC_010443.5	107259302	107296527	+	2338	gene-RBPMS2	RBPMS2	protein_coding	100515517		1686	2136	1990	1721	127	366	1359	198	2227	1974	2078	1569	1887	1952	854	245	864	280	1893	1856	2001	1390	1389	2355	208	152	194	1692	1667	2384	2168	2060	1860	1650	1949.64	2201.16	2178.62	1860.42	83.7648	260.081
NC_010443.5	107325225	107338475	+	1005	gene-OAZ2	OAZ2	protein_coding	100144447	ornithine decarboxylase antizyme 2	1552	1938	1672	1688	1721	1643	2054	1427	1691	1937	1715	1532	2249	1836.5	1456	2280	1744	1868	2104	1883	1666	1609	1947	1637	1989.5	1929	1642	1587	1500	1801	1665	1443	1424	1408	1794.68	1997.12	1830.48	1824.75	1135.11	1167.52
NC_010443.5	107338608	107583347	-	11438	gene-ZNF609	ZNF609	protein_coding	100517132		771	1173	915	1054	1926	2295.5	1466	1928	760	1053	1024	960	1065	895	1408	2151	1669	1898.5	1012	878	912	653	1027	968	2207	2284	2117	690	726	1070	916	657	871	922	891.56	1208.78	1001.73	1139.39	1270.32	1631.54
NC_010443.5	107353880	107354695	+	814	gene-LOC102168143	LOC102168143	protein_coding	102168143		2	0	1	2	0	0	0	2	0	1	0	1	0	1	0	1	3	0	1	1	3	0	0	1	2	0	0	0	0	2	0	0	2	0	2.31274	0	1.09479	2.16202	0	0
NC_010443.5	107588778	107654679	-	2632	gene-TRIP4	TRIP4	protein_coding	100153164		272	296	304	301	790	689.5	476	553	301	334	317	242	351	291	459	970	664	663.5	286	293	274	270	387	328	695	705	696	273	251	348	313	253	260	292	314.532	305.03	332.815	325.384	521.057	490.316
NC_010443.5	107659509	107669477	+	1612	gene-PCLAF	PCLAF	protein_coding	100514810	PCNA-associated factor	95	106	149	228	684	210	203	228	198	115	256	248	12	55	825	1936	1072	925	10	19	44	128	209	170	741	857	405	200	123	116	16	11	41	29	109.855	109.234	163.123	246.47	451.143	149.227
NC_010443.5	107690049	107884054	+	10049	gene-CSNK1G1	CSNK1G1	protein_coding	100157196		286	320	312	329	1253	932	576	989	280	291	304	282	252	300	775	1232	988	1102	224	234	290	244	411	290	1472	1205	1227	296	227	311	183	169	212	236.5	330.721	329.762	341.573	355.653	826.436	662.282
NC_010443.5	107886663	107893155	+	1016	gene-PPIB	PPIB	protein_coding	100737887		2599	1874	2256	2225	11617	9231	5120	5566	2519	2042	2280	1926	1819	2626	8526	21342	10886	14848	1950	1937	1692	2016	4307	2447	17475	12669	15271	2238	2065	2523	1402	1265	1416	1663.5	3005.4	1931.17	2469.84	2405.25	7662.17	6559.58
NC_010443.5	107891698	107897561	-	2505	gene-SNX22	SNX22	protein_coding	100624664		28	14	14	16	47	38	11	26	19	6	9	10	19	7	17	53	27	20	10	3	7	20	9	11	22	52	34	7	3	8	4	7	8	13	32.3783	14.4271	15.327	17.2962	30.9996	27.0029
NC_010443.5	107903954	107949920	-	7890	gene-SNX1	SNX1	protein_coding	100153561		1722	1836	1737	1668.5	2885	2802	2630	2462	1694	1755	1660	1384	1649	1714	2342	4004.5	2647	2894	1607	1484	1576	1505	2225.5	1765	2752	2811	2460	1667	1512.5	1936	1401	1071	1110	1431	1991.27	1892.01	1901.64	1803.13	1902.85	1991.11
NC_010443.5	107951618	107969306	+	1026	gene-FAM96A	FAM96A	protein_coding	100156836		521	664	581	488	828	610	606	544	618	570	510	490	703	641	663	1070	688	761	657	548	564	597	613	650	943	739	555	669	473	754	536	478	486	512	602.468	684.256	636.07	527.533	546.12	433.468
NC_010443.5	107997274	108131723	+	6252	gene-DAPK2	DAPK2	protein_coding	100155578	death-associated protein kinase 2	391	699	524	481	322	237	341	90	530	642	543	536	477	375	210	390	353	434	421	410	409	357	318	575	330	337	549	380	296	629	552	432	493	551	452.14	720.323	573.668	519.966	212.38	168.413
NC_010443.5	108206172	108404149	+	15476	gene-HERC1	HERC1	protein_coding	100153537		3319	3302	3554	3660	4456	4647	4370	4481	2173	2759	2775	2876	2847	2446	2971	3670	3450	3017	2425	2801	2618	2427	3281	2618	4487	4350	2806	3082	1670	2900	2456	1668	2515	2194	3837.98	3402.73	3890.87	3956.5	2939.02	3302.17
NC_010443.5	108408227	108411937	-	1647	gene-FBXL22	FBXL22	protein_coding	100624594		124	272	162	197	162	280	133	109	233	242	234	317	260	178	69	15	60	38	308	154	265	214	159	159	133	128	117	154	274	198	351	233	222	356	143.39	280.297	177.355	212.959	106.85	198.969
NC_010443.5	108414358	108515611	-	10918	gene-USP3	USP3	protein_coding	100624494		463	567	489	552	1019	769	676	647	439	562	435	512	537	453	617	1401	874	1114	473	438	442	361	487	518	1280	1011	948	353	395	598	474	435	379	460	535.398	584.296	535.35	596.718	672.097	546.454
NC_010443.5	108549297	108763279	-	6976	gene-APH1B	APH1B	protein_coding	100624829		131	180	197	212	747	622.5	581.5	658	176	185	196	193	165	222	384	738	667	695.5	207.5	164	144	143	251.5	185	828.5	769	855	122	132	241	172	109	203	166	151.484	185.491	215.673	229.174	492.696	441.995
NC_010443.5	108567215	108569070	-	1856	gene-LOC100517693	LOC100517693	pseudogene	100517693		0	0	0	0	0.33	0	0	0	0	0	2	0	0	0	0	0	0	0.2	0.14	0	0	0	0	0.25	0	0	0.33	0	0	0	0	0	0	0	0	0	0	0	0	0
NC_010443.5	108645922	108649287	-	965	gene-LOC110260967	LOC110260967	lncRNA	110260967		0	0	0	0	7	1.5	0.5	1	0	0	0	0	0	0	0	7	4	8.5	0	0	0	0	0	0	7.5	1	16	0	0	0	0	0	0	0	0	0	0	0	4.61696	1.42121
NC_010443.5	108649277	108710658	+	4243	gene-CA12	CA12	protein_coding	100152749		0	6	4	4	978.5	311	4	94	0	1	3	1	6	7	56	584.33	1110	838	2	7	4	1	14	1	2170.67	807.11	3684.5	4	7	1	2	1	0	1	0	6.18303	4.37914	4.32404	645.055	220.998
NC_010443.5	108772851	108840222	-	4909	gene-RAB8B	RAB8B	protein_coding	100153972		404	380	616	678	2585	1114	1189	3086	509	406	520	519	550	645	1726	3513	2098.75	2174	476	471	558	438	672	479	2274	3000	1197	534	330	568	392	322	473	515	467.173	391.592	674.388	732.925	1704.98	791.612
NC_010443.5	108881330	108886334	+	749	gene-RPS27L	RPS27L	protein_coding	100738416		845	868	833	654	1409.5	1001	985	665	840	843	744	621	826	789	1049	1824	1109	1075	789	722	782	750	876	933	1377	1252	943	985	617	1011	679	546	647	564	977.131	894.479	911.956	706.981	929.988	711.314
NC_010443.5	108909690	108924509	-	2070	gene-LACTB	LACTB	protein_coding	100152773	lactamase beta	786	805	917	586	722	409	700	344	833	693	656	566	900	699	550	788	567	519	742	659	548	671	625	754	762	607	319	665	538	689	657	641	593	637	908.905	829.557	1003.92	633.472	476.206	290.637
NC_010443.5	108941524	108952743	-	6797	gene-LOC102163023	LOC102163023	lncRNA	102163023		7	2	4	0	1	1	2	9	3	5.25	3	1	1	3	0	3	1	2	3	3	3	6	4	2	4	3	2	1	5	1	1	1	1	5	8.09457	2.06101	4.37914	0	0.659566	0.710603
NC_010443.5	108955548	108979255	-	2912	gene-LOC110260973	LOC110260973	lncRNA	110260973		0	0	2	3	0	3	0	1	0	1	1	0	0	1	1	0	2	0	1	0	3	0	0	1	3	1	1	1	3	1	1	3	2	4	0	0	2.18957	3.24303	0	2.13181
NC_010443.5	108986981	109016090	-	5985	gene-TPM1	TPM1	protein_coding	100037999	tropomyosin 1 %28alpha%29	174191	149342	148215	144005	31282	46361	113951	20436.5	176634	143699	155546	129880	126364	140496	86224	25612.5	73889.2	21775	154534	141156	155248	153288	147264	186101	31612.5	29492	30825	175289	139670	170618	135863	139628	120751	121239	201429	153898	162264	155671	20632.5	32944.3
NC_010443.5	109054398	109061345	-	721	gene-LOC102163170	LOC102163170	lncRNA	102163170		0	0	1	0	0	0	0	0	0	0	1	0	1	0	0	0	0	0	0	2	1	0	2	2	0	0	0	0	1	0	0	0	0	3	0	0	1.09479	0	0	0
NC_010443.5	109208663	109680663	-	12639	gene-TLN2	TLN2	protein_coding	100156660		3961	5175	4093	5717	1164	2392	4084	1315	3754.5	5268.33	4393	4735	6400	5062.5	2713	1248	1894	1074.5	6612	5138	5997	3654	3917	3838	599	1090	993	3645	3134.5	3715	4765	3686	4818	4734	4580.37	5332.86	4480.96	6180.14	767.734	1699.76
NC_010443.5	109225385	109225466	-	82	gene-MIR190A	MIR190A	miRNA	104794434	microRNA 190a	0	0	0	0	1	0	1	0	0	0	0	0	0	0	0	0	0	0	0	0	2	0	0	0	0	0	0	0	0	0	0	0	0	0	0	0	0	0	0.659566	0
NC_010443.5	109821516	109823848	+	2332	gene-LOC102164011	LOC102164011	protein_coding	102164011		2	0	0	0	2	1	1	1	0	0	0	0	0	0	0	4	1	1	0	0	2	0	0	0	2	1	1	0	0	0	0	0	0	0	2.31274	0	0	0	1.31913	0.710603
NC_010443.5	109824467	109827631	+	2964	gene-C2CD4B	C2CD4B	protein_coding	100738739		21	40	15	15	30	27	8	5	20	27	24	26	27	25	9	23	35	41	19	5	19	7	18	11	49	24	33	10	11	15	39	29	16.25	29	24.2837	41.2202	16.4218	16.2152	19.787	19.1863
NC_010443.5	109920142	109927760	-	3917	gene-LOC100152206	LOC100152206	protein_coding	100152206		1	0	3	0	0	6	2	3	3	6	1	0	2	4	0	3	4	0	3	0	0	3	4	3	2	1	0	1	5	1	0	0	3	1	1.15637	0	3.28436	0	0	4.26362
NC_010443.5	109931269	110105519	+	17156	gene-VPS13C	VPS13C	protein_coding	100625505		1158	1351	1157	1622	2384	2020	1490	3103.12	1013	1222.5	1097	1244	1749	1256	1597	1990	1968	1793	1381	1229	1034	982	1303	1087	1846	2740	1173	1080	883	1207.17	952	847	1166.75	1359	1339.07	1392.21	1266.67	1753.4	1572.4	1435.42
NC_010443.5	110432955	110433491	-	537	gene-LOC100520817	LOC100520817	transcribed_pseudogene	100520817		67.83	79	73.83	75.33	124	103.67	97.5	180.5	71.83	87.17	62.5	58	101.33	80	108.33	329.78	148.83	142.08	101.67	77	48.33	56	96.83	78	156.5	148.33	120.33	58	74.67	82	58	48	50.33	76.5	78.633	81.4099	81.0141	81.0758	81.7861	73.9027
NC_010443.5	110500117	110570946	+	274	gene-LOC110260990	LOC110260990	lncRNA	110260990		0	0	0	0	0	0	0	0	0	0	0	0	0	0	0	0	0	0	0	0	0	0	0	0	0	0	0	0	0	0	0	0	0	0	0	0	0	0	0	0
NC_010443.5	110719004	111482807	+	23647	gene-RORA	RORA	protein_coding	100156637		324	397	558	536.5	246	305	503	495	366	381	363	436	517	456	281	296	331.5	183	398	327	473	246	288	316.5	229	216	92	344	248	540	398	421	435	681	374.663	409.111	610.89	579.422	162.253	216.734
NC_010443.5	110949975	110950596	-	622	gene-LOC100151775	LOC100151775	pseudogene	100151775		0	0	0	0	0	0	0	0	0	0	0	0	0	0	0	0	0	0	0	0	0	0	0	0	0	0	0	0	0	0	0	0	0	0	0	0	0	0	0	0
NC_010443.5	111489759	111560751	+	5646	gene-ICE2	ICE2	protein_coding	100157039		386	586	473	490	488	402	592	700	465	554	433	453	480	451	416	464.12	401	433	410	398	375	292	381	686	441	497	292	313	272	851	430	420	378	454	446.358	603.876	517.834	529.695	321.868	285.662
NC_010443.5	111567646	111586007	+	4192	gene-LOC106508978	LOC106508978	lncRNA	106508978		7	14	13	10	7	16	7	30	8	17	10	4	9	2	6	9	3	6	7	4	7	8	6	3	13	15	11	2	2	1	9	6	3	8	8.09457	14.4271	14.2322	10.8101	4.61696	11.3697
NC_010443.5	111588721	111635064	+	1810	gene-ANXA2	ANXA2	protein_coding	406192	annexin A2	6088	5340	6577	5246.5	42295	25387	15206	12416	5803	4599	6825	4051	3198	6346	24843	59184	33502.5	49918	3465	3346	3382	4932	13103	7124	47827	35812	45735	4973	4960	8029	2310	2321	2721	3329	7039.97	5502.9	7200.41	5670.98	27896.3	18040.1
NC_010443.5	111643468	111840326	+	2288	gene-LOC110260996	LOC110260996	lncRNA	110260996		0	0	0	0	0	0	0	0	0	0	0	0	0	0	0	0	0	0	0	0	0	0	0	0	1	0	0	0	0	0	0	0	0	0	0	0	0	0	0	0
NC_010443.5	111781784	111782249	-	466	gene-SNRPE	SNRPE	pseudogene	100037980	small nuclear ribonucleoprotein polypeptide E	0	0	0	0	0	0	0	0	0	0	0	0	0	0	0	0	0	0	0	0	0	0	0	0	0	0	0	0	0	0	0	0	0	0	0	0	0	0	0	0
NC_010443.5	111863048	111864727	+	843	gene-LOC100152221	LOC100152221	pseudogene	100152221		4.5	4	1.5	2	9	3	6	8.5	2.5	4	4	2	6.5	4	6.5	12	8.5	5	5	5.5	3	3.5	2.5	4	9	4.5	3	5	3	3.5	12.5	4	2.5	4	4.62547	4.12202	2.18957	2.16202	5.93609	2.13181
NC_010443.5	111997638	112000550	-	2639	gene-FOXB1	FOXB1	protein_coding	106508979		2	1	0	0	3	1	0	0	0	0	0	0	1	1	0	0	1	0	0	0	1	0	2	0	1	1	0	1	0	0	0	0	0	0	2.31274	1.03051	0	0	1.9787	0.710603
NC_010443.5	112272883	112370404	+	7143	gene-BNIP2	BNIP2	protein_coding	100521534		826.5	900	1170	1084	1311.5	1073	1298.14	1546.33	880.33	1036	938.5	982.5	1133.25	996	1142.5	1758	1196	1318.5	1023	935	979	852	865	975	1419	1486	901	934	736	1109	955	739	815	917	955.16	927.455	1280.9	1171.82	865.35	762.477
NC_010443.5	112371276	112399541	+	1051	gene-GTF2A2	GTF2A2	protein_coding	100521701		525.5	629	748.5	656	567	426	690	491	737.5	738	552.5	572	791	649	637.5	1359	730	729.5	682	660.5	607	558	660	688	702	692	452	729.5	496	716.5	574	506.5	548	554	608.249	648.188	818.9	709.143	373.974	302.717
NC_010443.5	112424212	112540984	-	5095	gene-GCNT3	GCNT3	protein_coding	100522112		322	248	257	204	60	161	217	93	112	236	147	124	132	178	231	112	165	121	122	147	206	126	160	174	45	100	66	181	114	179	211	75	94	161	372.35	255.565	281.36	220.526	39.5739	114.407
NC_010443.5	112548260	112677675	-	3885	gene-FAM81A	FAM81A	protein_coding	100156658		512	975	849	772	110	193	803	164	690	868	822	656	847	1075	268	121	283	78	844	948	651	607	488	1093	68	81	91	842	593	1071	1079	694	809	630	592.06	1004.74	929.473	834.54	72.5522	137.146
NC_010443.5	112677545	112902005	+	5231	gene-MYO1E	MYO1E	protein_coding	100154204		1363.67	1653	1413	1513	7655	5095	2311	4901	1423	1436	1469	1276	1270	1583	4557	6193	4527	7527	1189	1317	1308	1229.2	1960	1798	8170.17	7128	5610	1284	1108	1948	1308	966	1410	1173	1577.29	1703.43	1546.93	1635.57	5048.97	3620.52
NC_010443.5	112907047	112942218	-	2043	gene-CCNB2	CCNB2	protein_coding	100135668	cyclin B2	105	78	88	113	718	286	178	120	178	79	196	122	6	43	472	1450	934	857	10	12	38	162	233	201	915	791	819	242	169	174	19	9	23	24	121.419	80.3794	96.3411	122.154	473.568	203.233
NC_010443.5	112961466	113059606	-	5236	gene-RNF111	RNF111	protein_coding	100155446		528	613	607	647	1288	1009	884	1051	520	602	628	636	655	553	838	1189	1099	1235	697	509	511	405	555	594	1259	1362	1002	533	400	674	537	402	437	585	610.562	631.7	664.535	699.414	849.521	716.999
NC_010443.5	113076910	113077911	+	704	gene-LOC100153413	LOC100153413	pseudogene	100153413		0	1	0	0	0	0	0	0	0	0	0	0	0	0	0	0	0	0	0	0	0	0	0.25	0	1	0	0	0	0	0	0	0	0	0	0	1.03051	0	0	0	0
NC_010443.5	113085095	113140604	+	9835	gene-SLTM	SLTM	protein_coding	100154227		1155	1243	1162	1190	1866	1445	1638	1862	1248	1276	1065	1051	1281	1251	1447	2107	1774	1857	1246	1195	1094	938	1207	1112	1815	1840	1499	942	917	1341	1172	819	964	1112	1335.6	1280.92	1272.14	1286.4	1230.75	1026.82
NC_010443.5	113154303	113159021	-	1207	gene-LOC100157447	LOC100157447	pseudogene	100157447		3	7.5	6	3.5	7	6	6	3.5	4.5	5	7.17	4	10	11	5	7	3.5	2	4.5	6	3.5	6.5	4	3.5	2	3.5	3	5	3.5	8.5	8.5	2.5	4.5	5.5	3.4691	8.24404	6.56871	4.32404	4.61696	4.26362
NC_010443.5	113171047	113258761	-	8722	gene-MINDY2	MINDY2	protein_coding	102161333		468	667	731	767	218	290	524	532	572	633	612	715	692	603	310	293	301	284	588	599	685	427	413	560	198	271	141	632	392	798	677	538	665	985	541.18	687.347	800.288	829.135	143.785	206.075
NC_010443.5	113289480	113407940	+	2247	gene-ADAM10	ADAM10	protein_coding	397345	ADAM metallopeptidase domain 10	960	865	928	869	1681	1372	1149	1258	869	764	964	791	833	836	1004	1153	2001	2221	779	814	639	661	793	873	1840	1778	1588	739	618	993	661	446	666	807	1110.11	891.387	1015.96	939.398	1108.73	974.948
NC_010443.5	113319095	113319964	+	870	gene-LOC106508984	LOC106508984	pseudogene	106508984		1	2	0	1	0	3	1	6	2	6	3	0	1	0	0	2	2	0	0	2	3	2	0	3	2	3	0	0	1	0	0	1	3	0	1.15637	2.06101	0	1.08101	0	2.13181
NC_010443.5	113345869	113346376	-	508	gene-LOC100523526	LOC100523526	transcribed_pseudogene	100523526		262.67	261.42	209.67	196.67	784.45	572	351.92	211.17	304.92	303.08	225.83	179.67	297.08	325.17	517.86	1221.83	565.75	704.91	332.67	251.17	209.67	241.75	362.33	312.67	796.7	630.08	586.5	234.08	219.42	308.92	211.58	178.4	180	148.5	304.125	268.962	229.905	212.959	517.099	406.465
NC_010443.5	113425672	113783744	+	7196	gene-LOC102158936	LOC102158936	lncRNA	102158936		5	5	5	7	10	37	9	12	5	7	10	4	3	6	2	9	9	12	2	2	7	4	5	9	20	38	6	0	7	5	2	5	6	8	5.78184	5.15253	5.47393	7.56708	6.59566	26.2923
NC_010443.5	113433684	113604139	-	2019	gene-LIPC	LIPC	protein_coding	100233189	lipase%2C hepatic	261	201	292	223	17	74	169	76	227	263	251	190	163	163	65	22	74	22	165	130	97	175	155	275	23	13	35	185	158	202	226	186	162	134	301.812	207.132	319.677	241.065	11.2126	52.5846
NC_010443.5	113798380	113848452	-	904	gene-AQP9	AQP9	protein_coding	100127153	aquaporin 9	4	3	8	6	633	141	24	102	2	1	1	4	2	3	439	449	398	1737	4	0	13	2	40	2	1045	847	309	2	0	6	1	1	3	10	4.62547	3.09152	8.75829	6.48606	417.505	100.195
NC_010443.5	113932722	114037059	+	4072	gene-ALDH1A2	ALDH1A2	protein_coding	100737077		519	694	740	1096	1525	2819	3722	3702	657	740	753	867	515	926	2154	1918	2052	1024	609	726	577	574	1427	685	574	993	597	548	521	842	637	399	830	774	600.155	715.171	810.141	1184.79	1005.84	2003.19
NC_010443.5	114066375	114119508	+	1910	gene-LOC102160341	LOC102160341	lncRNA	102160341		0	2	0	0	0	1	0	0	0	2	1	0	0	0	0	0	0	0	0	1	0	2	0	0	0	1	0	0	0	0	0	0	0	1	0	2.06101	0	0	0	0.710603
NC_010443.5	114256457	114266862	-	4121	gene-POLR2M	POLR2M	protein_coding	102160778		1052	1308	1357	1567	1681	1508	1520	1366	1257	1418	1129	1278	1438	1304	1133	2047	1576.5	1612	1432	1205	1173	1046	1239	1389	1513	1442	1515	1290	1137	1329	1151	925	1142	1254	1216.5	1347.9	1485.62	1693.94	1108.73	1071.59
NC_010443.5	114266687	114297565	+	981	gene-LOC102160652	LOC102160652	lncRNA	102160652		59	56	61	43	54	54	45	58	52	49	55	38	45	48	31	66	55	40	47	41	36	45	57	53	69	41	83	58	64	72	45	25	44	30	68.2257	57.7083	66.7819	46.4835	35.6165	38.3726
NC_010443.5	114287622	114386418	-	5702	gene-MYZAP	MYZAP	protein_coding	100154487		4305	6228	4185	6080	102	958	4766	261	5984.5	5880	4819	5413	8785	6358	3295	161	1744	279	8275	6219	7719	5426	4403	5355	112	98	115	5636	4090	6238	7064	6565	7605	6442	4978.16	6417.99	4581.68	6572.55	67.2757	680.758
NC_010443.5	114424148	114628331	-	7174	gene-CGNL1	CGNL1	protein_coding	100621470		998	1012	1534	1139	1994	3885	3026	3977	965	870	1747	753	863	1359	1527	2439	2040	2219	873	871	927	1253	1486	1142	1688	1616	1868	1146	1047	1301	712	506	648	1018	1154.06	1042.87	1679.4	1231.27	1315.17	2760.69
NC_010443.5	114682299	115056363	-	16228	gene-TCF12	TCF12	protein_coding	100621557		1162	1361	1410	1523	4604	4284	3450	5256	1229	1277	1465	1255	1331	1416	3049	4762	4065	4669	1162	1206	1323	1106	1782	1454	4896	4477	3209	1264	1178	1847	1090	835	1129	1302	1343.7	1402.52	1543.65	1646.38	3036.64	3044.22
NC_010443.5	115220018	115345930	+	15273	gene-ZNF280D	ZNF280D	protein_coding	100513772		409	556	522	562	480	530	696	955	472	568	386	412	621	443	422	732	550	413	536	465	456	428	446	434	522	597	238	436	392	546	506	449	462	490	472.954	572.961	571.478	607.528	316.591	376.62
NC_010443.5	115312276	115317680	-	4353	gene-LOC110261024	LOC110261024	lncRNA	110261024		0	0	0	0	0	0	0	0	0	0	0	0	0	0	0	0	0	0	0	0	0	0	0	0	0	0	0	0	0	0	0	0	0	0	0	0	0	0	0	0
NC_010443.5	115471904	115526344	+	1803	gene-MNS1	MNS1	protein_coding	100621861		66	89	67	68	55	30	82	33	66	63	85	61	86	78	54	70	91	72	84	67	39	52	60	104	48	50	52	51	76	96	93	65	63	43	76.3203	91.715	73.3506	73.5087	36.2761	21.3181
NC_010443.5	115526738	115607970	-	1498	gene-TEX9	TEX9	protein_coding	100155694	testis expressed 9	82	115	105	80	61	52	130	103	107	126	90	74	134	84	80	92	82	51	129	96	104	99	104	109	55	68	29	84	97	101	115	103	75	135	94.8222	118.508	114.952	86.4809	40.2335	36.9514
NC_010443.5	115607873	115663098	+	771	gene-LOC110259499	LOC110259499	pseudogene	110259499		0	0	0	0	0	0	0	0	0	0	0	0	0	0	0	0	0	0	0	0	0	0	0	0	0	0	0	0	0	0	0	0	0	0	0	0	0	0	0	0
NC_010443.5	115732167	115871951	+	12029	gene-RFX7	RFX7	protein_coding	100152054		329	484	443	497	1231	1187	708	1599	383	473	484	462	528	419	779	1174	1124	1111	463	405	482	382	441	449	1302	1394	920	393	329	485	373	371	375	440	380.445	498.765	484.99	537.262	811.925	843.486
NC_010443.5	115905183	115915030	+	252	gene-LOC110261037	LOC110261037	lncRNA	110261037		0.5	1	0.5	1.5	2	3	3	8.5	2	0.5	0.5	0	0	1	1.5	11	4.5	3	0	0.5	1	0	2	0.5	9	3	1	1.5	0.5	0	2	1.5	0.5	0	0	1.03051	0	2.16202	1.31913	2.13181
NC_010443.5	115941945	116069884	+	11741	gene-NEDD4	NEDD4	protein_coding	100514504		336	393	402	374	770	821	590	1085	380	407	367	339	329	348	496	886	705	770	286	347	297	259	312	337	744	826	592	299	253	407	317	186	323	338	388.54	404.989	440.104	404.298	507.866	583.405
NC_010443.5	116132269	116275678	+	10594	gene-PRTG	PRTG	protein_coding	100154460		13	3	9	10	9	23	8	92	8	9	5	13	14	14	13	55	30	43	8	16	8	11	19	14	78	58	29	15	19	7	6	8	8	6	15.0328	3.09152	9.85307	10.8101	5.93609	16.3439
NC_010443.5	116293361	116326753	+	8942	gene-PYGO1	PYGO1	protein_coding	100156479		92	87	105	129	404	360	257	686	104	111	105	106	157	98	197	396	228	216	158	95	76	83	109	100	255	281	195.33	66	80	104	75	78	92	105	106.386	89.654	114.952	139.45	266.465	255.817
NC_010443.5	116331217	116431673	+	4495	gene-DNAAF4	DNAAF4	protein_coding	100513251		3	1	3	6	33	19	18	38	8	7	7	8	2	7	10	24	19	11	4	5	6	4	4	9	16	10	17	7	4	7	5	4	6	5	3.4691	1.03051	3.28436	6.48606	21.7657	13.5015
NC_010443.5	116338830	116341625	-	2796	gene-LOC102160403	LOC102160403	pseudogene	102160403		0	0	0	0	0	0	0	0	0	0	0	0	0	0	0	1	0	1.5	0	0	0	0	0	0	1	0	0	0	0	0	0	0	0	0	0	0	0	0	0	0
NC_010443.5	116435725	116448887	-	825	gene-C1H15orf65	C1H15orf65	protein_coding	106506704		5	3	1	1	5	3	5	14	4	10	5	6	1	0	5	3	0	3	0	2	7	2	2	1	8	9	2	1	0	3	0	3	0	6	5.78184	3.09152	1.09479	1.08101	3.29783	2.13181
NC_010443.5	116447171	116492917	+	5637	gene-CCPG1	CCPG1	protein_coding	100156919	cell cycle progression 1	1770	1983	2083	2183	3166	3204	3089	5269	1601	1924	1680	1672	2793.5	2199.5	2002	1400	2194	2051	2553	2120	1689	1333	1807	1669.5	3531	3468	1574	1610	1301	2215	2082	1583	1682	2301	2046.77	2043.49	2280.44	2359.85	2088.18	2276.77
NC_010443.5	116476859	116476938	+	80	gene-MIR628	MIR628	miRNA	100498795	microRNA 628	0	1	1	1	1	0	0	0	0	1	0	0	0	0	0	0	1	0	2	0	0	1	0	0	0	0	0	2	0	0	3	0	0	1	0	1.03051	1.09479	1.08101	0.659566	0
NC_010443.5	116492910	116519673	-	3477	gene-PIGB	PIGB	protein_coding	100515767		152	172	173	147	254	184	226	200	191	155	160	141	176	165	177	350	273	244	213	172	114	110	154	172	323	299	230	155	129	200	140	138	117	178	175.768	177.247	189.398	158.909	167.53	130.751
NC_010443.5	116519834	116522515	+	584	gene-PIGBOS1	PIGBOS1	protein_coding	102165327		126	180	168	171	178	140	152	118	181	183	155	108	206.5	190.5	133	319	193	158	176	157	155	141	140	173.5	219	198	124	185	137	188	139	174	129	153	145.702	185.491	183.924	184.853	117.403	99.4844
NC_010443.5	116532816	116606477	+	5543	gene-RAB27A	RAB27A	protein_coding	606749	RAB27A%2C member RAS oncogene family	140	135.33	132	123.38	367	242.33	189.5	390.4	156.5	130.5	117	107	134	136.33	219.33	611	342	365.5	121.25	125	107	106	133	150	436.62	444.33	207	146	119.25	166	97	90	103.2	166	161.891	139.118	144.512	132.964	242.061	171.966
NC_010443.5	116612335	116629161	+	2156	gene-RSL24D1	RSL24D1	protein_coding	100623328		422	518	722	650	873	591	666	991	572	554	482	604	822	608	693.5	1582	1048	1004	735	670	558	519	481	519	972.17	928	691	765	486	666	574	512	532	609	487.987	533.802	790.435	702.657	575.801	419.966
NC_010443.5	116665078	116670786	-	2961	gene-LOC110256986	LOC110256986	lncRNA	110256986		0	0	0	0	0	0	0	0	0	0	0	0	0	0	0	0	0	0	0	0	0	0	0	0	0	0	0	0	0	0	0	0	0	0	0	0	0	0	0	0
NC_010443.5	116687056	116729799	+	613	gene-LOC110256987	LOC110256987	lncRNA	110256987		0	0	1	0	0	0	0	0	1	0	0	0	0	0	0	0	0	0	0	0	0	0	0	0	0	0	0	0	0	2	0	0	0	1	0	0	1.09479	0	0	0
NC_010443.5	117163115	117765125	-	14759	gene-UNC13C	UNC13C	protein_coding	100516123		0	2	2	3	9.6	21	13	20	0	1	7.2	0	0.2	7	0	0	1	2	1	3	3	0	0	1.2	8	3	34	0	0	1.63	0	3	5	2	0	2.06101	2.18957	3.24303	6.59566	14.9227
NC_010443.5	117839270	117907112	-	2310	gene-LOC110261071	LOC110261071	lncRNA	110261071		0	0	0	0	0	0	0	0	0	0	0	0	0	0	0	0	0	0	0	0	0	0	0	0	0	0	0	0	0	0	0	0	0	0	0	0	0	0	0	0
NC_010443.5	117937596	117952058	-	1533	gene-LOC100516308	LOC100516308	protein_coding	100516308		0	0	0	0	0	0	0	0	0	2	1	0	0	0	0	0	0	1	0	0	0	1	1	0	0	0	0	1	0	1	3	2	0	0	0	0	0	0	0	0
NC_010443.5	117946022	118161827	+	11264	gene-WDR72	WDR72	protein_coding	100153251		0	0	0	0	0	0	0	0	0	0	0	0	0	0	0	0	0	0	0	0	0	0	0	0	0	0	0	0	0	1	3	1	1	0	0	0	0	0	0	0
NC_010443.5	118899352	118904226	+	4181	gene-LOC102167050	LOC102167050	lncRNA	102167050		0	0	0	0	0	0	0	0	0	0	0	0	0	0	0	0	0	0	0	0	0	0	0	0	0	1	0	0	0	0	0	0	0	0	0	0	0	0	0	0
NC_010443.5	118913400	118958140	+	11935	gene-ONECUT1	ONECUT1	protein_coding	100152052		0	0	0	0	0	2	0	2	0.25	0	0	0	0	0	0.17	1	0	0	0	0.25	0	0.5	0	0	1	2	1	2	0	0	0	1	0	1	0	0	0	0	0	1.42121
NC_010443.5	118993862	119124472	+	9320	gene-FAM214A	FAM214A	protein_coding	100153621		1156	2021	1606	1617	752	1109	1907	1385	1326	2012	1492	1388	1707	1531	768	593	786	424	1368	1599	1140	1091	1398	1444	669	936	411	1140	1193	1862	1797	1414	1703.5	1986	1336.76	2082.65	1758.23	1747.99	495.993	788.059
NC_010443.5	119134318	119157169	+	5336	gene-ARPP19	ARPP19	protein_coding	397362	cAMP regulated phosphoprotein 19	1941.92	1909.83	2698.33	2486.25	2288.25	1654.83	2654.87	2741	2103.92	1946.95	1930.83	2182.08	2940.96	2560.33	2561.07	3932.87	3201.62	2290.12	2531.83	2368.33	2162.83	1947.28	2173	2084.08	2400	2520.5	1552.5	2924.92	1738.53	2333.92	2005.17	1896.67	1885.53	2179.17	2245.67	1968.27	2953.73	2687.39	1509.09	1176.05
NC_010443.5	119165751	119398591	+	11736	gene-MYO5A	MYO5A	protein_coding	594849		227	213	214	291	4143	2322	670	2166	257	233	249.5	199	211	259	2153	3893	2911	3838.5	206	184	182	179	555	230	4260	3922.5	4016.5	183	172	342	169	173	179.5	185	262.495	219.498	234.284	314.574	2732.58	1650.02
NC_010443.5	119205773	119211829	-	596	gene-LOC106508991	LOC106508991	pseudogene	106508991		0	0	0	0	0	0	0	0	0	0	0	0	0	0	0	0	0	0	0	0	0	0	0	0	0	0	0	0	0	0	0	0	0	0	0	0	0	0	0	0
NC_010443.5	119407298	119536443	+	6864	gene-MYO5C	MYO5C	protein_coding	100155557		0	0	0	0	0	0	0	0	0	0	0	0	0	1	0	2	0	0	1	1	0	0	0	0	6	0	0	0	0	1	0	0	0	0	0	0	0	0	0	0
NC_010443.5	119545382	119589860	+	4009	gene-GNB5	GNB5	protein_coding	100157949		1641	2027	1752	1479	1177	1561	1988	1051	1279	1713	1261	1207	1896	2254	925	1015	1817	903	1847	2152	1326	1568.33	1842	1609	1192	766	1239	2088	1376	1916	1620	1064	1393	1179	1897.6	2088.83	1918.06	1598.81	776.309	1109.25
NC_010443.5	119594004	119607709	+	3896	gene-BCL2L10	BCL2L10	protein_coding	100153119		0	3	0	1	0.5	1	2	0	1	0.5	1	0	0	0	0	1	3	0	0	0	1	0	0	0	0	1	0	0	0	0	0	0	0	0	0	3.09152	0	1.08101	0	0.710603
NC_010443.5	119725026	119770988	-	4801	gene-MAPK6	MAPK6	protein_coding	396833		1575	1993.5	2264.5	2288	2751	1840.5	2098	2119.5	1792.5	1871	1825	1974	2412.5	1988	2468.5	3428.5	3611.5	3423	2077	2004	2071.5	1619	1684	2251.5	3600.5	2805.5	2546	1912	1490.5	2625.5	2048	1557.5	1743	1845	1821.28	2054.83	2478.59	2473.35	1814.46	1307.51
NC_010443.5	119804992	119842343	+	2207	gene-LEO1	LEO1	protein_coding	100518760		565	542	659	538	713	708	721	608	603	527	525	458	549	614	635	1064	826	903.5	622	537	447	541	566	559	797	707	722	507	511	623	513	417	441	421	653.348	558.534	721.464	581.584	470.27	503.107
NC_010443.5	119842492	119865318	+	12421	gene-LOC102158569	LOC102158569	protein_coding	102158569		16	21	32	14	33	29	46	48	14	32	8	14	13	11	22	19.25	23	33.5	14	17	11	8	18	16	32	37	15	5	11	17	11	15	8	9	18.5019	21.6406	35.0331	15.1342	21.7657	20.6075
NC_010443.5	119864878	119948795	-	1794	gene-TMOD3	TMOD3	protein_coding	397556	tropomodulin 3	629	719	644	669	1390	1224	934	1306	639	526	665	572	512	605	1091	1569	1537	1834	486	517	500	460	564	648	1459	1334	1062	461	510	811	406	271	414	632	727.355	740.933	705.042	723.196	916.796	869.778
NC_010443.5	119956583	120009372	-	9117	gene-TMOD2	TMOD2	protein_coding	100157165		178	186	197	235	217	377	401	573	202	156	249	166	181	232	220	391	386	365	187	205	181	168	211	225	229	276	276	162	167	357	144	134	198	260	205.833	191.674	215.673	254.038	143.126	267.897
NC_010443.5	120009417	120043146	+	1808	gene-LYSMD2	LYSMD2	protein_coding	100155966		16	15	15	12	22	26	22	19	30	25	29	10	15	34	18	83	60	70	18	16	18	20	27	22	34	20	38	24	20	35	22	9	16	23	18.5019	15.4576	16.4218	12.9721	14.5104	18.4757
NC_010443.5	120045302	120090035	-	3859	gene-SCG3	SCG3	protein_coding	100154760		58	37	62	51	24	135	104	105	20	31	54	43	18	30	48	90	49	109	22	26	27	18	60	87	28	61	10	29	26	62	32	14	28	35	67.0693	38.1287	67.8767	55.1316	15.8296	95.9314
NC_010443.5	120126583	120127469	+	887	gene-LOC100153465	LOC100153465	pseudogene	100153465		0	2.33	1.33	1	2.17	4.5	1.5	1	0	0.5	0	1.5	0.67	1	5.33	2.5	3.5	1.5	4.5	2	0	1	2.83	2	2	3.17	0	2	0.5	0.67	2	1.5	2.67	1.5	0	2.06101	1.09479	1.08101	1.31913	2.84241
NC_010443.5	120138249	120298603	+	14201	gene-DMXL2	DMXL2	protein_coding	100155516		93	143	111	137	394	385	166	419	115	100	115	117	93	136	173	325	366	378	78	100	102	85	101	99	418	362	312	80	62	133	94	62	83	105	107.542	147.362	121.521	148.098	259.869	273.582
NC_010443.5	120322417	120399059	-	4369	gene-GLDN	GLDN	protein_coding	100156725		32	1	23	38	110	222	135	237	2	15	111	5	37	25	8	54	55	185	39	58	167	15	26	15	29	33	88	13	66	2	39	0	6	40	37.0038	1.03051	25.1801	41.0784	72.5522	157.754
NC_010443.5	120476890	120556103	+	2779	gene-CYP19A3	CYP19A3	protein_coding	403333	cytochrome P450 19A3	0	0	0	0	0.67	0	0	0	0	0	0	0	0	0	0	0	0	0	0	0	0	0	0	0	0	0	1.33	0	0	0	0	0	0	0	0	0	0	0	0.659566	0
NC_010443.5	120596235	120627806	+	2532	gene-CYP19A1	CYP19A1	protein_coding	403331	cytochrome P450 19A1	0	0	0	0	1.17	0	0	2	0	0	0	0	0	0	4	2.5	10	4.5	0	0	0	0	0	0	10.5	1	2.33	0	0	0	0	0	0	0	0	0	0	0	0.659566	0
NC_010443.5	120652172	120695899	+	1671	gene-CYP19A2	CYP19A2	protein_coding	403332	cytochrome P450 19A2	0	0	0	0	1.17	0	0	0	0	0	0	0	0	0	0	0.5	0	0.5	0	0	0	0	0	0	1.5	0	1.33	0	0	0	0	0	0	0	0	0	0	0	0.659566	0
NC_010443.5	120806755	120808070	-	1026	gene-LOC106508998	LOC106508998	protein_coding	106508998		0	0	0	0	0	0	0	0	0	0	0	0	0	0	0	0	0	0	0	1	0	0	0	1	0	0	0	0	0	0	0	0	0	0	0	0	0	0	0	0
NC_010443.5	120807533	120849830	+	1898	gene-TNFAIP8L3	TNFAIP8L3	protein_coding	100522001		32	29	77	72	339	314	138	240	38	49	55	42	31	44	93	186	84	209	22	33	32	47	120	101	288	291	147	27	74	67	31	25	28	39	37.0038	29.8847	84.2985	77.8328	223.593	223.129
NC_010443.5	120880460	120946045	-	6469	gene-AP4E1	AP4E1	protein_coding	100155124		736	924	930	847	773.5	787	1024	985	749	862	779	767	1015	861	729	881	1068	839	959	862	714	603	922	837	840	936	647	706	645	967	820	667	752	886	851.087	952.187	1018.15	915.616	510.504	559.245
NC_010443.5	120928909	120929551	+	643	gene-LOC106508530	LOC106508530	pseudogene	106508530		0	0	0	0	0	0	0	0	0	0	0	0	0	0	0	0.25	0	0	0	0	0	0	0	0	0	0	0	0	0	0	0	0	0	0	0	0	0	0	0	0
NC_010443.5	121036781	121037178	-	398	gene-LOC106508999	LOC106508999	pseudogene	106508999		0	0	0	0	0	0	0	0	0	0	0	0	0	0	0	0	0	0	0	0	0	0	0	0	0	0	0	0	0	0	0	0	0	0	0	0	0	0	0	0
NC_010443.5	121067638	121134896	+	6404	gene-SPPL2A	SPPL2A	protein_coding	100522175		1105.97	1382.02	1689.67	1700.73	1962.73	1435.06	2106.61	2435.95	1234.38	1364.42	1351.55	1305.25	2081.58	1651.98	1922.36	2004.06	2151.51	1875.75	1788.03	1630.98	1510.88	1086.99	1511.61	1340.67	1978	2086.7	1219.67	1643.25	1066.42	1511.2	1378.14	1364.36	1367.1	1765.17	1278.94	1424.16	1850.19	1838.8	1294.73	1019.72
NC_010443.5	121146093	121250227	+	7476	gene-TRPM7	TRPM7	protein_coding	100169932		1388	2160	2038	2362	2183	1820	2298	3143	1983	2415	1822	2031	2739	1850	1899	2177	1897	1943	2288	2074	1869	1668	1758	1802	2406	2412	1201	1775	1565.5	1993	2018	1717	2240	2218	1605.04	2225.89	2231.17	2553.35	1439.83	1293.3
NC_010443.5	121190070	121191605	-	1536	gene-LOC102160822	LOC102160822	pseudogene	102160822		1	2.83	0.5	0.5	2.33	1.67	0.5	0.5	0.33	0	1	0	4.5	0.33	0.83	3	0.83	0.83	1.33	0.5	0.83	0	2	0	2	2.25	3.17	1	0	0	0.5	2	1	0	1.15637	3.09152	0	0	1.31913	1.42121
NC_010443.5	121272977	121307029	+	1387	gene-USP50	USP50	protein_coding	100156336		2	1	0	0	3	2	1	0	1	0	0	0	0	0	1	0	0	0	0	0	0	0	0	1	0	0	0	0	0	0	0	0	1	0	2.31274	1.03051	0	0	1.9787	1.42121
NC_010443.5	121306031	121376154	-	5845	gene-USP8	USP8	protein_coding	100157546		1077	1231	1215	1266	2561.5	1810	1763	2391	1053	1038	1030	1070	1210	1173	1889	2532	2111	2207	1226	1049	974	842	1210	1174	2449	2475	1545	933	903	1333	1023	790	1009	1159	1245.41	1268.55	1330.16	1368.56	1689.81	1286.19
NC_010443.5	121400072	121401134	+	1063	gene-LOC100739764	LOC100739764	pseudogene	100739764		0	0	0	0	0	0	0	0	0	0	0	0	0	0	0	0	0	0	0	0	0	0	0	0	0	0	0	0	0	0	0	0	0	0	0	0	0	0	0	0
NC_010443.5	121410276	121488165	+	6933	gene-GABPB1	GABPB1	protein_coding	100157164		189	198	237	219	406	375	342	424	247	232	243	191	244	206	331	583	399	500	201	200	175	199	211.5	243	485	451	355	227	192.5	245	177	141	153	191	218.554	204.04	259.464	236.741	267.784	266.476
NC_010443.5	121505677	121525416	+	4849	gene-HDC	HDC	protein_coding	100156724		1	7	9	7	8	66	6	93	4	3	2	5	9	3	4	12	18	20	10	1	7	0	16	10	41	11	13	2	9	5	4	0	10	8	1.15637	7.21354	9.85307	7.56708	5.27652	46.8998
NC_010443.5	121530449	121578994	-	2241	gene-SLC27A2	SLC27A2	protein_coding	494011	solute carrier family 27 member 2	0	0	0	0	0	0	0	0	0	0	0	0	0	0	0	0	0	0	0	0	0	0	0	0	0	0	0	0	0	0	0	0	0	0	0	0	0	0	0	0
NC_010443.5	121629072	121914633	+	13103	gene-ATP8B4	ATP8B4	protein_coding	100154720		66	40	31	26	2112	777	137	843	18	38	15	24	26	37	585	863	585	467	20	16	34	23	145	23	1506	1603	537	40	13	35	17	18	19	17	76.3203	41.2202	33.9384	28.1063	1393	552.139
NC_010443.5	122121332	122139322	-	1317	gene-DTWD1	DTWD1	protein_coding	100153076		150	194	281	190	273	233	459	501	242	236	239	185	236	203	204	408	440	249	220	204	163	191	253	261	337	342	162	198	189	258	196	181	174	201	173.455	199.918	307.635	205.392	180.061	165.571
NC_010443.5	122139343	122373488	+	7031	gene-FAM227B	FAM227B	protein_coding	102164442		76	61	68	52.5	66.75	71.5	98	85.5	76.5	57.83	62.5	51	62.5	85	68	79	75	51.5	65	51.5	60	62.5	65.5	65	60.5	55	23.5	49	68.5	76	40.5	40	35	33	87.884	62.8608	74.4454	56.2126	44.1909	51.1634
NC_010443.5	122215878	122278705	-	2167	gene-FGF7	FGF7	protein_coding	397281		74	45	77	88	795	1123	733	2185	133	100	168	114	199	119	299	825	1164	963	145	232	58	140	162	193	613	782	1337	63	169	103	75	84	288	264	85.5712	46.3727	84.2985	95.1289	524.355	798.007
NC_010443.5	122370616	122542287	-	5243	gene-GALK2	GALK2	protein_coding	100152312		322	430	433	426	1456	949	605	1026	353	399	384	390	413	428	961	1583	1046	1302	380	361	328	314	446	376	1577	1405	800	337	330	426	364	344	313	378	372.35	443.117	474.042	460.511	960.328	674.362
NC_010443.5	122542324	122574462	+	3235	gene-COPS2	COPS2	protein_coding	100125956	COP9 signalosome subunit 2	1991	2647	2781	2942	2243	1533	2890	2619	2118	2713	2134	2511	2869	2334	2270	3269	2896	2429	2581	2239	2238	1800	2081	2168	2608	2478	1323	2263	1695	2570	2159	1885	2337	2898	2302.33	2727.75	3044.6	3180.33	1479.41	1089.35
NC_010443.5	122633628	122688611	+	7282	gene-SECISBP2L	SECISBP2L	protein_coding	100156761	SECIS binding protein 2 like	1948	2336	2637	2600	1991	2201	3103	3135	2003	2082	2392	2121	2453	2275	1938	2135	2487	2163	2168	2446	2058	1567	1966	2257	2093	2201	1515	1864	1657	2512	1753	1399	1899	2517	2252.6	2407.26	2886.95	2810.63	1313.2	1564.04
NC_010443.5	122722745	122871424	+	8317	gene-SHC4	SHC4	protein_coding	100526147		21	11	32	17	16	61	116	56	11	18	54	15	8	25	16	39	37	40	8	22	9	14	43	42	18	17	11	20	40	47	8	4	12	2	24.2837	11.3356	35.0331	18.3772	10.553	43.3468
NC_010443.5	122810484	122812481	-	1998	gene-EID1	EID1	protein_coding	100155122		374	512	575	431	841	1014	1079	1841	440.5	432	536	380	343	458.33	662	1283	944	920	283	304	363	324	513	469	918	879	711	410	358	635	250	266	274	383	432.482	527.619	629.502	465.916	554.695	720.552
NC_010443.5	122876146	122979851	+	6122	gene-CEP152	CEP152	protein_coding	100152345		47	39	38	40	252	131	73	119	69	43	47	34	26	49	205	451	373	363	22	26	27	44	72	58	288	226	238	57	50	56	33	23	20	38	54.3493	40.1897	41.6019	43.2404	166.211	93.089
NC_010443.5	123102011	123359649	+	9525	gene-FBN1	FBN1	protein_coding	414836	fibrillin 1	7011	6747	8695	11619	18807	38149	29538	25630	4891	4569	10526	9838	4271	9053	14413	11086	17469	17463	5432	5609	5481	5007	10875	8092	14007	21528	21073	5867	6525	14237	3846	1927	4642	4706	8107.29	6952.82	9519.16	12560.3	12404.5	27108.8
NC_010443.5	123413973	123419435	-	399	gene-LOC106506735	LOC106506735	lncRNA	106506735		0	0	0	1	1	0	1	0	0	0	0	1	0	0	0	1	1	0	0	0	0	0	0	0	3	1	0	0	0	0	1	0	0	1	0	0	0	1.08101	0.659566	0
NC_010443.5	123451207	123462267	-	896	gene-DUT	DUT	protein_coding	100621123		650	788	606	484	1958	967	659	415	832	835	691	511	615	632	1549	4702	1989	2179	702	468	587	689	865	783	2491	1964	1441	673	701	740	526	460	331	346	751.639	812.038	663.44	523.209	1291.43	687.153
NC_010443.5	123461312	123548943	+	3505	gene-LOC102161909	LOC102161909	lncRNA	102161909		27	52	35	34	77	116	49	61	27	47	32	20	24	43	37	35	36	45	19	21	37	23	31	23	79	43	26	21	24	22	29	16	20	15	31.2219	53.5863	38.3175	36.7544	50.7866	82.43
NC_010443.5	123481892	123571655	-	4401	gene-SLC12A1	SLC12A1	protein_coding	100154291		0	0	0	0	0	0	0	1	0	0	2	0	0	0	0	0	0	0	0	0	0	0	0	0	1	0	0	0	0	0	0	0	0	0	0	0	0	0	0	0
NC_010443.5	123570291	123582883	-	5050	gene-CTXN2	CTXN2	protein_coding	100157161		0	0	0	0	0	0	0	0	0	0	0	0	0	0	0	0	0	0	0	0	0	0	0	0	0	0	0	0	0	0	0	0	0	0	0	0	0	0	0	0
NC_010443.5	123582836	123642879	+	10340	gene-MYEF2	MYEF2	protein_coding	100153072		183	197	243	177	418	353	397	640	204	187	254	188	142	155	237	508	520	389	131	134	157	175	236	208	424	474	426	181	143	243	98	64	87	175	211.615	203.01	266.033	191.339	275.698	250.843
NC_010443.5	123635077	123657205	-	2054	gene-SLC24A5	SLC24A5	protein_coding	100511672		0	0	0	0	0	0	0	0	0	0	0	0	0	0	0	0	0	0	0	0	0	0	0	0	0	0	0	0	0	0	0	0	0	0	0	0	0	0	0	0
NC_010443.5	123650158	123672379	+	1468	gene-LOC102162952	LOC102162952	lncRNA	102162952		1	4	3	0	16	10	17	5	5	3	4	3	4	1	3	10	2	3	0	1	3	1	3	5	15	14	3	3	9	2	0	1	2	2	1.15637	4.12202	3.28436	0	10.553	7.10603
NC_010443.5	123987528	124586062	-	10725	gene-SEMA6D	SEMA6D	protein_coding	100511850		733	998	872	619	260	757	1206	825	791	965	884	673	893	730	455	495	625	414	938	844	600	695	642	908	300	350	451	629	702	900	715	589	643	730	847.618	1028.44	954.653	669.146	171.487	537.927
NC_010443.5	124551448	124555053	-	1843	gene-LOC110259502	LOC110259502	pseudogene	110259502		0	0	0	0	0	0	0	0	0	0	0	0	0	0	0	0	0	0	0	0	0	0	0	0	0	0	0	0	0	0	0	0	0	0	0	0	0	0	0	0
NC_010443.5	125316439	125317489	-	862	gene-LOC100623671	LOC100623671	pseudogene	100623671		0	0	0	0	0	0	0	0	0	0	0	0	0	0	0	0	0	0	0	0	0	0	0	0	0	0	0	0	0	0	0	0	0	0	0	0	0	0	0	0
NC_010443.5	125326935	125386198	+	2396	gene-LOC100157010	LOC100157010	pseudogene	100157010		0	0	0	0	0	0	0	0	0	0	0	0	0	0	0	1	0	0	0	0	0	0	0.33	0	0	0	0.5	0	0	0	0	0	0	0	0	0	0	0	0	0
NC_010443.5	125385481	125386181	-	701	gene-LOC100152976	LOC100152976	pseudogene	100152976		1.5	4	1.5	4.5	4.83	1	2	3.5	3.5	0.5	2	1.5	3.33	1.33	2.5	17	4	4	3.33	2.5	3	0.5	3.83	5.83	4.14	2.83	3.83	4.5	0.33	4	1.5	2.5	0	0.5	2.31274	4.12202	2.18957	4.32404	3.29783	0.710603
NC_010443.5	125567121	125569673	-	2553	gene-LOC110256988	LOC110256988	pseudogene	110256988		0	0	0.5	0	0	1	0	0	0	0	0	0	0	0	0	0	0	0	0	0	0	0	0	0	0	0	0	0	0	0	0	0	0	0	0	0	0	0	0	0.710603
NC_010443.5	125937690	126025315	-	1842	gene-LOC110261192	LOC110261192	lncRNA	110261192		0	0	0	0	4.5	0	0	5	0	0	0	0	0	0	0	0	0	1	0	0	0	0	0	0	3	0	0	0	0	0	0	0	0	0	0	0	0	0	2.63826	0
NC_010443.5	126078335	126137407	-	6743	gene-SQOR	SQOR	protein_coding	100154990	sulfide quinone oxidoreductase	584	501	511	707	5028.5	2822	1018	1741	643	487	555	564	508	492	3018	5925	3094	5705	535	418	562	486	882	687	5817	5013	4050	487	481	850	442	382	403	502	675.319	516.283	559.435	764.275	3316.3	2005.32
NC_010443.5	126168944	126184813	-	734	gene-BLOC1S6	BLOC1S6	protein_coding	100049678	biogenesis of lysosomal organelles complex 1 subunit 6	194	245	284	281	363	317	368	468	186	228	247	255	347	307	362	411	421	413	306	288	234	206	306	274	391	405	255	283	216	363	204	151	268	235	224.335	252.474	310.919	303.764	239.422	225.261
NC_010443.5	126215184	126219009	+	1706	gene-LOC100521703	LOC100521703	pseudogene	100521703		0	2	0	0	0	0	0	0	0	0	0	0	0	0	0	0	0	0	0	0	0	0	0	0	0	0	0	0	0	0	0	0	0	0	0	2.06101	0	0	0	0
NC_010443.5	126236971	126268102	+	5865	gene-SLC30A4	SLC30A4	protein_coding	100153749	solute carrier family 30 member 4	461	488	599	500	736	813	767	886	383	520	531	400	508	538	698	1065	1039	989	451	530	481	518	668	465	836	958	570	603	414	565	372	298	344	463	533.086	502.887	655.777	540.505	485.44	577.72
NC_010443.5	126304461	126307951	-	797	gene-C1H15orf48	C1H15orf48	protein_coding	100152534		24	6	9	5	328	178	46	49	18	15	7	3	15	14	152	359	156	190.5	5	6	4	9	39	13	276	243	98	6	7	9	3	4	10	2	27.7528	6.18303	9.85307	5.40505	216.338	126.487
NC_010443.5	126314573	126335193	-	2681	gene-SPATA5L1	SPATA5L1	protein_coding	100156592	spermatogenesis associated 5 like 1	157	217	158	151	229	194	188	156	116	149	137	142	192	174	174	284	277	268.5	193	191	159	116	134	150	266	239	164	163	127	201	146	100	121	180	181.55	223.62	172.976	163.233	151.041	137.857
NC_010443.5	126361968	126378705	+	2207	gene-GATM	GATM	protein_coding	100126844	glycine amidinotransferase	47	77	73	130	1006	602	239	668	64	81	91	78	39	60	491	541	317	380	47	37	45	34	96	56	497	781	292	38	44	75	64	49	76	87	54.3493	79.3489	79.9194	140.531	663.523	427.783
NC_010443.5	126432072	126434250	-	1638	gene-LOC100624411	LOC100624411	pseudogene	100624411		0	0	0	0	0	0	0	0	0	0	0	0	0	0	0	0	0	0	0	0	0	0	0	0	0	0	0	0	0	0	0	0	0	0	0	0	0	0	0	0
NC_010443.5	126472500	126511207	-	3922	gene-SLC28A2	SLC28A2	protein_coding	100522231		12	43	25	16	12	29	50	13	16	24	30	17	22	20	22	14	18	13	21	21	14	14	19	28	6	8	7	9	21	33	19	19	21	8	13.8764	44.3117	27.3696	17.2962	7.91479	20.6075
NC_010443.5	126511244	126513958	+	659	gene-LOC106509010	LOC106509010	lncRNA	106509010		0	1	0	0	0	2	1	0	0	0	1	0	0	0	0	0	0	0	0	1	0	1	0	2	0	0	0	0	0	1	0	0	0	0	0	1.03051	0	0	0	1.42121
NC_010443.5	126541264	126541335	-	72	gene-TRNAH-GUG	TRNAH-GUG	tRNA	110257141		0	0	0	0	0	0	0	0	0.33	1	0	0	0.33	0	0	0.5	0	0	0	0	0	0	0	0	0	0	0	0	0	0	0	0	0	0	0	0	0	0	0	0
NC_010443.5	126541996	126542067	+	72	gene-TRNAH-GUG-2	TRNAH-GUG	tRNA	110257160		0	0	1	0	0	0	0	0	0.33	0	0	0	0.33	0	0	0	0	0	0	0	0	0	0	4	0	0	0	0	0	0	0	1	2	0	0	0	1.09479	0	0	0
NC_010443.5	126543549	126543620	+	72	gene-TRNAH-GUG-3	TRNAH-GUG	tRNA	110257161		2	0	0	1	0	0	0	0	0.33	1	1	1	0.33	0	0	1.5	0	0	2	0	0	0	0	0	0	0	1	0	0	1	2	1	0	1	2.31274	0	0	1.08101	0	0
NC_010443.5	126549736	126570657	+	2131	gene-SHF	SHF	protein_coding	100157418		154	133	157	306	83.5	255.5	306	182.5	199	214.5	226	256.5	286	202.5	125.5	162	153	131	327	246	173	167	245	188.5	115	134	175.5	186	169	161	248	219.5	193	170	178.081	137.057	171.881	330.789	55.4035	181.914
NC_010443.5	126572533	126603084	-	4954	gene-DUOX1	DUOX1	protein_coding	397177	dual oxidase 1	27	20	35	46.5	56	170.5	147.5	152	24.5	40	51.5	47.5	20.5	32	71	72	125	45.5	22.5	29	12.5	16	50.5	45	29.5	83	138	20.5	29	61	39	15	16	20.5	31.2219	20.6101	38.3175	49.7265	36.9357	120.803
NC_010443.5	126605142	126615736	+	1605	gene-DUOXA1	DUOXA1	protein_coding	100653516	dual oxidase maturation factor 1	0	0	1	1	0	0.5	0	0	0	0	0	0	0	0	1	2	0	1	0	1	1	0	0	1	0	1	0	0	2	0	0	0	0	0	0	0	1.09479	1.08101	0	0
NC_010443.5	126616631	126620359	-	1428	gene-DUOXA2	DUOXA2	protein_coding	100155365	dual oxidase maturation factor 2	5	5	2	12	6	16	23.5	18.5	1	3	3	14	1	4	11	24.5	50	16.5	6	3	1	1	15	3.5	7	12	22	4	2	7	3	4	1	2	5.78184	5.15253	2.18957	12.9721	3.95739	11.3697
NC_010443.5	126620468	126641406	+	6127	gene-DUOX2	DUOX2	protein_coding	397060	dual oxidase 2	55	60	41	47.5	29	97.5	237	124.5	61.5	98	67.5	102.5	20.5	51	88	44.5	136	46	45.5	50	22.5	45	80.5	57.5	23.5	44	28	28.5	51	89	63	45	24	34.5	63.6002	61.8303	44.8862	51.8885	19.1274	69.6391
NC_010443.5	126659198	126701084	-	1443	gene-SORD	SORD	protein_coding	100158181	sorbitol dehydrogenase	126	278	199	200	790	472	202	180	291.5	267.5	305	293.5	191.5	200.5	489	964	503	696	118	136.5	206	102	194	271.5	1073	643	634	115.5	193.5	271.5	160	221.5	239.5	534.5	145.702	286.48	217.862	216.202	521.057	335.405
NC_010443.5	126738520	126767948	-	1773	gene-TERB2	TERB2	protein_coding	100516583		14	80	65	51	0	1	18	0	39.5	54.5	64	26.5	36.5	29.5	5	3	0	1	21	13.5	31	17	13	49.5	0	0	0	32.5	28.5	75.5	50	39.5	49.5	76.5	16.1891	82.4404	71.1611	55.1316	0	0.710603
NC_010443.5	126775856	126788628	-	1066	gene-TRIM69	TRIM69	protein_coding	100738487		0	0	0	1	1	0	0	0	0	0	0	0	0	0	0	1	1	0	0	0	0	0	0	0	0	0	0	0	0	0	0	0	0	2	0	0	0	1.08101	0.659566	0
NC_010443.5	126784320	126784739	+	420	gene-LOC102162189	LOC102162189	pseudogene	102162189		0	0	0	0	0	0	0	0	0	0	0	0	0	0	0	0	0	0	0	0	0	0	0	0	0	0	0	0	0	0	0	0	0	0	0	0	0	0	0	0
NC_010443.5	126837721	126844043	-	1166	gene-B2M	B2M	protein_coding	110255236		17720.9	10532.5	8024.17	6389.5	26092.3	20775.7	11713.2	14539.3	11426	10073.1	7329.17	5949.67	8461.67	9228.17	11622	19937.5	10391	14707.5	8452.33	7068.67	6611.67	8303.17	9199.67	7797.67	16001.3	14545	7827.5	9345.17	6347	8786.83	5739.17	4981	5001.67	7309.33	20492	10853.3	8784.56	6907.66	17209.4	14763.5
NC_010443.5	126844145	126862899	+	2095	gene-LOC110261204	LOC110261204	lncRNA	110261204		1	0	0	1	0	0	0	0	0	3	0	0	0	0	0	0	0	0	0	1.5	0	2	0	0	0	0	0	0	0	0	1	0	0	0	1.15637	0	0	1.08101	0	0
NC_010443.5	126865767	126878501	-	514	gene-B2M-2	B2M	protein_coding	397033	beta-2-microglobulin	14278.1	8089.5	5970.33	4892.5	21213	17002.8	9063.83	11002.7	8811.5	7800.92	5635.33	4501.33	6437.33	7112.83	9313.5	15934	8124	11902	6537.17	5412.83	5045.33	6299.83	7386.33	6081.33	12912.8	11578.2	6365.5	7246.83	5034	6705.17	4332.83	3710.5	3749.83	5186.17	16510.6	8336.79	6535.87	5288.3	13991.4	12082.4
NC_010443.5	126884530	126889947	+	1066	gene-LOC110261210	LOC110261210	lncRNA	110261210		0	0	0	0	0	0	0	0	0	0	0	0	0	1	0	0	0	1	0	0	0	0	0	1	1	0	0	0	0	0	1	0	0	0	0	0	0	0	0	0
NC_010443.5	126890464	126998014	+	12333	gene-SPG11	SPG11	protein_coding	100522412		877	1043	1084	1063	2638	2354	1840	2278	874	942	1029	873	982	909	1631	2345	1948	2147	964	878	770	724	1065	886	2352	2609	1641	753	709	1097	798	627	821	843	1014.13	1074.82	1186.75	1149.11	1739.93	1672.76
NC_010443.5	126998613	127019264	-	1878	gene-EIF3J	EIF3J	protein_coding	100517070		2533	2892	3687	3934	2323	1478	3034	2261	2919	3422	2850	3258	4034	3035	2793	4424	3236	2994	3600	3309	3298	3139	2751	3106	2600	2403	1848	3546	2434	3077	2841	2497	2894	2739	2929.08	2980.22	4036.47	4252.7	1532.17	1050.27
NC_010443.5	127029445	127125747	-	6402	gene-CTDSPL2	CTDSPL2	protein_coding	102162809		459	592	624	659	1172	869	859	1441	500	530	592	593	613	556	916	1573	1204	1184	580	511	472	483	644	585	1122	1236	673	586	476	717	473	395	470	554	530.773	610.059	683.146	712.386	773.011	617.514
NC_010443.5	127132387	127238488	-	2879	gene-CASC4	CASC4	protein_coding	100523528		550	649	765	815	927	1026	1049	897	465	681	679	722	824	733	766	804	1050	976	779	661	681	605	662	670	1139	899	873	650	529	679	664	530	645	604	636.002	668.798	837.511	881.024	611.417	729.079
NC_010443.5	127317660	127653112	+	12003	gene-FRMD5	FRMD5	protein_coding	100152168		322	1250	580	398	139	129	170	105	655	1085	830	601	505	506	132	149	136	84	487	546	614	526	208	842	95	176	49	361	560	894	1135	956	783	1156	372.35	1288.13	634.976	430.242	91.6796	91.6678
NC_010443.5	127421719	127518256	-	806	gene-LOC100739345	LOC100739345	pseudogene	100739345		0	0	0	0	0	0	1	0	0	0	0	0	0	0	0	0	0	0	0	0	0	0	0	0	0	0	1	0	0	0	0	0	0	0	0	0	0	0	0	0
NC_010443.5	127651765	127741357	-	6175	gene-WDR76	WDR76	protein_coding	100519285		310	386	364	393	550.5	350	463	384	414	406	446	373	334	291	518	748	466	463	352	222	262	290	376	436	455	490	283	308	312	444	305	271	261	295	358.474	397.775	398.502	424.837	362.761	248.711
NC_010443.5	127741407	127756168	+	2053	gene-MFAP1	MFAP1	protein_coding	100157390		1006	1148	1087	1091	1747	1519	1530	1440	1154	1242	1128	969	1074	981	1265	2004	1354	1440	1042	908	998	902	1132	1055	1628	1537	1304	901	927	1115	886	794	846	849	1163.31	1183.02	1190.03	1179.38	1152.26	1079.41
NC_010443.5	127760374	127764787	+	1209	gene-SERINC4	SERINC4	protein_coding	100153748		2	2	0	3	7	4	0	4	5	0	7	0	1	2	0	3	2	5	0	0	3	4	0	2	4	3	0	0	1	3	3	0	0	0	2.31274	2.06101	0	3.24303	4.61696	2.84241
NC_010443.5	127765760	127767518	-	520	gene-SERF2	SERF2	protein_coding	100154963	small EDRK-rich factor 2	13604	11238.2	11949	10931.3	16526.5	14507.5	13379.5	9113.5	13311.5	11326.8	11173	10122.5	10857.8	11111.5	12165.5	24447.5	11805.5	12396.5	10833.7	9701	10424.5	11274.2	14456.7	13943.5	17800	13849.3	13594	12850	9664.5	13211.8	8709.5	8449	8844	8054	15731.2	11580.8	13081.6	11816.5	10900	10309.4
NC_010443.5	127781357	127784803	+	1779	gene-ELL3	ELL3	protein_coding	100156183		169	148	214	76	14	38	223	12	139	134	142	76	143	116	44	10	71	4	109	113	97	134	104	155	8	15	6	107	72	139	143	95	87	59	195.426	152.515	234.284	82.1568	9.23392	27.0029
NC_010443.5	127786174	127814096	-	1521	gene-PDIA3	PDIA3	protein_coding	100156204	protein disulfide isomerase family A member 3	7122	5625	7248	6460	28438.5	18043	13783	14599	6476	5504	6751	5326	5556	7033	19605	30037	27399	33078	6197	5528	4900	6462	9922	7860	36847	28235	32468	6536	5775	8471	4618	3664	4322	4614	8235.65	5796.59	7935.01	6983.33	18756.7	12821.4
NC_010443.5	127814349	127831023	+	2562	gene-CATSPER2	CATSPER2	protein_coding	100519637	cation channel sperm associated 2	264	263.5	266.5	204	411	354	342.5	309	241	268	199	170	253	225.5	327	399	303	273	267.5	188	188	168.5	255	266.5	417	445	259	199	185	293.5	233	163	202	164	305.281	272.053	291.213	220.526	271.081	251.554
NC_010443.5	127830759	127852392	+	5923	gene-STRC	STRC	protein_coding	100519812		198	95.5	113.5	81	14	17	123.5	24	86	92	120	82	43	50.5	59	5	25	17	83.5	34	67	68.5	102	135.5	12	9	12	71	50	144.5	69	17	52	23	228.961	98.9285	124.806	87.5619	9.23392	12.0803
NC_010443.5	127852533	127859066	-	1871	gene-CKMT1A	CKMT1A	protein_coding	100519994	creatine kinase U-type%2C mitochondrial	0	0	0	0	2	0	0	0	1	0	1	1	0	0	0	2	1	1	0	0	0	0	0	0	4	1	6	0	1	0	0	0	0	0	0	0	0	0	1.31913	0
NC_010443.5	127865487	127915501	+	7487	gene-PPIP5K1	PPIP5K1	protein_coding	100520287		618	704.75	631	644	747	654	918	586	644	634	618	580	769	545	531	449	469	305	732	571	541	412	586	698	1149	632	316	426	463	774	646	583	576	638	714.635	726.506	690.81	696.171	492.696	464.734
NC_010443.5	127916639	127936952	-	10667	gene-MAP1A	MAP1A	protein_coding	100520470		553	423	826	518	1682	2150	2914	1753	341	348	767	445	328	686	1422	1753	3285	2214	364	338	423	246	1602	493	2862	1491	3478	227	390	613	401	233	385	441	639.471	435.904	904.293	559.964	1109.39	1527.8
NC_010443.5	127928791	127928873	-	83	gene-MIR2366-1	MIR2366-1	miRNA	104794451	microRNA 2366-1	0	0	0	0	0	0	0	0	0	0	0	0	0	0	0	0	0	0	0	0	0	0	0	0	0	0	0	0	0	0	0	0	0	0	0	0	0	0	0	0
NC_010443.5	127937026	127942424	+	4665	gene-LOC100736659	LOC100736659	lncRNA	100736659		59	32	47	41	24	18	34	9	54	41	56	38	31.5	16	25	10	6	5	45	17	35	30	37	63	16	20	10	32	41	95	38	23	46	34	68.2257	32.9762	51.4549	44.3214	15.8296	12.7909
NC_010443.5	127958500	128032370	+	10694	gene-TP53BP1	TP53BP1	protein_coding	100520655		1315	1400	1315	1508	1395	1876	2123	1841	1143	1265	1352	1210	1550.5	1309	1369	1430	1648	1404	1387	1295	1199	990	1330	1276	1670	1471	1412	976	882	1406	1166	907	1190	1255	1520.62	1442.71	1439.64	1630.16	920.094	1333.09
NC_010443.5	128029393	128084039	-	3180	gene-TUBGCP4	TUBGCP4	protein_coding	100155361		191	199	192	181	445	438	329	305	177.5	209	221	148	241	163	332	564.5	369.33	403	211	183	173.5	150	258	189	516	450	379	130	164	210	148	154	119	178	220.866	205.071	210.199	195.663	293.507	311.244
NC_010443.5	128084065	128097517	+	6093	gene-ZSCAN29	ZSCAN29	protein_coding	100157803		316	355	282	263	765	741	610	733	247	329	280	206	234.75	259	535	698	524	616	265	236	233	239	392	315	907	798	548	215	194	300	202	163	245	239	365.412	365.829	308.73	284.306	504.568	526.557
NC_010443.5	128089422	128125691	-	10702	gene-ADAL	ADAL	protein_coding	100155388		703	865	1122	948	504	546	1036	886.33	844.5	870	1011	898	1158	839	769	690.5	595.67	636	1117	866	972.5	825	923	1112	687	604	346	864	818	1167	1028	728	920	925	812.927	891.387	1228.35	1024.8	332.421	387.989
NC_010443.5	128125674	128131064	+	5391	gene-LCMT2	LCMT2	protein_coding	100156590		170	198	217	174	243	225.2	252	85	163	230	180	161	234	222	197	324	209	196	235	191.5	155	147.33	246.33	167	262.5	195	148	191	144.5	174	162	159	160	163	196.583	204.04	237.568	188.096	160.274	159.886
NC_010443.5	128153998	128185105	+	2832	gene-TGM7	TGM7	protein_coding	100152931		0	0.25	0	1	0	0	0	0	0.33	0.1	0	0	0	0	0	1	0	0	1	0	0	0	0	0	0	0	0	0	0	0	0	1	0	0	0	0	0	1.08101	0	0
NC_010443.5	128177105	128177579	-	475	gene-LOC102157827	LOC102157827	pseudogene	102157827		0	0	0	0	0	0	0.5	0	0	0	0	0	0	0	0	0.33	0	0	0	0	0	0	0	0	0	0	0	0	0	0	0	0	0	0	0	0	0	0	0	0
NC_010443.5	128191647	128217249	+	2694	gene-TGM5	TGM5	protein_coding	100158178		39	238	41	154	56	118	51	24	18	232	28	135	121	162	33	76	61	49	154	181	23	19	42	28	79	34	14	28	32	54	169	102	35	162	45.0983	245.26	44.8862	166.476	36.9357	83.8512
NC_010443.5	128231863	128253696	+	3393	gene-EPB42	EPB42	protein_coding	100152957		8	1	9	6	17	13	13	21	7	6	7	5	6.25	2	10	1	2	8	4	7	5	5.5	5	11	10	6	1	2	5	7	1	0	13	10	9.25094	1.03051	9.85307	6.48606	11.2126	9.23784
NC_010443.5	128253111	128269534	-	4951	gene-CCNDBP1	CCNDBP1	protein_coding	106509015		670	714	708	693	1119.5	955.5	876.5	837.5	627	746	546	546	841	646	745.5	1223	889.11	865.25	824.5	673	564	527	769	485	1177.5	1089	845.5	588	458	667	666	498	507.33	664	774.766	735.781	775.108	749.14	738.713	679.337
NC_010443.5	128269590	128306128	-	2781	gene-TMEM62	TMEM62	protein_coding	100624103		153	245	192	223	287	315	279	208	174	246	164	184	258	209	214	287	235	201	230	215	135	146	188	175	216	271	176	126	114	171	215	154	144	211	176.924	252.474	210.199	241.065	189.295	223.84
NC_010443.5	128305321	128305392	+	72	gene-MIR9838	MIR9838	miRNA	104796108	microRNA 9838	0	0	0	0	0	0	0	0	0	0	0	0	0	0	0	0	0	0	0	0	0	0	0	0	0	0	0	0	0	0	0	0	0	0	0	0	0	0	0	0
NC_010443.5	128319311	128474330	+	7706	gene-UBR1	UBR1	protein_coding	100511299		972	995	971	1140	1591	1276	1326	1603	763	910	937	949	1151	1022	1283	1593	1662	1574	1124	1097	816	709	1028	889	1791	1488	1236	789	685	1059	922	602	871	848	1123.99	1025.35	1063.04	1232.35	1049.37	906.73
NC_010443.5	128489676	128640094	+	10568	gene-TTBK2	TTBK2	protein_coding	100511488		422	544	564	666	518	680	695	974	513	542	492	509	642	514	480	608	530	442	555	500	549	417.5	526	461	548	555	315	527	395	569	474	466	483	563	487.987	560.595	617.459	719.953	341.655	483.21
NC_010443.5	128641411	128655556	+	4393	gene-CDAN1	CDAN1	protein_coding	100512030		547	688	446	533	817	849	784	645	592	752	676	474	563	455	662	1122	650	836	581	442	503	387	556	583	884	1038	788	352	494	701	508	435	470	466	632.533	708.988	488.274	576.179	538.865	603.302
NC_010443.5	128656375	128808951	-	15738	gene-STARD9	STARD9	protein_coding	100628176		823	859	717	663	2234	2048	1218	2142	779	763	936	640	688	655.5	1199	2094	1322	2208	656	544	571	566	941	754	2392	2733	1844	476	605	700	581	516	539	639	951.691	885.204	784.961	716.71	1473.47	1455.32
NC_010443.5	128765238	128767036	-	1492	gene-LOC102161038	LOC102161038	pseudogene	102161038		0	0	0	0	2	0	0	0	0	0	0	0	0	0	0	0	0	1	0	0	0	0	0	0	0	1	0	0	0	0	0	0	0	0	0	0	0	0	1.31913	0
NC_010443.5	128816767	128819216	+	2376	gene-LOC100624548	LOC100624548	pseudogene	100624548		0	0	0	0	0	0	0	0	0	0	1	0	0	0	0	0.5	0	0	0	0	0	0	0	0	0	0	0	0	0	0	0	1	0	0	0	0	0	0	0	0
NC_010443.5	128820551	128839027	-	1273	gene-HAUS2	HAUS2	protein_coding	100511852	HAUS augmin like complex subunit 2	171	219	246	215	335	207	308	238	225	212	211	141	259	217.5	281	640	368	367	193	179	190	184	248	211	368	357	284	191	183	236	201	179	188	178	197.739	225.681	269.317	232.417	220.954	147.095
NC_010443.5	128839137	128845749	+	1647	gene-LRRC57	LRRC57	protein_coding	100513451	leucine rich repeat containing 57	336	415	350	382	985	760	509	696	397	358	353	298	394	362	633	1010	667	898	329	300	279	271	492	371	1003	1016	711	271	285	428	254	239	293	374	388.54	427.66	383.175	412.946	649.672	540.058
NC_010443.5	128849465	128888972	-	2833	gene-SNAP23	SNAP23	protein_coding	100512755	synaptosome associated protein 23	1037	1038	1257	1119	1890	1450	1408	2256	1180	1018	931	992	1218	1157	1306	2198	1685	1669	1186	1096	1033	925	1143	1049	1875	2009	1266	1125	864	1343	1047	1014	881	1161	1199.15	1069.66	1376.15	1209.65	1246.58	1030.37
NC_010443.5	128893965	128957334	+	7661	gene-ZNF106	ZNF106	protein_coding	100620097		37795	35932	46632	52187	1736	10228	50308	2842	24209	32295	30104	34084	52310	46465	27618	2056	23552	2677	53168	43578.5	40472	41697	45553	40747	2076	1939	1878	53850	28774	38721	40085	23410	30581.8	27774	43704.9	37028.1	51052	56414.7	1145.01	7268.05
NC_010443.5	128960117	129013508	-	3480	gene-CAPN3	CAPN3	protein_coding	397349	calpain 3	92	82	81	90	1821	1071	373	1043	63	76	121	67	53	80	777	1286	511	706	59	55	118	53	357	47	1321	2335	473	65	74	63	61	20	63	46	106.386	84.5014	88.6776	97.291	1201.07	761.056
NC_010443.5	129018234	129022539	+	3691	gene-LOC110261287	LOC110261287	lncRNA	110261287		0	0	0	0	0	0	1	0	0	0	0	0	0	0	0	0	0	0	0	0	0	0	0.33	0	0	0	1	1	0	0	0	0	0.25	0	0	0	0	0	0	0
NC_010443.5	129021114	129098313	-	6423	gene-GANC	GANC	protein_coding	100513637		432.5	782.5	505.5	551.5	248.5	338.5	420	362	564	780	462	591	729	535	250.5	141.5	228	103	730	608	538	389	384	585	178.5	219	59.5	366.5	418.5	659	834	540	493	568.5	499.551	805.855	553.962	596.718	163.572	240.184
NC_010443.5	129088204	129093305	-	2293	gene-LOC110256586	LOC110256586	protein_coding	110256586		134.5	219.5	151.5	167.5	76.5	90.5	162	110.33	137.5	206	162.5	138	204	105	84.5	47.5	72	24	161	148	154	130	117.11	152	68.5	63	19.5	127.5	114.5	206	173.5	165	116	217.5	154.953	226.711	166.407	181.61	50.127	63.9543
NC_010443.5	129098388	129142168	+	3062	gene-TMEM87A	TMEM87A	protein_coding	100154984		757	949	969	865	1875	1590	1470	1905	805	931	911	809.5	1002	844	1145	1661	1407	1512	913	867.5	755	727	1032	795	1707	2012	1287	749	675.75	972	846	664	763	944	875.37	977.95	1060.85	935.074	1236.69	1129.86
NC_010443.5	129144338	129198760	+	5007	gene-VPS39	VPS39	protein_coding	100513254		1562	1496	1526	1429	4178	2757	2446	2060	1461	1450	1611	1259	1370	1183	2534	3159	2164	3158	1402	1139	1352	1307	1714.25	1431	4330	3626	2829	1195	1197	1558	1112	878	1375	1204	1806.25	1541.64	1670.64	1544.76	2755.67	1959.13
NC_010443.5	129200568	129218417	+	6289	gene-PLA2G4F	PLA2G4F	protein_coding	100513834		0	1	0	2	3	4	0	0	3	2	1	1	2	4	1	3	2	1	0	2	0	0	0	0	0	0	0	0	0	0	0	0	0	0	0	1.03051	0	2.16202	1.9787	2.84241
NC_010443.5	129251495	129270952	+	3620	gene-PLA2G4D	PLA2G4D	protein_coding	102162529		0	0	0	0	79	28	0	5	0	0	0	0	0	0	57	81	23	94	0	0	0	0	12	0	104	90	37	0	0	0	0	0	0	0	0	0	0	0	52.1057	19.8969
NC_010443.5	129288727	129364034	+	8085	gene-PLA2G4E	PLA2G4E	protein_coding	100514811		2	0	3	1	0	1	0	1	0	0	5	0.5	0	1	2	3	1	1	0	1	1	0	0	1	0	2	2	3	0.25	0	1	0	0	0	2.31274	0	3.28436	1.08101	0	0.710603
NC_010443.5	129312931	129317061	+	2930	gene-LOC110261331	LOC110261331	lncRNA	110261331		0	0	0	1	1	0	0	0	0	0	0	0	0	0	0	0	0	0	0	0	0	0	0	0	1	0	0	1	0	0	0	0	1	0	0	0	0	1.08101	0.659566	0
NC_010443.5	129374515	129460206	+	5170	gene-EHD4	EHD4	protein_coding	100738234		6385	6909	4645	8847	4867	3831	5779	2612	6228	6954	6336	7557	12690	8483	5158	4401.5	5201	4956	11011.1	8515	8327	7619	6466.75	5910	4517	3982	4508	7465	6756	5872	9175	7221	6640	6797	7383.41	7119.76	5085.28	9563.7	3210.11	2722.32
NC_010443.5	129461598	129514380	+	13735	gene-SPTBN5	SPTBN5	protein_coding	100155358		35	26	27	23	246	106	74	94	35	15	36.5	10	8	18	143	188	63.5	132	19	19.5	21	38	35	35	256.5	275	102	28	36	41	24	16	18	9	40.4729	26.7931	29.5592	24.8632	162.253	75.3239
NC_010443.5	129514801	129524365	-	2481	gene-PLA2G4B	PLA2G4B	protein_coding	100152927	phospholipase A2 group IVB	354	371.5	254	258	320	481	414	467	300.5	448.5	317	285	255.5	233	270	245	174	171	308	251	273.5	168	285.5	221	261.5	371	183.5	148.5	214	318.5	275	252	236	258.5	409.354	383.348	278.076	278.901	211.061	341.8
NC_010443.5	129525369	129533286	-	1337	gene-JMJD7	JMJD7	protein_coding	100533119	jumonji domain containing 7	139	192.5	126	142	178	205	179	175	123.5	192.5	179	121	151.5	135	154	259	138	157	143	106	138.5	101	134.5	137	211.5	232	167.5	93.5	100	142.5	120	100	106	107.5	160.735	197.857	137.943	153.504	117.403	145.674
NC_010443.5	129533535	129589084	-	7981	gene-MAPKBP1	MAPKBP1	protein_coding	100158174		479	598	540	578	1282	1247	945	1068	502	576	635	487	479	432	837	1508	1021	1168	547	403	408	387	601	657	1534	1241.5	1613	393	436	717	473	430	490	507	553.9	616.242	591.184	624.824	845.563	886.122
NC_010443.5	129590645	129697434	-	13716	gene-MGA	MGA	protein_coding	100156980		1105	1374	1170	1259.5	2471	2887	1944	3033	1108	1361	1233	1150	1520	1195	1631	2613	1964	2403.5	1231	1110	1113	976	1338	1098	2663	2575.5	2117	882	890	1303	1141	907	1100	1124	1277.79	1415.91	1280.9	1362.07	1629.79	2051.51
NC_010443.5	129695859	129741942	+	4058	gene-LOC110259510	LOC110259510	pseudogene	110259510		0	1	0	0	0	0	0	0	0	0	0	0	0	0	0	0	0	0	1	0	0	0	0	0	2	0	1	0	0	0	0	0	0	0	0	1.03051	0	0	0	0
NC_010443.5	129811540	129829395	-	4112	gene-TYRO3	TYRO3	protein_coding	100515870		488	492	381	400.5	1361	1567	809	948	351	371	549	313	378.5	407	757	1118	785	1385	300	250	345	256	607	399.33	1896	1596	1840	266	275	430	320	291	220	367	564.307	507.009	417.113	432.404	897.669	1113.52
NC_010443.5	129838556	129857038	+	4903	gene-RPAP1	RPAP1	protein_coding	100152008		1044	1161	1024	981	1185	1109	1190	838	1188	1143	1225	912	1010	984	1275	1567	1105	1337	1117	979	1228	906	1036	1201	1463	1474	1291	893	977	1324	1065	912	1109	952	1207.25	1196.42	1121.06	1060.47	781.585	788.059
NC_010443.5	129863837	129867254	+	1767	gene-LTK	LTK	protein_coding	100524006		3	1	1	4	3	0	1	6	4	1	0	1	0	0	0	0	0	0	2	0	1	3	0	2	3	1	0	0	1	2	0	1	0	0	3.4691	1.03051	1.09479	4.32404	1.9787	0
NC_010443.5	129867261	129877762	-	3887	gene-ITPKA	ITPKA	protein_coding	100516235		9	5	8	12	25	11	11	4	6	4	10	7	5	4	19	37	21	40	6	19	5	20	19	8	13	28	21	1	11	10	10	14	12	14	10.4073	5.15253	8.75829	12.9721	16.4891	7.81663
NC_010443.5	129886798	129942845	-	4205	gene-RTF1	RTF1	protein_coding	100524183		1432	1725	1556	1755	1891	1958	2101	2094	1496	1763	1707	1497	2030	1587	1680	2595	1852	2149	1935	1495	1471	1433	1537	1606	2095	1899	1765	1432	1360	1819	1635	1242	1569	1506	1655.92	1777.62	1703.49	1897.17	1247.24	1391.36
NC_010443.5	129968480	129993534	+	4260	gene-NDUFAF1	NDUFAF1	protein_coding	100524355		1560	2000	2108	2099	807	822	1815	691	1777	1946	1759	1849	2748	1767	1097	813	1037	703	2541	2070	1869	1444	1439	2053	844	721	495	1826	1500	2531	2492	1841	2361	2258	1803.93	2061.01	2307.81	2269.04	532.269	584.116
NC_010443.5	129992797	130065641	-	3821	gene-NUSAP1	NUSAP1	protein_coding	106509022		464	447	558	505	1542	713	764	568	628	385	741	487	249	412	1106	2258	1697	1773	317	284	400	569	795	760	1587	1362	1546	738	563	653	232	201	309	293	536.555	460.636	610.89	545.91	1017.05	506.66
NC_010443.5	130036478	130054058	+	10407	gene-OIP5	OIP5	protein_coding	100516409		20	23	36	34	147	52	66	81	42	32	63	30	8	20	162	432	218	244.5	20	10	11	38	51	64	182	168.5	185	52	41	42	19	7	14	16	23.1274	23.7016	39.4123	36.7544	96.9561	36.9514
NC_010443.5	130073919	130112461	-	2753	gene-CHP1	CHP1	protein_coding	100621371		1697	1804	1974	1816	4004	2537	2376	1837	1771	1730	1926	1739	1897	2165	2717	4740	3743	3833	1920	1827	1537	1558	2122	2296	4662	3583	3703	1748	1681	2272	1560	1349	1418	1498	1962.36	1859.03	2161.11	1963.12	2640.9	1802.8
NC_010443.5	130100499	130100864	+	366	gene-LOC110261359	LOC110261359	pseudogene	110261359		0	0	0	0	0	0	0	0	1	0	0	0	0	0	0	0	0	0	0	0	0	0	0	0	0	0	0	0	0	0	0	0	0	0	0	0	0	0	0	0
NC_010443.5	130112461	130153485	+	4236	gene-EXD1	EXD1	protein_coding	100516945		38	27	52	22	88	45	58	51	32	44	23	26	31	27	36	61	36	30	38	21	23	27	37	35	71	68	38	23	19	33	20	30	23	24	43.942	27.8236	56.9289	23.7822	58.0418	31.9771
NC_010443.5	130201705	130341627	+	5217	gene-INO80	INO80	protein_coding	100517567		394	466	386	410	1095	863	696	801	353	415	408	388	418	425	729	950	901	1043	465	401	355	297	434	422	1050	1025	883	300	284	493	404	273	375	391	455.609	480.215	422.587	443.214	722.224	613.251
NC_010443.5	130360510	130363332	-	1576	gene-CHAC1	CHAC1	protein_coding	100524723		10	2	9	3	718	392	27	106	26	2	4	7	3	37	17	534	115	478	4	12	8	6	44	35	264	467.25	1349	11	7	31	2	1	7	2	11.5637	2.06101	9.85307	3.24303	473.568	278.556
NC_010443.5	130376720	130386411	-	3429	gene-DLL4	DLL4	protein_coding	100152163	delta like canonical Notch ligand 4	602	911	626	469	931	482	434	211	551	848	821	510	577	597	316	687	880	1241	499	422	758	434	556	454	947	901	2402	500	528	631	419	342	426	567	696.133	938.79	685.336	506.994	614.056	342.511
NC_010443.5	130409121	130420467	-	5562	gene-VPS18	VPS18	protein_coding	100153351		386	490	459	485	1256	954	639	677	398	475	532	480	532	461	906	1489	864	1230	472	374	447	402	521	503	1468	1253.75	1089	436	358	502	435	409	437	461	446.358	504.948	502.507	524.29	828.414	677.915
NC_010443.5	130419188	130436607	+	701	gene-LOC106509024	LOC106509024	lncRNA	106509024		1	3	1	0	2	0	1	1	4	0	0	0	0	0	0	1	0	0	0	0	0	1	2	0	0	0	0	0	0	0	0	0	0	2	1.15637	3.09152	1.09479	0	1.31913	0
NC_010443.5	130443602	130445664	+	1669	gene-RHOV	RHOV	protein_coding	100154565	ras homolog family member V	4	5	0	2	8	5	4	10	5	2	8	0	0	1	1	1	2	2	2	1	0	5	5	2	4	11	2	2	9	5	3	0	0	0	4.62547	5.15253	0	2.16202	5.27652	3.55302
NC_010443.5	130458909	130473791	-	2963	gene-SPINT1	SPINT1	protein_coding	100157387	serine peptidase inhibitor%2C Kunitz type 1	3	3	6	5	14	9	4	3	7	6	19	1	8	20	4	6	7	6	4	6	3	16	12	8	57	20	15	8	9	13	3	0	2	1	3.4691	3.09152	6.56871	5.40505	9.23392	6.39543
NC_010443.5	130473397	130509561	+	1831	gene-PPP1R14D	PPP1R14D	protein_coding	100158201	protein phosphatase 1 regulatory inhibitor subunit 14D	0	0	0	0	0	0	0	0	0	1	0	0	0	0	0	0	0	0	0	0	0	1	0	2	1	0	0	0	0	1	0	0	0	0	0	0	0	0	0	0
NC_010443.5	130495795	130497471	+	1677	gene-LOC110261377	LOC110261377	pseudogene	110261377		0	0.33	0	0.33	1.33	1	0.33	0	0	1.67	0.33	0	0.33	0.33	1.5	5.83	0.83	3.33	1.58	0	0	0.83	0.67	0.25	0.33	0.83	1.5	0.5	0.5	3	0.5	0	0.33	0	0	0	0	0	0.659566	0.710603
NC_010443.5	130510718	130517943	-	2911	gene-ZFYVE19	ZFYVE19	protein_coding	100154961		192	261	191	170	370	279	219	180	200	219	196	173	213	201	224	366	200	286	233	145	157	137	204	247	370	391	219	140	144	232	177	192	154	179	222.023	268.962	209.104	183.772	244.039	198.258
NC_010443.5	130516725	130559233	+	1101	gene-DNAJC17	DNAJC17	protein_coding	100156179		184.5	206	185.5	147.5	318.5	237.5	236	218.5	176.5	228	169	135	204.5	183	250.5	570.5	276.5	309.5	163	145	145	140	226	193	419.5	326.5	333.5	170.5	154.5	218.5	169.5	139	144	144	212.772	212.284	203.63	159.99	209.742	169.124
NC_010443.5	130554200	130559546	-	3504	gene-C1H15orf62	C1H15orf62	protein_coding	100519405		206.5	243.67	206	205.5	169	215	222.5	181	217.5	236.5	214.5	188	339.5	300.67	149	289.5	178	214.5	301.5	225.5	154.5	180	188.5	281	278.5	220	147.5	213.5	179.17	316.17	248	248	152.67	131	238.212	251.443	225.526	222.688	111.467	152.78
NC_010443.5	130559223	130563598	-	967	gene-GCHFR	GCHFR	protein_coding	100153745	GTP cyclohydrolase I feedback regulator	373	409	410.5	315.5	410	342	344	183	414.5	341.5	336.5	306	432.5	350.5	300	928.5	354	415.5	395.5	266.5	252	298	368.5	448.5	537.5	387	385.5	363	318	574.5	306.5	354	305.5	270.5	431.325	421.477	448.862	341.599	270.422	243.026
NC_010443.5	130574283	130591580	+	2469	gene-RMDN3	RMDN3	protein_coding	100519696		177	200	169	166	254	232	276	219	177	215	184	123	232	211	164	265	199	226	206	152	169	125	191	171	234	294	216	147	125	193	156	160	152	144	204.677	206.101	185.019	179.448	167.53	164.86
NC_010443.5	130592414	130640326	-	2239	gene-RAD51	RAD51	protein_coding	100141309	RAD51 recombinase	47	87	83	70	318	150	129	63	82	62	133	104	33	50	300	711	406	421	20	19	23	79	151	132	367	364	315	86	79	85	17	21	15	27	54.3493	89.654	90.8672	75.6708	209.742	106.59
NC_010443.5	130652493	130728989	-	8982	gene-KNL1	KNL1	protein_coding	100626221		101.5	63.33	101	133.5	712.5	292	205	236.5	160	72	177	132	14	54.5	659.5	1400.5	1302.5	1241.5	16	15	50	143	243.5	187	908	901	773.5	177	114	167	17.5	9.5	32.5	45	117.95	64.9218	110.573	144.855	469.611	207.496
NC_010443.5	130729103	130729184	+	82	gene-TRNAS-GCU	TRNAS-GCU	tRNA	110257162		0	0	0	0	0	0	0	0	0	0	0	0	0	0	0	0	0	0	0	0	0	0.5	0	0	0	0	0	0	0	0	0	0	0	0	0	0	0	0	0	0
NC_010443.5	130741191	130746974	-	1871	gene-RPUSD2	RPUSD2	protein_coding	102159271		127	141.5	134	142	252	201.5	187	104.5	135	148	156.5	118.5	150	139.5	169.5	359	227.5	355	153	124	118.5	142	144	138	328.5	228	297.5	124	113.5	137	111.5	130.5	113	121	146.859	146.332	146.701	153.504	166.211	143.542
NC_010443.5	130753107	130764747	+	1735	gene-C1H15orf57	C1H15orf57	protein_coding	102161682		408	442	324	431	616	575	553	489	415	480	402	334	499	370	417	874	522	524	452	358	305	319	430	418	734	584	548	356	353	454	314	317	308	345	471.798	455.483	354.711	465.916	406.292	408.597
NC_010443.5	130824430	130825159	-	730	gene-LOC100519881	LOC100519881	pseudogene	100519881		0	0	0	0	0	1	0	0	0	0	0	0	0	0	0	0	0	0	0	0	0	0	0	0	0	0	0	0	1	0	1	0	0	0	0	0	0	0	0	0.710603
NC_010443.5	130845103	130847203	-	2101	gene-CHST14	CHST14	protein_coding	100520059		303	326	319	317	794	910	693	585	329	365	410	262	366	299	404	936	585	777	329	263	230	242	441	279	998	842	1234	294	247	327	264	227	269	251	350.379	335.945	349.237	342.68	523.695	646.649
NC_010443.5	130849835	130874735	-	5121	gene-BAHD1	BAHD1	protein_coding	100155635		560	591	545	605	1520	1287	771	1319	435	592	623	588	556	468	1022	1546	1006	1490	513	407	486	368	664	489	1687	1563	1617	420	395	594	501	426	520	445	647.566	609.029	596.658	654.012	1002.54	914.546
NC_010443.5	130873859	130878491	+	2429	gene-LOC106509023	LOC106509023	lncRNA	106509023		0	0	0	0	7	5	1	1	0	0	1	3	0	1	0	3	5	1	0	2	0	1	1	1	4	6	2	0	1	0	0	0	0	0	0	0	0	0	4.61696	3.55302
NC_010443.5	130896488	130910582	-	1281	gene-IVD	IVD	protein_coding	100156047	isovaleryl-CoA dehydrogenase	2790	4213	2662	3844	732	1012	2181	499	3064	3713	3125	3729	4714	3281	1613	724	914	560	4605	3507	3595	2678.5	2343	3727	773	689.5	771	3114	2557	3893	4365	3625	4393	4525	3226.27	4341.52	2914.32	4155.41	482.802	719.13
NC_010443.5	130916956	130930172	-	2330	gene-KNSTRN	KNSTRN	protein_coding	100520414		106	185	168	138	555	329	278	273	177	210	294	138	88	99	388.5	970	503	508.5	88	68	97.5	156.5	217	200	606	577	553.5	141	148	183	99	65	87	87	122.575	190.643	183.924	149.179	366.059	233.788
NC_010443.5	130931909	130962780	-	13052	gene-DISP2	DISP2	protein_coding	100156025		41	83	78	68	105	162	138	174	58	81	74	64	87	34	73	74	110	104.5	66	45	49.5	35	80	52	186	122.5	157.5	34	66	112	43	57	39	44	47.4111	85.5319	85.3933	73.5087	69.2544	115.118
NC_010443.5	130970344	130971907	-	344	gene-LOC110261415	LOC110261415	lncRNA	110261415		2	0	1	0	2	4	0	0	0	0	0	1	0	0	0	0	0	0	0	0	1	0	0	0	1	0	3	2	0	0	0	0	0	0	2.31274	0	1.09479	0	1.31913	2.84241
NC_010443.5	130974635	130983973	+	5002	gene-C1H15orf52	C1H15orf52	protein_coding	100153607		8100	6152	8243	6342	1315	2182	7255	1174	5896	5965.75	7211	5221	6771	6284	2902	736	2678	908	7239	6769	6668	5547	6443	7196	1229	1090	2107	6162	5700	7040	5092	4719	5115	4661	9366.58	6339.67	9024.32	6855.77	867.329	1550.54
NC_010443.5	130989737	130992592	-	2856	gene-INAFM2	INAFM2	protein_coding	106506757		837	873.17	946	807	1084	882	977	749	778	918	887	763	960	816	575.5	702	707	715	896	832	916	839	814	825	882	1009	1304	848	677	914	792	656	720	774	967.88	899.631	1035.67	872.376	714.969	626.752
NC_010443.5	131005408	131031864	+	8163	gene-PLCB2	PLCB2	protein_coding	100157641		201	142	147	145	3537	1734.5	511	1557	160	120.25	100	76	97	167	1262	3224.5	1159	2030	109	98	70	96	391	106	2892	3350.33	1341	107	62	105	91	45	107	77	232.43	146.332	160.933	156.747	2332.88	1232.19
NC_010443.5	131032619	131040348	+	7730	gene-ANKRD63	ANKRD63	protein_coding	100627919		4	4	4	6	63	34	24	50	6	7	9	2	4	6	23	91	33	42	6	3	0	4	12	5	93	94	56	3	6	7	6	5	6	3	4.62547	4.12202	4.37914	6.48606	41.5526	24.1605
NC_010443.5	131039313	131077420	-	11307	gene-PAK6	PAK6	protein_coding	100153981		13	9	5	13	35	21	23	9	5	5	13	4	5	10	14	14	12	13	2	4	5	9	30	10	42	34	14	12	6	4	3	1	3	0	15.0328	9.27455	5.47393	14.0531	23.0848	14.9227
NC_010443.5	131093026	131143840	-	3749	gene-BUB1B	BUB1B	protein_coding	102164975		198	164	174	170	1536	600	341	269	279	187	351	233	8	80	1318	2645	1915	1818	16	17	86	280	409	330	1884	1688	1498	309	239	278	24	19	51	55	228.961	169.003	190.493	183.772	1013.09	426.362
NC_010443.5	131178021	131199668	+	7472	gene-BMF	BMF	protein_coding	110261428		512	843	599	903	3748	3229	1288	3846	527	923.5	712	684	564	590	1259	1664	776	1103	431	402	529	475	1047	536	3318	4047	1245	387	372	744	652	467	705	767	592.06	868.716	655.777	976.153	2472.05	2294.54
NC_010443.5	131218539	131235416	+	1971	gene-LOC110261466	LOC110261466	lncRNA	110261466		0	0	0	0	0	0	0	0	0	0	0	0	0	0	0	0	0	0	0	0	0	0	0	0	0	0	1.5	0	1	0	0	0	0	0	0	0	0	0	0	0
NC_010443.5	131241561	131247693	+	3404	gene-SRP14	SRP14	protein_coding	100522176		1843	1884	2042	2000	2391	1672	2244	1622	2261	2035	1777	1675	2543	2157	2346	4161	2635	2533	2458	2133	1761	1987	2090	2054	2623	2326	1620.5	2133	1720	2404	1945	1510	1696	1786	2131.19	1941.47	2235.55	2162.02	1577.02	1188.13
NC_010443.5	131244818	131355240	-	7166	gene-EIF2AK4	EIF2AK4	protein_coding	100621160		847	980	862	875	1497	1486	1253	1676	777	925	854	783	816	767	1001	1414	1043	1304	802	704	952	620	831	775	1448	1595	1343	564	650	935	802	619	808	1016	979.444	1009.9	943.705	945.884	987.37	1055.96
NC_010443.5	131355332	131494967	+	9492	gene-GPR176	GPR176	protein_coding	100153995		94	170	104	170	119	234.5	189	192	83	226	109	152	205	153	52	59	68	70	151	139	89	86	123	144	87	117	144	99	69	144	157	99	72	101	108.699	175.186	113.858	183.772	78.4883	166.281
NC_010443.5	131419049	131420493	-	1445	gene-LOC100155221	LOC100155221	pseudogene	100155221		0	0	0	0	0.5	0	0	0	0	0	0.5	0	0	1	0	0	0	1	0	0	0.5	0	0	0	0	1	0	0	0	1	0	0	0.5	0	0	0	0	0	0	0
NC_010443.5	131510460	131719407	+	4274	gene-FSIP1	FSIP1	protein_coding	100737163		2	1	2	0	6	7	2	25	2	1	3	0	0	1	6	9	7	5	1	1	2	3	5	0	13	8	15	2	1	4	1	0	0	1	2.31274	1.03051	2.18957	0	3.95739	4.97422
NC_010443.5	131728781	131746098	-	5800	gene-THBS1	THBS1	protein_coding	492313	thrombospondin 1	2725	3336	4064	4972	58915	76344	39108	65150	2068	3146	5555	3583	3653	6705	13625	19960	27124	37044	3037	3294	5190	3024	9080	3993	36350	83049	62945	3245	4047	6038	2898	1771	3473	5582	3151.1	3437.77	4449.21	5374.79	38858.3	54250.3
NC_010443.5	132021037	132022658	+	1145	gene-LOC110259514	LOC110259514	protein_coding	110259514		3.02	3.41	1.55	1.1	6.8	3.91	2.35	3.29	0.64	2.6	2.4	1.09	0.72	2.52	21.75	12.02	8.75	19.41	2.04	3.88	0.78	1.69	6.77	1.05	4.37	16.37	7.18	0.22	10.53	3.61	7.85	0.6	1.11	0.79	3.4691	3.09152	2.18957	1.08101	4.61696	2.84241
NC_010443.5	132190398	132269017	-	842	gene-LOC102162931	LOC102162931	lncRNA	102162931		0	0	0	0	10	8	2	1	0	0	1	0	0	0	0	0	0	0	0	0	0	0	0	0	1	2	0	0	0	1.5	0	0	0	0	0	0	0	0	6.59566	5.68483
NC_010443.5	132302317	132509133	-	4892	gene-LOC110261468	LOC110261468	lncRNA	110261468		0	0	0	0	8	10	5	9	0	0	0	0	0	0	2	1	0	1	0	0	0	0	0	0	2	6	2	0	0	0.5	0	0	0	0	0	0	0	0	5.27652	7.10603
NC_010443.5	132520946	132525097	-	2592	gene-LOC110261467	LOC110261467	lncRNA	110261467		0	0	0	0	0	1	0	0	0	0	1	0	1	0	0	0	0	0	0	0	0	0	0	0	0	0	0	0	0	2	0	0	1	0	0	0	0	0	0	0.710603
NC_010443.5	132614628	132638861	-	811	gene-LOC110261470	LOC110261470	lncRNA	110261470		0	0	0	0	0	0	0	0	0	0	0	0	0	0	0	0	0	0	0	0	0	0	0	0	0	0	0	0	0	0	0	0	0	0	0	0	0	0	0	0
NC_010443.5	132673130	132704395	-	2801	gene-LOC110261469	LOC110261469	lncRNA	110261469		0	0	0	0	0	0	0	0	0	0	0	1	0	0	0	0	0	0	0	0	0	0	0	0	0	0	0	0	0	0	0	0	0	0	0	0	0	0	0	0
NC_010443.5	132702495	132786536	+	10639	gene-RASGRP1	RASGRP1	protein_coding	100522721		84	82	96	48	177	160	128	163	65	80	55	36	33	76	50	179	37	43	48	36	64	51	27	54	172	108	21	75	36	98	43	38	60	61	97.1349	84.5014	105.099	51.8885	116.743	113.697
NC_010443.5	132786198	132819291	-	5061	gene-FAM98B	FAM98B	protein_coding	100522915		576	522	636	627	1029	720	640	1029	655	565	564	552	771	528	866	1719	1128	1173	692	603	560	551	661	644	1189	1014	992	664	551	675	582	554	505	575	666.068	537.924	696.284	677.794	678.693	511.634
NC_010443.5	132903103	133016725	-	6906	gene-SPRED1	SPRED1	protein_coding	100512576		334	457	463	480	1069	1094	826	1372	458	440	450	464	446	414	681	1574	1567	1277	430	347	421	340	507	416	1224	1218	1155	453	324	485	338	296	320	504	386.227	470.941	506.886	518.885	705.076	777.4
NC_010443.5	133015611	133136584	+	10124	gene-LOC106506784	LOC106506784	protein_coding	106506784		5	7	3	9	10	23	14	25	10	12	3	2	6	11	6	6	5	4	8	7	2	9	13	3	11	9	11	5	7	6	6	10	6	5	5.78184	7.21354	3.28436	9.7291	6.59566	16.3439
NC_010443.5	133291660	133383696	-	1394	gene-TMCO5A	TMCO5A	protein_coding	100152005		0	0	0	0	0	0	0	0	0	0	0	0	0	0	0	0	0	0	0	0	0	0	0	0	0	0	0	0	0	0	0	0	0	0	0	0	0	0	0	0
NC_010443.5	134012121	134014640	+	1228	gene-LOC110259520	LOC110259520	protein_coding	110259520		25.5	20	30	33	12	16	34	36	22.5	24.5	28.5	28.5	36	26	15.5	8.5	18.5	13.5	33.5	33.5	20	23	27.5	25	9.5	14.5	10.5	29.5	17.5	29.5	25	20	13	23	30.0656	20.6101	32.8436	35.6734	7.91479	11.3697
NC_010443.5	134013642	134223013	+	4874	gene-MEIS2	MEIS2	protein_coding	100512756		1035.5	1171	1201	1361	286	776	1380	804	1311.5	1266.5	1064.5	1224.5	1412	1046	710.5	424.5	594.5	336.5	1312.5	1117.5	1175	1059	1114.5	1110	343.5	346.5	390.5	1073.5	937.5	1120.5	1213	1059	997	1177	1198	1206.72	1314.84	1471.26	188.636	551.428
NC_010443.5	134227430	134239526	+	9663	gene-LOC110261471	LOC110261471	lncRNA	110261471		0	2	1	0	0	1	0	0	0	1	0	0	1	0	1	0	1	0	1	2	0	0	5	2	0	0	0	0	0	0	1	0	0	0	0	2.06101	1.09479	0	0	0.710603
NC_010443.5	134301076	134538874	-	3486	gene-C1H15orf41	C1H15orf41	protein_coding	100512939		255	235	224	225	405	335	468	318	192	246	272	221	256	222	433	703	475	438	258	252	136	202	301	242	495	444	467	207	163	186	163	132	126	142	294.874	242.169	245.232	243.227	267.124	238.052
NC_010443.5	134501974	134557394	+	5188	gene-LOC110261472	LOC110261472	lncRNA	110261472		722	1359	1171	1204	0	82	344	13	1442	1306	974	1191	1085	839	220	0	60	0	998	819	968	851	663	1527	0	0	0	1004	1211	1852	1227	1412	1547	1698	834.898	1400.46	1281.99	1301.54	0	58.2695
NC_010443.5	134622919	134626179	-	711	gene-LOC100156045	LOC100156045	pseudogene	100156045		0	0	0	0	0	0	0	0	0	0	0	0	0	0	0	0	0	0	0	0	0	0	0.67	0	0	0	0	0	0.33	0	0	0	0	0	0	0	0	0	0	0
NC_010443.5	135135636	135148641	-	3019	gene-LOC102166428	LOC102166428	lncRNA	102166428		0	0	0	1	0	0	0	0	0	0	0	0	0	1	3	0	0	0	0	0	0.5	0	0	0	0	0	0	0	0	0	0	0	0	0	0	0	0	1.08101	0	0
NC_010443.5	135247437	135272966	-	2148	gene-LOC110261473	LOC110261473	lncRNA	110261473		1	0	1	0	1	0	2	1	0	0	0	0	0	1	0	0	1	0	0	1	2.5	0	0	1	0	0	0	0	0	0	0	1	0	1	1.15637	0	1.09479	0	0.659566	0
NC_010443.5	135540317	135579838	-	4030	gene-LOC106506797	LOC106506797	lncRNA	106506797		6	4	5	4	4	3	4	14	4	7	6	4	3	3	1	5	3	1	9	7	1	5	6	10	0	2	1	2	9	10	4	3	4	4	6.93821	4.12202	5.47393	4.32404	2.63826	2.13181
NC_010443.5	135577558	136022910	+	25010	gene-DPH6	DPH6	protein_coding	102166599		154.25	222	246	225	314	277	334	340	156	259	216	159	314	234	289	411	255	288	231.14	198	234	184	218	222	317	319	198	203.25	158	282	243	177	215	227	178.081	228.772	269.317	243.227	207.104	196.837
NC_010443.5	135688649	135691660	-	2737	gene-LOC102165617	LOC102165617	lncRNA	102165617		0	0	0	0	0	0	0	0	1	0	0	0	1	0	0	0	0	0	0	1	0	0	0	0	0	0	0	1	0	0	0	0	0	0	0	0	0	0	0	0
NC_010443.5	135997148	136003598	-	4017	gene-LOC102166069	LOC102166069	lncRNA	102166069		8	4	7	3	0	0.2	8	0.37	4	8.2	6	7	2.59	3	4	1.2	4	0	7	4.3	4	6	5.1	9	0	0.2	2.2	4	2	7.2	2	10.17	1	2.2	9.25094	4.12202	7.6635	3.24303	0	0
NC_010443.5	136096636	136098096	+	1461	gene-LOC100514264	LOC100514264	pseudogene	100514264		1.5	0	0	0.5	2	0.5	0	1	0	0	0.5	0	0	0	2	4	2	1.5	0	0	0	0	0	0	2	0.5	1.5	0	0	1	0	0	0	0	2.31274	0	0	0	1.31913	0
NC_010443.5	136121105	136129838	+	4751	gene-ZNF770	ZNF770	protein_coding	100514616		741.5	796	1104	982	191	274	988.5	464	906	1006	947	778	1452	837	507	304	364	161	1298	1033	1048	802	811	816	187	219	107	1104	725	828	793	878.25	945	1018.5	858.025	820.282	1208.64	1061.55	125.977	194.705
NC_010443.5	136135854	136235538	+	6716	gene-AQR	AQR	protein_coding	100738040		923.5	991	924.5	1179	1393	1297	1497.5	1306	777	918	884.33	974	1054	947	1169	1405	1470	1418	1027	886	823	711	983	823	1507	1379.83	1049	833	673	955	811	567	785	933.5	1068.48	1021.23	1011.58	1274.51	918.775	921.652
NC_010443.5	136281119	136286551	+	1559	gene-ACTC1	ACTC1	protein_coding	100152267	actin%2C alpha%2C cardiac muscle 1	113741	151953	167549	173355	7.17	21208.2	160444	3593	199847	123406	220246	127274	80611.6	107330	59454.7	123.83	44668	728.33	101431	90397.2	108647	150228	119749	229360	12.33	15	24	146834	138849	264955	146864	205580	161697	111186	131526	156588	183430	187399	4.61696	15070.5
NC_010443.5	136310759	136328060	+	3639	gene-GJD2	GJD2	protein_coding	100157488		2	0	1	0	0	0	1	0	0	3	0	0	0	1	0	0	0	1	0	1	1	1	1	3	0	1	0	1	2	2	2	1	1	0	2.31274	0	1.09479	0	0	0
NC_010443.5	136363549	136378286	+	382	gene-LOC110256992	LOC110256992	lncRNA	110256992		1	0	1	0	0	0	0	0	0	0	0	0	0	0	0	0	0	0	0	0	0	1	0	0	0	0	0	1	0	0	0	0	0	0	1.15637	0	1.09479	0	0	0
NC_010443.5	136496375	136497376	-	869	gene-LOC110256993	LOC110256993	lncRNA	110256993		1	0	2	0	0	0	0	0	5	0	0	2	2	2	0	2	2	0	1	0	0	2	2	1	1	3	1	1	0	0	0	5	3	1	1.15637	0	2.18957	0	0	0
NC_010443.5	136497436	136522355	+	4767	gene-ARHGAP11A	ARHGAP11A	protein_coding	100157473		174	235	352	235	831	319	557	340	275	249	519	297	59	61.5	585	1520	1037	1032	42	40	118	215	282	251	1114	974	960	231	138	165	79	51	64	62	201.208	242.169	385.365	254.038	548.099	226.682
NC_010443.5	136525920	136590021	+	1282	gene-SCG5	SCG5	protein_coding	397110	secretogranin V	5	5	4	4	22	23	11	40	4	10	6	2	7	12	4	18	7	4	5	3	5	1	7	0	26	21	15	2	2	4	2	1	3	2	5.78184	5.15253	4.37914	4.32404	14.5104	16.3439
NC_010443.5	136617041	136629293	+	3936	gene-GREM1	GREM1	protein_coding	100156280		0	0	2	0	6	14	1	61	0	4	4	1	1	4	0	2	3	0	2	4	0	0	1	2	42	0	32	0	0	0	4	3	3	2	0	0	2.18957	0	3.95739	9.94844
NC_010443.5	136655213	136655758	-	546	gene-LOC110256994	LOC110256994	pseudogene	110256994		0	0	0	0	0	0	0	1	0	0	0	0	0	0	0	0	1	0	0	0	0	0	0	0	0	0	0	0	0	0	0	0	0	0	0	0	0	0	0	0
NC_010443.5	136696353	137163532	-	13270	gene-FMN1	FMN1	protein_coding	102159471		14	1	14	16	549	300	54	511	8	11	6	13	7	10	259.5	334	199	426	7	11	8	8	54	5	564	514	221	10	3	12	8	6	11	7	16.1891	1.03051	15.327	17.2962	362.102	213.181
NC_010443.5	137199071	137297200	-	4787	gene-FAM169B	FAM169B	protein_coding	100623531		3	2	4	0	8	32	8	10	1	0	2	1	0	1	1.5	14	2	5	1	0	1	1	1	2	37	11	8	1	0	1	3	4	9	3	3.4691	2.06101	4.37914	0	5.27652	22.7393
NC_010443.5	137307784	137384465	+	5966	gene-PGPEP1L	PGPEP1L	protein_coding	100518709		0	1	1	6	0	0	0	0	0	7	1	0	0	0	0	0	0	0	0	0	0	0	0	0	0	0	0	0	0	0	0	2	0	0	0	1.03051	1.09479	6.48606	0	0
NC_010443.5	137383623	137691038	-	12357	gene-IGF1R	IGF1R	protein_coding	397350	insulin like growth factor 1 receptor	1915	3267	2264	3093	2301	3076	2744	2153.33	1799.5	2860	2237	2504	3147	2622	2249	1570	2310	1727	2766	2308	2995	1920	2378	1930	2232	2476	2936	2140	1621	2606	2765	2100	2865	2592	2214.44	3366.66	2478.59	3343.57	1517.66	2185.82
NC_010443.5	137855644	137883914	+	6762	gene-SYNM	SYNM	protein_coding	100623833		10138.8	12700.2	11516	16135.8	753	3592	10290	2087	9291	10195.8	11172.5	12746.8	12572	10466.8	6237	338	4071.17	661	12315.5	10943	14366	8890	9322.75	11105	423	499	581	10224	7887.5	12698	14895.2	10074.2	13540	17695.2	11724.4	13087.4	12607.6	17443.2	496.653	2552.49
NC_010443.5	137870897	137997201	-	6641	gene-TTC23	TTC23	protein_coding	100518888		461	497	542	567	149	290	554	238	505	542	496	507	613	483	265	157	271	178	591	508	436	471	446	669	148	141	211	459	460	658	527	374	357	361	533.086	512.161	593.374	612.933	98.2753	206.075
NC_010443.5	137998540	138194848	+	8328	gene-LRRC28	LRRC28	protein_coding	100156704		1625.25	1458.25	1856	1866.25	1726	1497	2210	1364	1624	1548.25	1682	1542.25	1476	1539.25	1752	1689	1457	1575.5	1425	1507	1730	1402	1535.25	2047	1630	1306	1238	1829	1173	1751	1345	1172.25	1338	1508.25	1879.1	1502.48	2031.92	2017.17	1138.41	1063.77
NC_010443.5	138252243	138258802	+	4861	gene-LOC110261474	LOC110261474	lncRNA	110261474		0	0	2	0	11	4	0	17	3	0	2	1	1	0	6	9	5	12	0	1	0	2	1	0	8	26	5	0	2	0	0	1	0	1	0	0	2.18957	0	7.25522	2.84241
NC_010443.5	138261214	138263384	+	1667	gene-LOC106509035	LOC106509035	lncRNA	106509035		0	0	3	0	44	14	4	7	0	2	0	0	0	2	16	62	10	12	0	1	5	1	7	1	28	50	8	0	2	1	1	0	1	1	0	0	3.28436	0	29.0209	9.94844
NC_010443.5	138398270	138508639	+	2711	gene-MEF2A	MEF2A	protein_coding	100037273	myocyte enhancer factor 2A	1130	1846	1429	1954	2096	1906	1835	1825	1212	1686	1746	1705	2272	1929	1851	1575	1588	1538	2256	1953.5	1806	1113	1456	2034	1621	1915	1082	1241	1322	2376	1813	1394	1834	1748	1306.7	1902.31	1564.45	2112.3	1382.45	1354.41
NC_010443.5	138560985	138567570	-	3054	gene-LYSMD4	LYSMD4	protein_coding	100152655		274	385	341	287	599	511	442	492	306	340	315	212	339	269	400	616	366	449	299	284	234	279	329	343	551	568	436	288	270	435	256	256	227	262	316.845	396.745	373.322	310.25	395.08	363.118
NC_010443.5	138619701	139015681	-	6505	gene-ADAMTS17	ADAMTS17	protein_coding	102160867		254	211	346	189	600	2728	2206	1517	189	184	436	178	102	201	609	510	781	597	82	194	114	264	559	315	582	595	727	260	221	335	68	36	88	146	293.717	217.437	378.796	204.311	395.739	1938.53
NC_010443.5	139027604	139154830	-	7166	gene-CERS3	CERS3	protein_coding	100152265		0	0	0	0	0	0	1	0	0	0	0	0	0	0	0	0	0	0	0	0	0	0	0	1	0	0	0	0	0	0	0	0	0	1	0	0	0	0	0	0
NC_010443.5	139168859	139191238	-	3308	gene-LINS1	LINS1	protein_coding	100154247		221	207	251	180	315	246	318	252	249	200	181	191	269	263	227	448	312	325	266	186	175	178	239	212	283	288	302	218	193	230	196	179	167	228	255.557	213.315	274.791	194.582	207.763	174.808
NC_010443.5	139191407	139240206	+	7320	gene-ASB7	ASB7	protein_coding	100519936		132	182.5	169	177.5	407	350.5	271	367	166.5	167	138	141.5	203	169.5	271	525.5	344.5	373.61	182.5	118	174	122.5	168	178.5	373.5	440.5	270	133	126.5	186.5	163.5	129	132.5	132.5	152.641	187.552	185.019	192.42	268.443	248.711
NC_010443.5	139249739	139258246	-	4337	gene-LOC106509040	LOC106509040	lncRNA	106509040		2	11	4	4	0	3	1	3	3	9	4	4	8	2	5	7	3	6	4	1	3	0	3	0	0	0	0	2	3	2	11	5	4	4	2.31274	11.3356	4.37914	4.32404	0	2.13181
NC_010443.5	139435004	139451615	-	2746	gene-LOC106509041	LOC106509041	protein_coding	106509041		3	6	6	6	20	21	14	11	9	3	10	3	8	9	26	18	28	12	8	4	2	4	7	6	6	10	31	3	3	6	11	1	2	3	3.4691	6.18303	6.56871	6.48606	13.1913	14.9227
NC_010443.5	139451080	139491514	+	3616	gene-ALDH1A3	ALDH1A3	protein_coding	102162530		232	286	416	454	3790	1395	638	683	367	321	496	462	306	508	1634	8312	5746	5101	354	321	350	328	501	381	1151	1994	6146	326	324	705	271	163	306	348	268.277	294.725	455.431	490.779	2499.75	991.291
NC_010443.5	139494126	139624609	+	8924	gene-LRRK1	LRRK1	protein_coding	100521353		292	403	317	433	2122	2001	940	1438	317	445	472	357	261	387	1196	2123	1431.1	1710	239	291	379	259	541	346	2319	2131	2422	247	330	438	216	167	303	385	337.659	415.294	347.047	468.078	1399.6	1421.92
NC_010443.5	139730703	139804458	-	3842	gene-CHSY1	CHSY1	protein_coding	100520288	chondroitin sulfate synthase 1	337	304	388	429	2343	2053	1219	2467	289	333	344	306	411	406	922	2194	2354	2390	366	306	364	307	681	301	2787	2629	4319	441	301	329	195	157	220	269	389.696	313.274	424.777	463.754	1545.36	1458.87
NC_010443.5	139829002	139836923	-	947	gene-SELENOS	SELENOS	protein_coding	100151836	selenoprotein S	687	456	685	509	2040	1576	866	1142	568	438	546	431	505	623	1095	2291	1405	2121	580	554	430	526	827	641	2653	1916	1440	562	500	671	389	357	317	308	794.425	469.91	749.928	550.234	1345.51	1119.91
NC_010443.5	139855461	140464592	-	3756	gene-GABRG3	GABRG3	protein_coding	100625298		0	0	0	0	0	0	0	0	0	0	0	0	0	0	1	0	0	0	0	0	0	0	0	0	10	0	2	0	0	0	0	0	0	0	0	0	0	0	0	0
NC_010443.5	140486107	140568204	-	3156	gene-GABRA5	GABRA5	protein_coding	100520472		0	0	0	0	0	0	0	0	0	0	0	0	0	0	0	0	0	0	0	0	0	0	0	0	0	0	0	0	0	0	0	0	0	0	0	0	0	0	0	0
NC_010443.5	140566443	140906516	+	5347	gene-GABRB3	GABRB3	protein_coding	100625548		1	6	6	1	2	1	4	0	1	4	3	0	1	2	1	0	0	1	0	0	1	0	0	0	0	0	1	0	0	3	1	1	0	0	1.15637	6.18303	6.56871	1.08101	1.31913	0.710603
NC_010443.5	141310254	141310325	-	72	gene-TRNAE-UUC-3	TRNAE-UUC	tRNA	110257142		0	0	0	0	0	0	0	0	0	0	0	0	0	0	0	0	0	0	0	0	0	0	0	0	0	0	1	0	0	0	0	0	0	0	0	0	0	0	0	0
NC_010443.5	141493551	141667346	+	6292	gene-ATP10A	ATP10A	protein_coding	100158162		401	214	400	190	1188	1652	1138	936	216	216	405	134	201	272	901	1104	948	1129	212	139	346	273	676	272.5	286	641	597	318	296	439	123	69	76	190	463.703	220.528	437.914	205.392	783.564	1173.92
NC_010443.5	141495132	141497095	-	471	gene-LOC110261522	LOC110261522	lncRNA	110261522		0	0	1	0	0	0	0	0	0	0	0	0	0	0	0	1	0	0	0	0	0	0	1	0	3	0	0	0	0	0	0	0	0	0	0	0	1.09479	0	0	0
NC_010443.5	141869972	141887997	-	479	gene-LOC110261525	LOC110261525	pseudogene	110261525		32.33	33	30	13	12	19	40	6	26	37	19	30	19	14	6	6	7	4	13	19	22	23	29	43	8	2	11	28	20	26	16	13	12	15	37.0038	34.0067	32.8436	14.0531	7.91479	13.5015
NC_010443.5	141887179	142001595	+	12290	gene-UBE3A	UBE3A	protein_coding	100522589	ubiquitin protein ligase E3A	2749	3045	3413	3360	1987	1794	3691	2524	2493	2851	2861	2972	3624	3153	2523	2502	2843	2188	3540	3121	2966	2607	2894	3116.5	2390	2263	1570	3010	2323	3448	2724	2250	2697	2926	3178.85	3137.89	3736.5	3632.2	1310.56	1274.82
NC_010443.5	142090341	142091160	-	820	gene-LOC110256995	LOC110256995	pseudogene	110256995		0	0	0	0	0	0	0	0	0	0	0	0	0	0	0	0	0	0	0	0	0	0	0	0	0	0	0	0	0	0	0	0	0	0	0	0	0	0	0	0
NC_010443.5	142191021	142231301	-	1961	gene-LOC102163334	LOC102163334	protein_coding	102163334		0	0	0	0	0	0	0	0	0	0	0	0	0	0	0	0	0	0	0	0	0	0	0	0	0	0	0	0	0	0	0	0	0	0	0	0	0	0	0	0
NC_010443.5	142243119	142281792	-	2755	gene-LOC106509042	LOC106509042	lncRNA	106509042		0	0	0	0	0	0	0	0	0	0	0	0	0	0	0	0	0	0	0	0	0	0	0	0	0	0	0	0	0	0	0	0	0	0	0	0	0	0	0	0
NC_010443.5	142412688	142413665	+	978	gene-NDN	NDN	protein_coding	100144475	necdin%2C MAGE family member	201	164	157	171	242	318	297	269	211	175	191	117	191	191	204	362	284	279	276	100	196	205	212	264	292	251	425	181	145	351	162	181	100	92	232.43	169.003	171.881	184.853	159.615	225.972
NC_010443.5	142450414	142454633	+	4220	gene-MAGEL2	MAGEL2	protein_coding	100154924		46	39	36	37	262	450	279	393	48	34	44	39	40	69	333	278	321	319	41	36	46	34	110	60	456	342	466	25	48	82	23	20	26	17	53.1929	40.1897	39.4123	39.9974	172.806	319.771
NC_010443.5	142492089	142500968	-	8880	gene-MKRN3	MKRN3	protein_coding	100155343		62	32	38	0	38	28	36	21	64	34	23	0	8	5	13	18	23	7	37	2	39	39	5	85	22	5	36	36	25	126	16	48	1	7	71.6948	32.9762	41.6019	0	25.0635	19.8969
NC_010443.5	142803697	142937124	-	5410	gene-CHRNA7	CHRNA7	protein_coding	100415931		0	0	0	0	1	0	0	0	0	0	0	0	0	0	0	0	0	0	0	0	0	0	0	0	0	0	0	0	0	0	0	0	0	0	0	0	0	0	0.659566	0
NC_010443.5	143061060	143062497	+	1398	gene-LOC110259530	LOC110259530	protein_coding	110259530		0	0	0	0	0	0	0	0	0	0	0	0	0	0	0	0	0	0	0	0	0	0	0	0	0	0	0	0	0	0	0	0	0	0	0	0	0	0	0	0
NC_010443.5	143109177	143426305	+	11685	gene-OTUD7A	OTUD7A	protein_coding	100525093		23	31	40	16	29	34	43	28	23	32	28	28	30	22	23	37	34	27	25	23	15	32	31	18	39	35	39	26	21	46	24	24	28	14	26.5965	31.9457	43.7914	17.2962	19.1274	24.1605
NC_010443.5	143499136	143540233	-	879	gene-KLF13	KLF13	protein_coding	494563	Kruppel like factor 13	128	180	171	185	310	429	246	293	83	150	217	219	198	170	165	206	265	274	191	165	138	88	177	202	290	336	341	96	135	168	175	86	172	207	148.015	185.491	187.208	199.987	204.465	304.849
NC_010443.5	143505537	143512535	+	887	gene-LOC102164789	LOC102164789	lncRNA	102164789		4	3	4	5	0	0	2	0	5	4	3	9	4	4	2	0	2	0	9	0	2	5	4	3	0	0	0	1	7	3	7	9	2	4	4.62547	3.09152	4.37914	5.40505	0	0
NC_010443.5	143626108	143631481	+	4092	gene-LOC110261527	LOC110261527	lncRNA	110261527		0	0	0	0	2	4	2	0	0	0	1	0	0	0	1	2	0	0	0	0	0	0	1	0	1	0	0	0	0	0	0	0	0	0	0	0	0	0	1.31913	2.84241
NC_010443.5	143703799	143714202	-	233	gene-LOC106509043	LOC106509043	lncRNA	106509043		0	0	0	0	0	0	0	0	0	0	0	0	0	0	0	0	0	0	0	0	0	0	0	0	0	0	0	0	0	0	0	0	0	0	0	0	0	0	0	0
NC_010443.5	143718295	143856968	+	6531	gene-TRPM1	TRPM1	protein_coding	100158130		0	0	1	0	2	4	1	4	0	1	0	0	0	0	0	0	1	0	0	0	1	0	1	0	2	2	1	0	0	1	1	0	0	0	0	0	1.09479	0	1.31913	2.84241
NC_010443.5	143867746	143917881	+	4993	gene-MTMR10	MTMR10	protein_coding	100525443		954	1261	1229	1126	913	871	1249	1125	1090	1298	1122	997	1266	1222	904	1413	1178	1160	1065	1137	1232	968	970	983	1101	1217	688	1184	963	1088	974	782	1035	1030	1103.17	1299.47	1345.49	1217.22	602.183	618.935
NC_010443.5	143919695	143961678	-	4234	gene-FAN1	FAN1	protein_coding	100525727		550	728	670	762	714	717	882	557	615	809	659	603	799	656	570	790	672	650	739	562	613	501	591	684	684	586	705	538	483	721	743	609	593	619	636.002	750.208	733.506	823.73	470.93	509.502
NC_010443.5	143972587	143994036	-	2951	gene-MPHOSPH10	MPHOSPH10	protein_coding	100153310		366	369	388	369	718	426	455	551	379	396	357	327	438	360	506	1301	755	1011	397	371	346	309	353	346	907	753	662	274	315	406	303	233	321	337	423.231	380.256	424.777	398.893	473.568	302.717
NC_010443.5	143993714	144022372	+	955	gene-MCEE	MCEE	protein_coding	100037986	methylmalonyl-CoA epimerase	747	969	843	819	303	299	637	164	894	911	745	811	1236	851	565	479	401	333	1000	910	908	850	776	1025	445	296	259	927	786	1051	939	758	854	957	863.807	998.56	922.904	885.348	199.848	212.47
NC_010443.5	144053980	144055293	-	1314	gene-LOC110256998	LOC110256998	pseudogene	110256998		0	0	0	0	0	0	0	0	0	0	0	0	0	0	0	0	0	0	0	0	0	0	0	0	0	0	0	0	0	0	0	0	0	0	0	0	0	0	0	0
NC_010443.5	144183148	144315154	+	5598	gene-APBA2	APBA2	protein_coding	100739808		0	1	1	0	0	3	1	0	0	0	0	0	2	0	1	0	0	0	0	0	0	0	1	1	0	1	4	0	0	0	0	0	0	0	0	1.03051	1.09479	0	0	2.13181
NC_010443.5	144316119	144788091	-	4953	gene-FAM189A1	FAM189A1	protein_coding	110261534		0	0	0	0	0	0	0	0	0	0	0	0	0	0	0	0	0	0	0	0	0	0	0	0	0	0	0	0	0	0	0	0	0	0	0	0	0	0	0	0
NC_010443.5	144469617	144474026	-	4410	gene-NSMCE3	NSMCE3	protein_coding	100620354		226	233	259	314	415	403	315	371	243	296	298	295	371	276	273	600	367	432	317	268	235	196	264	257	447	397	351	232	227	252	252	232	247	262	261.339	240.108	283.549	339.437	273.72	286.373
NC_010443.5	144788426	144821610	+	868	gene-LOC102162639	LOC102162639	lncRNA	102162639		0	0	0	0	0	0	0	0	0	0	0	0	0	0	0	0	0	0	0	0	0	0	0	0	0	0	0	0	0	0	0	0	0	0	0	0	0	0	0	0
NC_010443.5	144866450	144869362	+	1082	gene-LOC106509044	LOC106509044	lncRNA	106509044		0	0	0	0	0	0	0	0	0	0	0	0	0	0	0	0	0	0	0	0	0	0	0	0	0	0	0	0	0	0	0	0	0	0	0	0	0	0	0	0
NC_010443.5	144930387	145195857	-	7917	gene-TJP1	TJP1	protein_coding	100736682		5757	6988	6403	6978	3711	5874	7407	5028	5133	5997	6273	5874	6687	5914	3992	3980	5455	4454	6002	5955	5402	4610	5946	6304	3898	3547	4550	5199	4604	7010	5030	4000	5302	5267	6657.21	7201.17	7009.91	7543.29	2447.65	4174.08
NC_010443.5	145071719	145075627	-	3906	gene-SEH1L	SEH1L	protein_coding	110261549		0	0	0	0	0	0	0	0	1	0	0	0	0.5	0	0	0.67	2	0.5	0	0	0	0	0	0.5	0.5	1	0	0	0	0.5	0	0	0	0	0	0	0	0	0	0
NC_010443.5	145203974	145284849	-	930	gene-LOC100739120	LOC100739120	pseudogene	100739120		0	0	1	2	0	0	0	0	0	2	0	1	0	0	0	0	0	0	1	0	0	0	0	0	0	0	0	0	0	0	3	0	0	0	0	0	1.09479	2.16202	0	0
NC_010443.5	145302336	145357762	+	3931	gene-TARSL2	TARSL2	protein_coding	100523715		716.5	1028.17	974.83	1115	0	93	820.33	8	1204	1279.33	1184.5	941	1238	1061	253.83	2	118	17	1223.17	1242	1035.5	690.83	486	893.5	0.33	0	1	461.5	633.25	910	1463	1155	345	1259.39	827.959	1059.36	1067.42	1205.33	0	66.0861
NC_010443.5	145359693	145371218	+	1789	gene-TM2D3	TM2D3	protein_coding	100523885		298	330	272	242	460	369	414.5	356	293	295	291	243	272	309	314	392	274	322	275	253	211	248	329	275	414	413	262	232	202	293	285	214	173	223	344.598	340.067	297.782	261.605	303.4	262.213
NC_010443.5	145508658	145697017	+	4268	gene-PCSK6	PCSK6	protein_coding	100524545		1702	2239	2052	3042	1069	1730	2522.5	566	1688	2093	2530	2338	1929	2267	1275	1314	1697	1751	1723	2049	2158	1731	1705	1753.33	854	1109	2017	1764	1509	2564	1937	1141	2001	2286	1968.14	2307.3	2246.5	3288.43	705.076	1229.34
NC_010443.5	145707393	145719287	+	1194	gene-SNRPA1	SNRPA1	protein_coding	100156573		1187	884	1081	1363	1090	701	863	516	1642	1102	1054	1350	2047	1216	1087	2363	1266	1430	1969	1528	1350	1537	1065	1504	1313	1017	1028	1382	1101	1017	1569	1061	753	869	1372.61	910.967	1183.46	1473.42	718.927	498.133
NC_010443.5	145733621	145749253	-	2309	gene-LOC102165209	LOC102165209	lncRNA	102165209		0	0	0	0	0	0	0	0	0	0	0	0	0	0	0	0	0	0	0	0	0	0	0	0	0	0	0	0	0	0	0	0	0	0	0	0	0	0	0	0
NC_010443.5	145769763	145811673	-	3777	gene-CTDP1	CTDP1	protein_coding	100158188		639	754	718	698	1495	1324	888	1000	636	755	806	619	720	726	1024	1879	1080	1652	737	630	682	607	750	623	1837	1516	1542	516	587	684	549	471	513	567	738.919	777.001	786.056	754.546	986.051	940.839
NC_010443.5	145940099	146002897	-	2506	gene-NFATC1	NFATC1	protein_coding	397318	nuclear factor of activated T-cells%2C cytoplasmic%2C calcineurin-dependent 1	350	411.5	277.5	455	3407.5	2911.5	607	1653.5	354	450	399.5	475.5	380	358	829.5	965.5	566.5	1381.5	340.5	302	341.5	193	594.5	364.5	5830	2778.5	1137	216	261.5	419	397.5	385	376.5	485	404.729	424.568	304.35	491.86	2247.8	2069.28
NC_010443.5	146005031	146007770	-	537	gene-LOC110261559	LOC110261559	lncRNA	110261559		3	1.5	1.5	1	92.5	110.5	18	48.5	4	3	3.5	4.5	4	3	15.5	9.5	8.5	26.5	3.5	0	4.5	5	8.5	5.5	229	94.5	32	1	6.5	4	4.5	2	2.5	2	3.4691	2.06101	2.18957	1.08101	60.68	78.1663
NC_010443.5	146022975	146228847	-	11037	gene-ATP9B	ATP9B	protein_coding	100154901		566	670	645	623.17	983	1085	909	794	478	642	665	496	675	570	688	698	693	768	608	575	651	426	669	502	859	1099	865	421	453	586	484	384	554	552	654.504	690.439	706.137	673.47	648.353	771.004
NC_010443.5	146058873	146060797	+	1925	gene-LOC102167646	LOC102167646	pseudogene	102167646		2	0	0	0	0.5	0	0	0	0	0	0	0	1	0.5	0	0	0	0	1	0	0	0.5	0	0	1	0	0.5	0	0	0	0	0	0	0	2.31274	0	0	0	0	0
NC_010443.5	146251591	146273778	-	9193	gene-SALL3	SALL3	protein_coding	100513452		13	5	9	16	10	0	8	2	4	9	3	4	2	0	3	13	3	2	0	2	12	2.33	9	1	1	8	4	14	17	7	2	0	1	4	15.0328	5.15253	9.85307	17.2962	6.59566	0
NC_010443.5	147442977	147466731	-	12285	gene-GALR1	GALR1	protein_coding	100736969		56	31	118	105	14	15	139	42	34	45	144	106	44	46	56	23	10	16	53	53	73	34	41	65	8	12	2	24	31	31	55	35	98	169	64.7566	31.9457	129.185	113.506	9.23392	10.659
NC_010443.5	147649516	147685289	+	1849	gene-MBP	MBP	protein_coding	414286	myelin basic protein	1039	342	192	369	355	242	176	223	830	421	396	986	264	442	218	197	364	363	274	1278	287	294	269	453	420	327	233	136	143	204	1113	235	2158	1188	1201.47	352.433	210.199	398.893	234.146	171.966
NC_010443.5	147690545	147782162	-	8813	gene-ZNF236	ZNF236	protein_coding	100621373		346	416	353	423	664	752	541	882	329	423	428	400	487	358	535	775	598	614	499	394	412	262	405	352	738	801	612	288	263	410	318	270	336	426	400.103	428.69	386.459	457.268	437.952	534.374
NC_010443.5	147789080	147792459	+	1861	gene-LOC102160197	LOC102160197	lncRNA	102160197		4	2	1	6	2	3	1	13	3	5	3	5	6	1	1	0	0	1	1	1	2	2	6	0	1	1	0	2	1	5	2	5	1	0	4.62547	2.06101	1.09479	6.48606	1.31913	2.13181
NC_010443.5	147804647	147833830	-	6489	gene-LOC106509046	LOC106509046	lncRNA	106509046		1	1	0	0	244	141	7	122	0	0	0	0	0	0	69	184	52	171	0	0	0	0	13	0	468	258	66	0	0	2	0	0	1	0	1.15637	1.03051	0	0	160.934	100.195
NC_010443.5	147848656	147853764	-	2708	gene-LOC102168188	LOC102168188	lncRNA	102168188		0	0	0	0	0	0	0	0	0	0	0	0	0	0	0	0	1	0	0	0	0	0	0	0	0	0	0	0	0	0	0	0	0	0	0	0	0	0	0	0
NC_010443.5	147959481	147964077	-	1112	gene-LOC102157619	LOC102157619	lncRNA	102157619		0	0	0	0	2	1	1	3	0	0	0	0	1	0	2	2	3	0	0	0	0	0	3	0	7	2	1	0	0	0	0	0	0	0	0	0	0	0	1.31913	0.710603
NC_010443.5	147987660	148100788	+	7714	gene-ZNF516	ZNF516	protein_coding	106504155		486	366	429	484	2191	1814	856	2059	359	336	440	343	345	371	1177	1858	1317	1641	314	316	305	284	587	353	2539	2463	1713	300	248	410	327	269	366	289	561.995	377.165	469.663	523.209	1445.11	1289.03
NC_010443.5	148815831	148822681	-	6749	gene-LOC110261567	LOC110261567	lncRNA	110261567		0	0	0	0	1	4	0	2	0	0	0	0	0	0	0	0	0	0	0	0	0	0	0	0	0	3	9	0	0	0	0	0	0	0	0	0	0	0	0.659566	2.84241
NC_010443.5	148823656	148864716	-	4270	gene-LOC106509048	LOC106509048	lncRNA	106509048		0	0	0	0	6	0	0	0	0	0	0	0	0	0	3	0	0	1	0	0	0	0	0	0	0	0	1	0	0	0	0	0	0	0	0	0	0	0	3.95739	0
NC_010443.5	148905179	148984984	-	6212	gene-TSHZ1	TSHZ1	protein_coding	100152487		423	597	525	561	714	746	584	611	413	560	583	504	761	618	519	594	382	660	646	484	474	411	580	522	665	665	490	498	466	592	566	494	501.5	462	489.144	615.212	574.762	606.447	470.93	530.11
NC_010443.5	148987197	148995138	+	2021	gene-ZADH2	ZADH2	protein_coding	100737192		3502	5260	3539.75	3885	1369	1477	2810	736	4723	5257	3974	3881	4610	3843	1657	1325	1288	842	4487	3566	3463	3212	3477	4649	1128	1105	879	3662	3882	4920	4602	4606	3786	4454	4049.6	5420.46	3875.54	4199.73	902.945	1049.56
NC_010443.5	149063895	149087654	+	2572	gene-LOC110261572	LOC110261572	lncRNA	110261572		0	0	0.25	0	0	0	0	0	0	0	0	0	0	0	0	0	0	0	0	0	0	0	0	0	0	0	0	0	0	0	0	0	0	0	0	0	0	0	0	0
NC_010443.5	149090502	149517494	-	10453	gene-ZNF407	ZNF407	protein_coding	100152080		397	409	355	405	926	797	542	800	292	369.25	424	355	425	379	629	1048	866	1022	419	361	336	243	424	389	1165	980	891	335	297	383	352	243	309	353	459.078	421.477	388.649	437.809	610.758	566.351
NC_010443.5	149523983	149564728	-	6602	gene-CNDP1	CNDP1	protein_coding	100516053	carnosine dipeptidase 1	9	10	10	12	40	21	9	29	10	7	16	2	12	16	21	42	24	30	19	3	4	5	9	8	42	51	12	11.5	10	12	14	12	1	7	10.4073	10.3051	10.9479	12.9721	26.3826	14.9227
NC_010443.5	149565327	149584319	-	2609	gene-CNDP2	CNDP2	protein_coding	100158127	carnosine dipeptidase 2	1402	1216	1338	1404	13561	7042	2416	4740	1237	1249.75	1317	1144	1345	1490	8582	14722	7181	10952	1282	1043	1193	1082	2199	1367	11979	11321	8259	1346.5	1021	1399	986	865	915	957	1621.23	1253.09	1464.82	1517.74	8944.37	5004.07
NC_010443.5	149611232	149629777	+	6002	gene-FAM69C	FAM69C	protein_coding	100737395		1	6	11	7	10	3	18	12	6	6	13	1	5	3	4	2	0	1	7	9	13	7	8	3	0	1	5	7	10	2	8	1	8	17	1.15637	6.18303	12.0426	7.56708	6.59566	2.13181
NC_010443.5	149685242	149725523	-	3795	gene-C1H18orf63	C1H18orf63	protein_coding	100622499		3	1	1	2	0	0	0	0	2	2	0	0	1	0	0	1	0	0	1	0	3	0	2	0	0	0	0	0	0	2	2	1	0	3	3.4691	1.03051	1.09479	2.16202	0	0
NC_010443.5	149737584	149773222	+	1849	gene-CYB5A	CYB5A	protein_coding	414799	cytochrome b5 type A %28microsomal%29	2430	2598	3110	3266	1215	1325	3790	1213	2730	2673	2381	2412	3595	3307	1991	1912	1841	1070	3513	2880	2935	2164	2536	2771	1162	1262	729	2965	2022	3361	2206	2246	2277	2388	2809.97	2677.25	3404.78	3530.58	801.372	941.549
NC_010443.5	149845189	149855903	-	1463	gene-TIMM21	TIMM21	protein_coding	100622200		580	700	723	671	382	392	651	360	742	718	626	548	829	705	432	559	460	423	866	720	559	663	566	760	436	401	297	749	657	931	777	554	537	522	670.693	721.354	791.53	725.358	251.954	278.556
NC_010443.5	149856032	149898829	+	3904	gene-FBXO15	FBXO15	protein_coding	100516237		8	11	14.5	12	5	17.5	19	8	12	14	10.5	9.5	5.5	6	12	33	5	13.5	7.5	2.5	10	7	13.5	6	29.5	24.5	10	3	12	7	5	5	5.5	3	9.25094	11.3356	15.327	12.9721	3.29783	12.7909
NC_010443.5	150024588	150043277	+	6453	gene-LOC110261590	LOC110261590	lncRNA	110261590		0	2	2.5	4	11	5.5	5	2	7	6	6.5	3.5	2.5	0	9	8	7	2.5	3.5	4.5	1	2	8.5	3	5.5	1.5	6	5	1	2	3	2	1.5	4	0	2.06101	2.18957	4.32404	7.25522	4.26362
NC_010443.5	150711486	150821626	+	8894	gene-NETO1	NETO1	protein_coding	100622872		0	0	0	0	0	0	0	2	0	0	1	0	0	1	0.25	0	0	0	0	1	0	0	0	0	7	0	2	0	0	0	0	0	0	0	0	0	0	0	0	0
NC_010443.5	150935404	150950493	-	1654	gene-LOC102158634	LOC102158634	lncRNA	102158634		0	0	0	0	0	0	0	0	0	0	0	0	0	0	0	0	0	0	0	0	0	0	0	0	0	0	0	0	0	0	0	0	0	0	0	0	0	0	0	0
NC_010443.5	150966003	150980757	+	4877	gene-CBLN2	CBLN2	protein_coding	100517134	cerebellin 2 precursor	0	0	1	0	4	2	6	1	0	1	1	1	0	0	3	1	0	0	0	0	0	0	0	0	2	2	3	1	0	7	1	0	0	0	0	0	1.09479	0	2.63826	1.42121
NC_010443.5	151856602	151865738	-	628	gene-LOC110257000	LOC110257000	lncRNA	110257000		0	0	0	0	0	0	0	0	0	0	0	0	0	0	0	0	0	0	0	0	0	0	0	0	0	0	0	0	0	0	0	0	0	0	0	0	0	0	0	0
NC_010443.5	152167174	152212928	-	908	gene-LOC110261593	LOC110261593	lncRNA	110261593		0	0	0	0	0	0	0	0	0	0	0	0	0	0	0	0	0	0	0	0	0	0	0	0	0	0	0	0	0	0	0	0	0	0	0	0	0	0	0	0
NC_010443.5	152461496	152467143	-	3968	gene-LOC100517320	LOC100517320	lncRNA	100517320		0	4	2	0	4	3	5	1	2	2	1	0	0	0	0	3	0	0	1	0	1	1	3	0	1	6	0	0	2	1	0	1	0	0	0	4.12202	2.18957	0	2.63826	2.13181
NC_010443.5	152574381	152578863	-	3437	gene-LOC106509052	LOC106509052	lncRNA	106509052		8	2	3	3	11	4	11	15	4	7	7	1	1	2	3	11	5	3	4	2	6	1	1	1	2	6	1	0	5	3	0	5	2	1	9.25094	2.06101	3.28436	3.24303	7.25522	2.84241
NC_010443.5	152593647	152636645	-	6281	gene-SOCS6	SOCS6	protein_coding	100155619	suppressor of cytokine signaling 6	319	333	388	381	744	666	515	970.5	297	356	285	352	484	383	520	793	539	674	430	337	337	273	388	303	678	734	508	337	255	391	312	280	299	324	368.881	343.158	424.777	411.865	490.717	473.262
NC_010443.5	152688305	152833969	+	12221	gene-RTTN	RTTN	protein_coding	100623296		173	223	179	286	375	270	333	293	268	248	256	215	238	111	311	558	385	375	240	135	141	143	207	212	378	411	311	162	161	266	229.5	203	208	189	200.052	229.803	195.967	309.169	247.337	191.863
NC_010443.5	152872878	152977162	+	4148	gene-CD226	CD226	protein_coding	100517508		21	47	10	30	66	81	29	56	28	46	8	12	17	32	34	74	19	22	12	27	20	22	15	15	38	50	5	21	7	35	9	5	18	13	24.2837	48.4337	10.9479	32.4303	43.5313	57.5589
NC_010443.5	152981402	152988054	+	2849	gene-LOC110261609	LOC110261609	lncRNA	110261609		2	5	2	0	5	7	3	1	0	5	0	1	0	5	1	2	0	1	2	1	0	5	1	0	2	5	1	2	0	3	0	1	0	1	2.31274	5.15253	2.18957	0	3.29783	4.97422
NC_010443.5	152990887	153393432	-	11256	gene-DOK6	DOK6	protein_coding	100517871		48	50	57	67	135	184	465	335	37	52	88	41	42	52	126	167	147	182	74	40	102	43	118	47	178	121	120	55	37	38	33	26	41	45	55.5057	51.5253	62.4028	72.4277	89.0414	130.751
NC_010443.5	152998582	153070342	+	8434	gene-LOC102162853	LOC102162853	lncRNA	102162853		2	0	1	0	1	1	0	0	0	0	0	0	0	0	0	0	0	0	0	0	0	0	0	0	0	0	0	0	0	0	0	0	0	0	2.31274	0	1.09479	0	0.659566	0.710603
NC_010443.5	153687961	153933096	-	3737	gene-CCDC102B	CCDC102B	protein_coding	106506845		0	0	0	0	1	0	0	7	0	0	0	0	1	0	2	0	0	0	1	0	0	0	1	0	1	1	0	1	0	0	0	0	1	0	0	0	0	0	0.659566	0
NC_010443.5	153988020	154031124	+	4860	gene-TMX3	TMX3	protein_coding	100518050		705	700	1040	907	1320	898	1290	1615	679	757	763	700	1014	975	1264	1512	1722	1551	855	944	820	670	876	766	1524	1666	1079	890	556	942	661	618	693	795	815.239	721.354	1138.58	980.477	870.627	638.122
NC_010443.5	154048198	154052882	-	936	gene-LOC100518231	LOC100518231	pseudogene	100518231		0	0	0	0	0	0	0	0	0	0	0	0	0	0	0	0	0	0	0	0	0	0	0	0	0	0	0	0	0	0	0	0	0	0	0	0	0	0	0	0
NC_010443.5	154059029	154101728	-	1081	gene-LOC110257002	LOC110257002	lncRNA	110257002		0	0	0	0	0	0	0	0	0	0	0	0	0	0	0	0	0	0	0	0	0	0	0	0	0	0	0	0	0	0	0	0	0	0	0	0	0	0	0	0
NC_010443.5	154843292	154919071	-	2098	gene-LOC110261617	LOC110261617	lncRNA	110261617		3	2	5	1	0	3	7	2	3	5	3	1	6	0	3	0	0	1	1	1	2	2	3	2	0	0	3	1	3	3	2	1	2	0	3.4691	2.06101	5.47393	1.08101	0	2.13181
NC_010443.5	154919331	154937484	+	17337	gene-DSEL	DSEL	protein_coding	110261618		484	540	506	533	692	1367	2056	2105	393	431	497	403	419	478	601	603	989	673	379	356	383	305	706	418	615	683	701	346	348	605	340	260	338	404	559.682	556.473	553.962	576.179	456.419	971.395
NC_010443.5	154993453	155009387	-	1557	gene-LOC106509055	LOC106509055	lncRNA	106509055		0	0	0	0	0	0	0	0	0	0	0	0	0	0	0	0	0	0	0	0	0	0	0	0	0	0	0	0	0	0	0	0	0	0	0	0	0	0	0	0
NC_010443.5	155341936	155420276	-	1080	gene-LOC106509056	LOC106509056	pseudogene	106509056		0	0	0	1	0	2	0	0	0	0.5	0	0	0	1	1	1	1.83	2.33	1	0.5	0	0	0	0.5	3.33	2.5	1	1	0	0.5	0	0	0	1	0	0	0	1.08101	0	1.42121
NC_010443.5	155669361	155758550	+	5576	gene-CDH19	CDH19	protein_coding	100518408		70	58	86	96	1	147	242	301	60	73	117	117	85	61	49	33	51	72	131	94	65	41	80	94	5	5	1	39	53	89	40	55	72	109	80.9457	59.7693	94.1516	103.777	0.659566	104.459
NC_010443.5	155990895	156185676	+	3608	gene-LOC110261625	LOC110261625	lncRNA	110261625		0	0	3	0	0	0	2	0	0	0	0	0	0	0	0	0	0	0	0	0	0	0	1	0	0	0	0	1	0	2	0	0	0	0	0	0	3.28436	0	0	0
NC_010443.5	156157159	156268082	-	509	gene-LOC110261626	LOC110261626	lncRNA	110261626		0	0	0	0	0	0	0	0	0	0	0	0	0	0	0	0	0	0	0	0	0	0	0	0	0	0	0	0	0	0	0	0	0	0	0	0	0	0	0	0
NC_010443.5	156295885	156436375	-	5389	gene-CDH7	CDH7	protein_coding	100156376		4	11	6	18	44	61	47	84	6	12	14	12	7	19	12	6	4	3	11	15	3	7	20	11	2	30	5	8	6	20	5	2	7	6	4.62547	11.3356	6.56871	19.4582	29.0209	43.3468
NC_010443.5	156735469	156747041	+	2037	gene-LOC106509059	LOC106509059	lncRNA	106509059		0	0	0	0	0	0	0	0	0	0	0	0	0	0	0	0	0	0	0	3	0	0	0	0	0	0	0	0	0	0	0	0	0	0	0	0	0	0	0	0
NC_010443.5	157820641	157836922	-	4244	gene-LOC100156248	LOC100156248	protein_coding	100156248		189	130	182	192	977	597	304	573	158	186	170	131	161	194	636	1284	983	948	187	152	182	167	286	202	1057	984	988	220	142	220	147	115	107	141	218.554	133.966	199.251	207.554	644.396	424.23
NC_010443.5	157841487	157866913	-	1967	gene-SERPINB10	SERPINB10	protein_coding	100154994	serpin family B member 10	8	18	22	14	87	42	32	35	9	17	9	9	9	41	88	305	119	177	10	9	4	4	12	27	81	111	83	9	14	24	8	3	8	28	9.25094	18.5491	24.0853	15.1342	57.3822	29.8453
NC_010443.5	157871919	157886525	-	1960	gene-SERPINB2	SERPINB2	protein_coding	100519286		5636	3917	5483	6830	321	1978	17477	602	3628	3308	4262	3633	6139	9127	18039	100	10938	717	5663	5168	7243	5169	14888	3924	1444	497	3790	8568	4152	4793	3942.75	4351	3389	3763	6517.29	4036.49	6002.71	7383.3	211.721	1405.57
NC_010443.5	157922639	157937650	-	1537	gene-LOC100153783	LOC100153783	protein_coding	100153783		0	0	0	0	0	0	0	0	0	0	0	0	0	0	0	3	0	0	0	0	0	0	0	0	2	1	1	0	0	0	0.25	0	0	0	0	0	0	0	0	0
NC_010443.5	157953872	157999242	-	2364	gene-SERPINB7	SERPINB7	protein_coding	100152588		16	23	31	12	6	21	27	39	23	12	23	24	29	28	5	10	26	11	20	11	15	12	12	20	1	16	6	16	10	19	9	12	1	27	18.5019	23.7016	33.9384	12.9721	3.95739	14.9227
NC_010443.5	158015714	158030833	-	1755	gene-SERPINB11	SERPINB11	protein_coding	100156623		22	22	20	15	6	13	23	27	7	31	27	14	18	32	7	12	30	20	16	10	16	25	10	14	5	4	8	23	14	10	12	15	1	17	25.4401	22.6711	21.8957	16.2152	3.95739	9.23784
NC_010443.5	158053594	158059494	+	1737	gene-LOC110261631	LOC110261631	pseudogene	110261631		0	0	0	0	0	0	0	0	0	0	0	0	0	0	0	0	0.67	0	0	0	0	0	0	0	0	0	0	0	0	0	0	0	0	0	0	0	0	0	0	0
NC_010443.5	158063585	158069379	+	1672	gene-LOC110261633	LOC110261633	protein_coding	110261633		0	0	0	0	0	0	0	0	0	0	0	0	0	0	0	0	0	0	0	0	0	0	0	0	0	0	0	0	0	0	0	0	0	0	0	0	0	0	0	0
NC_010443.5	158073431	158079267	+	1724	gene-LOC110261636	LOC110261636	protein_coding	110261636		0	0	0	0	0	0	0	0	0	0	0	0	0	0	0	0	0.67	0	0	0	0	0	0	0	0	0	0	0	0	0	0	0	0	0	0	0	0	0	0	0
NC_010443.5	158083318	158089119	+	1716	gene-LOC110261637	LOC110261637	protein_coding	110261637		0	0	0	0	0	0	0	1	0	0	0	0	0	0	0	0	0.67	0	0	0	0	0	0	0	0	0	0	0	1	0	0	0	0	0	0	0	0	0	0	0
NC_010443.5	158099811	158113526	-	1610	gene-SERPINB13	SERPINB13	protein_coding	110261638		0	0	0	0	0	0	0	0	0	0	0	0	0	0	0	0	0	0	0	0	0	0	0	0	0	0	0	0	0	0	0	0	0	0	0	0	0	0	0	0
NC_010443.5	158120724	158143085	-	2480	gene-SERPINB12	SERPINB12	protein_coding	110257004		0	0	0	0	0	0	0	0	0	0	0	0	0	0	0	0	0	0	0	0	0	0	0	0	0	0	0	0	0	0	0	0	0	0	0	0	0	0	0	0
NC_010443.5	158167756	158195896	-	2773	gene-SERPINB5	SERPINB5	protein_coding	100155836		1	0	0	0	1	0	0	0	0	0	0	0	0	0	2	3	0	0	0	0	1	1	0	0	0	0	1	0	2	1	0	0	0	0	1.15637	0	0	0	0.659566	0
NC_010443.5	158233039	158273533	+	5833	gene-VPS4B	VPS4B	protein_coding	100625338		444	583	609	513	2281	1650	1062	2330	545	615	562	443	548	620	1510	2558	1818	2139.25	496	562	508	441	701	452	2333	2319	1451	525	375	620	352	321	360	644	513.427	600.785	666.724	554.559	1504.47	1172.5
NC_010443.5	158288544	158329898	+	5517	gene-KDSR	KDSR	protein_coding	100152988		455	485.5	648	614.5	1058	1039	996	1162	428	497	507	417.5	474.5	452.5	763	880	906	834.75	401	465	469	415	637	485	1036	1094	788	530	381	641	386	323	380	385	526.147	500.826	709.421	663.741	697.82	738.317
NC_010443.5	158337403	158518214	+	25894	gene-BCL2	BCL2	protein_coding	100049703		220	282.5	340	275.5	367	347	388	417	215	223	295	229.5	337.5	281.5	247.5	489	290	346	257	213	245	193	325	314	266	346	239	227	222	298	243	217	273	280	254.401	290.602	372.227	298.359	242.061	246.579
NC_010443.5	158444242	158466565	-	268	gene-LOC110261644	LOC110261644	lncRNA	110261644		0	0	0	0	0	0	0	0	0	0	0	0	0	0	0	0	0	0	0	0	0	0	0	0	0	0	0	0	0	0	0	0	0	0	0	0	0	0	0	0
NC_010443.5	158450384	158459159	+	4883	gene-LOC110261643	LOC110261643	lncRNA	110261643		0	0	0	1	0	3	0	21	2	0	0	0	0	0	1	5	0	2	0	0	0	0	0	1	0	1	0	2	0	0	0	0	0	0	0	0	0	1.08101	0	2.13181
NC_010443.5	158594540	158610890	+	395	gene-LOC106506858	LOC106506858	lncRNA	106506858		0	0	0	0	0	0	0	0	0	0	0	0	0	0	0	0	0	0	0	0	0	0	0	0	0	0	0	0	0	0	0	0	0	0	0	0	0	0	0	0
NC_010443.5	158642810	158863643	-	7615	gene-PHLPP1	PHLPP1	protein_coding	100154633		294	361	307	286	545	482	443	442	285	384	310	281	298	300	416.5	650	503	804	274	256	271	186	277	295	669	558	575	196	220	355	271	258	246	317	339.972	372.012	336.099	309.169	359.463	342.511
NC_010443.5	158964816	159022143	-	5602	gene-ZCCHC2	ZCCHC2	protein_coding	100625613		546	714	594	699	1264	1116	770	1198	631	680	597	726	741	562	929	1331	1063	1235	697	635	673	576	557	604	1319	1315	888	593	470	671	640	500	554	627	631.377	735.781	650.303	755.627	833.691	793.033
NC_010443.5	159128039	159187476	-	7137	gene-TNFRSF11A	TNFRSF11A	protein_coding	100521706		590	882	729	605	1171	1102	549	945	690	802	656	566	698	603	1326	1519	876	1137	636	701	697	547	547	591	2142	1495	510	605	401	656	605	515	635	862	682.257	908.906	798.099	654.012	772.351	783.085
NC_010443.5	159207951	159317675	-	5604	gene-KIAA1468	KIAA1468	protein_coding	100521354		513	601	637	649	1207	1044	932	1071	483	658	644	580	599	662	944	1422	1302	1390	615	647	550	463	682	596	1489	1267	1024	551	487	709	495	388	509	606	593.217	619.334	697.378	701.576	796.096	741.87
NC_010443.5	159317734	159417335	+	5307	gene-PIGN	PIGN	protein_coding	100522054		287	402	270	399	404	368	448	604	353	407	285	335	463	364	458	403	492	417	377	419	353	255	307	287	469	536	289	329	284	378	364	303	346	330	331.878	414.263	295.592	431.323	266.465	261.502
NC_010443.5	159529879	159606031	+	18830	gene-RNF152	RNF152	protein_coding	100155834	ring finger protein 152	207	219	229	224	187	189	257	308	179	211	204	152	225	210	152	269	356	311	179	198	142	121	183	214	292	263	216	138	121	255	211	166	167	198	239.368	225.681	250.706	242.146	123.339	134.304
NC_010443.5	159817091	160024985	-	9698	gene-CDH20	CDH20	protein_coding	100522414		3	6	1	1	0	2	4	5	0	1	1	0	1	3	5	0	0	2	0	1	2	2	2	0	2	5	0	1	1	6	0	0	0	2	3.4691	6.18303	1.09479	1.08101	0	1.42121
NC_010443.5	160153146	160483082	+	6770	gene-LOC102165284	LOC102165284	lncRNA	102165284		1	1	3	0	0	2	0	4	1	0	1	1	0	0	0	4	0	2	0	0	0	0	0	0	3	0	0	0	1	0	1	0	0	1	1.15637	1.03051	3.28436	0	0	1.42121
NC_010443.5	160629047	160858696	-	2669	gene-LOC110261667	LOC110261667	protein_coding	110261667		0	2	1	1	1	0	0	0	0	3	6	0	2	4	0	1	2	0	2	0	5	1	2	0	0	0	0	0	0	0	0	0	1	2	0	2.06101	1.09479	1.08101	0.659566	0
NC_010443.5	160772013	160774124	+	2112	gene-MC4R	MC4R	protein_coding	397359	melanocortin 4 receptor	0	0	0	0	0	0	0	0	0	0	0	1	0	0	0	0	0	0	0	0	0	0	0	0	0	0	0	0	0	0	0	1	0	0	0	0	0	0	0	0
NC_010443.5	161184458	161188138	-	1078	gene-PMAIP1	PMAIP1	protein_coding	397278	phorbol-12-myristate-13-acetate-induced protein 1	45	29	37	23	332	261	96	242	32	37	37	19	39	52	101	280	194	220	36	14	28	32	49	49	251	183	287	44	28	42	14	12	46	21	52.0365	29.8847	40.5071	24.8632	218.976	185.467
NC_010443.5	161267469	161308813	+	2776	gene-LOC110261681	LOC110261681	lncRNA	110261681		0	0	0	0	0	0	0	0	0	0	0	0	0	0	0	0	0	0	0	0	0	0	0	0	0	0	0	0	0	0	0	0	0	0	0	0	0	0	0	0
NC_010443.5	161320627	161556539	+	6753	gene-CCBE1	CCBE1	protein_coding	100510995		102	294	186	403	415	522	517	726	179	317	261	284	311	344	192	411	280	135	314	282	249	228	207	255	351.17	375	824	191	176	357	132	72	208	212	117.95	302.969	203.63	435.647	273.72	370.935
NC_010443.5	161548363	161607016	-	902	gene-LOC106509065	LOC106509065	lncRNA	106509065		4	6	8	6	1	13	6	7	5	12	2	4	6	8	5	9	13	5	6	1	3	3	10	3	8	5	2	1	1	7	0	4	6	7	4.62547	6.18303	8.75829	6.48606	0.659566	9.23784
NC_010443.5	161607122	161631650	+	4246	gene-LMAN1	LMAN1	protein_coding	100153007		1378	1641	1670.5	1771.33	3101.33	3143.33	3328	4094	1421	1574	1523	1576.5	1711	1843	2826	4272.5	5151.5	4737.29	1604	1522	1427	1351	1864.5	1770.83	4570.33	3870	3989	1593	1337.5	2054.17	1426	1146	1251	1735	1593.47	1691.06	1828.29	1914.47	2045.31	2233.43
NC_010443.5	161632403	161663161	+	4442	gene-CPLX4	CPLX4	protein_coding	100523764		0	1	1	0	3	0	2	5	0	2	2	8	0	0	0	3	2	2	2	0	0	0	0	1	0	1	0	1	2	2	0	0	1	0	0	1.03051	1.09479	0	1.9787	0
NC_010443.5	161679154	161683486	+	1467	gene-RAX	RAX	protein_coding	100157455		0	0	0	0	0	0	0	0	0	0	0	0	0.2	0	0	0	0	0	0	0	0	0	0	0	0	0	0	0	0	0	0	0	0	0	0	0	0	0	0	0
NC_010443.5	161708815	161721986	-	1107	gene-GRP	GRP	protein_coding	102166444		0	0	0	0	0	0	0	0	0	0	0	0	0	0	0	2	0	0	0	0	0	0	0	1	0	0	1	0	0	0	0	0	0	0	0	0	0	0	0	0
NC_010443.5	161754857	161769622	-	1165	gene-SEC11C	SEC11C	protein_coding	100524124		724	600	662	532	1549	923	920	534	757	552	607	506	796	709	1335	2704	1703	1911	829	660	512	655	810	865	1917	1495	1148	633	601	771	553	469	402	486	837.21	618.303	724.748	575.098	1021.67	655.887
NC_010443.5	161791356	161864659	-	2635	gene-LOC100627702	LOC100627702	protein_coding	100627702		2	0	0	0	0	0	0	0	0	0	0	0	0	0	0	1	0	0	1	0	0	0	0	1	2	3	1	0	1	0	0	0	0	0	2.31274	0	0	0	0	0
NC_010443.5	161878099	161986028	-	8653	gene-ZNF532	ZNF532	lncRNA	102167001		1474	1832	1682	1791	1107	1799	2159	1674	1457	1763	1629	1461	1886	1517	992	1029	1325	1130	1761	1445	1659	1383	1484	1637	1013	1062	1466	1338	1339	1759	1636	1342	1387	1766	1704.49	1887.89	1841.43	1936.09	730.139	1278.38
NC_010443.5	162076933	162144915	-	7806	gene-MALT1	MALT1	protein_coding	100153830		1127	1517	1383	1537	1092	877	1429	1302	1427	1488	1396	1513	1733	1256	929	890	1224	915	1750	1424	1436	1164	1054	1349	890	1089	1034	1203	1061	1596	1369	1426	1446	1269	1303.23	1563.28	1514.09	1661.51	720.246	623.199
NC_010443.5	162175241	162308074	+	11022	gene-ALPK2	ALPK2	protein_coding	100152584		4057	4505	3835	4383	34	1038	4556	229	4027	4496	4173	4283	6427	4680	2274	14	1270	124	6657	4752	4240	3673	4292	4024	19	26	107	3591	3099	4160	4749	4185	4810	3614	4691.38	4642.43	4198.5	4738.07	22.4252	737.606
NC_010443.5	162192147	162223852	-	5293	gene-LOC106509068	LOC106509068	lncRNA	106509068		4	4	13	7	0	0	14	0	4	0	9	7	2	3	3	0	3	1	8	0	4	2	16	0	0	0	0	8	1	2	2	1	2	1	4.62547	4.12202	14.2322	7.56708	0	0
NC_010443.5	162211671	162214982	-	3044	gene-LOC110256838	LOC110256838	lncRNA	110256838		1	1	2.5	3	0	1	3	0	1	1	4	0	0	1	1	0	2	0	1	3	0	1	2	0	0	0	0	0	0	0	0	0	0	1	1.15637	1.03051	2.18957	3.24303	0	0.710603
NC_010443.5	162329776	162329860	-	85	gene-MIR122	MIR122	miRNA	100170404	microRNA 122	0	0	0	0	0	0	0	0	0	0	0	0	0	0	0	0	0	0	0	0	0	0	0	0	0	0	0	0	0	0	0	0	0	0	0	0	0	0	0	0
NC_010443.5	162364053	162736515	-	16853	gene-NEDD4L	NEDD4L	protein_coding	100512083		1941	2516	2230	2537	437	915	2613	627	1896	2491	1983	2343	2534	1860	1187	561	959	605	2340	2066.5	2177	1668	1756	1945	587	424	368	1742	1475	2144	2517	1866	2237	2281	2244.51	2592.75	2441.37	2742.52	288.23	650.202
NC_010443.5	162780371	162790356	+	1234	gene-LOC102157644	LOC102157644	lncRNA	102157644		0	0	0	0	0	0	0	0	0	0	0	0	0	0	0	0	0	0	0	0	0	0	0	0	0	0	0	0	0	0	0	0	0	0	0	0	0	0	0	0
NC_010443.5	162936209	163063040	+	8318	gene-ATP8B1	ATP8B1	protein_coding	100153006		1553	1044	1154	1429	805	1239	1978	1716	1372	1124	1348	931	1115	1070	1326	1030	1325	1210	1086	1094	1314	887.17	1175	957	851	964	847	920	759	1331	877	966.75	1219	1146	1795.84	1075.85	1263.38	1544.76	530.95	880.437
NC_010443.5	163057096	163082591	-	1248	gene-LOC110261747	LOC110261747	lncRNA	110261747		26	39	37	29.5	122.5	126	50	205	24	59	47	17	17	19	40.5	43	40.5	69	24	34.5	21	28	27	37	129.5	98.5	64	18	19	11.5	37	25	15	26	30.0656	40.1897	40.5071	32.4303	80.467	89.536
NC_010443.5	163081145	163089491	+	1085	gene-SLC51B	SLC51B	protein_coding	100525144		0	0	0	0	0	0	0	0	0	0	0	0	0	0	0	0	0	0	0	0	0	0	0	0	0	0	0	0	0	0	0	0.25	0	0	0	0	0	0	0	0
NC_010443.5	163089440	163104027	-	2462	gene-RASL12	RASL12	protein_coding	100155433		386	502	598	397.5	2132.5	2757	792	1787	560	463	692	397	585	556	647.5	1241	1058.5	1110	595	556.5	349	366	700	655	1546.5	1436.5	1331	378	465	791.5	635	591	596	618	446.358	517.314	654.682	430.242	1406.19	1959.13
NC_010443.5	163113280	163116889	+	3610	gene-KBTBD13	KBTBD13	protein_coding	110261750		5	19	15	2	0	7	3	1	11	20	8	12	99	17	1	1	9	0	84	24	7	14	2	29	4	0	0	16	15	37	25	55	20	15	5.78184	19.5796	16.4218	2.16202	0	4.97422
NC_010443.5	163133230	163153941	-	3069	gene-UBAP1L	UBAP1L	protein_coding	110261753		9	10	6	5	15	15	14	28	13	8	5	8	9	4	3	8	14	5	11	10	2	5	10	8	13	18	3	1	2	14	5	10	4	3	10.4073	10.3051	6.56871	5.40505	9.89348	10.659
NC_010443.5	163157881	163172528	-	3845	gene-PDCD7	PDCD7	protein_coding	100152985		147	182	152	139	290	274	226	239	132	145	163	142	126	134	228	276	205	288	136	90	135	111	156	151	335	299	238	115	119	127	139	116	153	124	169.986	187.552	166.407	150.26	191.274	194.705
NC_010443.5	163173887	163222067	-	4093	gene-CLPX	CLPX	protein_coding	100151784		1834	2581	2290	2792	1558	1428	2355	1632.25	2026	2580	2065	2448	3124	2294	1753	1783	1833	1568	2881	2377	2169	1825	1905	2292	1584	1645	1042	2269	1807	2723.33	2744	2219	2545	2655	2120.78	2659.73	2507.06	3018.18	1027.6	1014.74
NC_010443.5	163226302	163228187	-	424	gene-LOC106506879	LOC106506879	lncRNA	106506879		4	1	0	0	0	6.5	7.5	1.5	0	0	1	0	0	1	1	0	1	0	0	1	0.5	2	4	0	0	0	0	0	0	1	1	0	0	0	4.62547	1.03051	0	0	0	4.26362
NC_010443.5	163236864	163271222	-	5174	gene-CILP	CILP	protein_coding	397672	cartilage intermediate layer protein	3413	991	2479	1254	1281	11359.5	39229.5	9642.25	806	466	1758	226	657	6213	8259	671	5380	1729	606	410	1906.5	1218	15967	2180	30	1238	63	1734	1820	5410	311	538	212	529	3946.68	1021.23	2713.97	1355.59	844.904	8072.45
NC_010443.5	163292778	163320047	-	3470	gene-PARP16	PARP16	protein_coding	100512642		230	292	272	243	651	627	500	570	239	251	254	220	308	259	452	818	534	598	298	222	185	243	316	212	615	569	618	205	226	247	196	174	153	183	265.965	300.908	297.782	262.686	429.377	445.548
NC_010443.5	163347331	163392164	-	6017	gene-IGDCC3	IGDCC3	protein_coding	100737193		17	8	10	12	14	16	15	32	11	20	16	8	7	11	16	15	16	13	10	6	15	3	7	16	20	20	14	9	5	8	6	6	5	4	19.6583	8.24404	10.9479	12.9721	9.23392	11.3697
NC_010443.5	163396224	163435902	-	6361	gene-IGDCC4	IGDCC4	protein_coding	100513900		186	240	171	242	448	1215	891	1302	198	207	249	219	211	220	473	486	436	383	301	206	240	158	410	272	904	703	559	132	162	276	228	232	224	256	215.084	247.321	187.208	261.605	295.485	863.383
NC_010443.5	163446890	163517434	-	7433	gene-DPP8	DPP8	protein_coding	100155833		1582	2089	2245	2167	2196.25	1876	2083	2403	1827	1943	1980	1861	2135	1932	2033	2492	2284	2098	1835	1913	1929	1784	1865	2042	2179	2225	1504	2034	1597	2376	1926	1704	1911	2141	1829.37	2152.73	2457.79	2342.55	1448.41	1333.09
NC_010443.5	163525872	163567649	+	3224	gene-HACD3	HACD3	protein_coding	100154613		330	435	446	384	1928	1358	801	1421	434	430	422	388	406	489	1340	2079	1823	2373	387	381	393	403	535	522	2568	2061	2086	409	395	602	356	329	348	394	381.601	448.27	488.274	415.108	1271.64	964.999
NC_010443.5	163565826	163603185	-	5607	gene-INTS14	INTS14	protein_coding	100153401		229	245	210	215	791	647	435	512	263	233	212	191	221	207	498	998	606	732	243	201	183	160	261	264	790	754	732	177	192	244	219	218	148	178	264.808	252.474	229.905	232.417	521.716	459.76
NC_010443.5	163603223	163662071	+	15496	gene-SLC24A1	SLC24A1	protein_coding	102160209		94	87	130	71	40	72	129	60	34	55	56	37	43	65	49	19	44	22	38	47	53	52	68	93	34	35	32	38	26	93	47	39	28	48	108.699	89.654	142.322	76.7518	26.3826	51.1634
NC_010443.5	163661448	163790264	-	7261	gene-DENND4A	DENND4A	protein_coding	100157295		506	691	620	812	1671.75	1211	976	1785	479	622	634	612	638	607	1063	1481	1338	1446	554	522	505	404	553	599	1824	2106	922	443	372	734	567	387	551	724	585.122	712.079	678.767	877.781	1102.79	860.54
NC_010443.5	163790349	163847923	+	2853	gene-LOC110261793	LOC110261793	lncRNA	110261793		1	3	4	5	5	0	4	4	1	5	5	3	2	6	1	8	3	3	5	5	2	3	1	0	1	7	0	1	2	2	2	2	5	2	1.15637	3.09152	4.37914	5.40505	3.29783	0
NC_010443.5	163857716	163857787	-	72	gene-TRNAQ-CUG	TRNAQ-CUG	tRNA	110257144		0	0	0	0	0	0	0	0	0	0	0	0	0	0	0	0	0	0	0	0	0	0	0	0	0	0	0	0	0	0	0	0	0	0	0	0	0	0	0	0
NC_010443.5	163858254	163887741	+	651	gene-RAB11A	RAB11A	protein_coding	595117	RAB11A%2C member RAS oncogene family	898	897	962	910	2084	1391	1130	1056	831	853	949	792	972	973	1390	2592	1803	2046	922	955	830	807	1009	1083	2179	1957	1516	908	777	1125	778	592	684	816	1038.42	924.363	1053.18	983.72	1374.53	988.449
NC_010443.5	163894929	164275439	-	5782	gene-MEGF11	MEGF11	protein_coding	100515463		1	0	1	2	0	0	0	5	0	1	2	1	2	5	2	2	0	1	3	0	0	2	1	0	0	2	4	1	4	0	0	1	5	10	1.15637	0	1.09479	2.16202	0	0
NC_010443.5	164025972	164026057	-	86	gene-MIR339-2	MIR339-2	miRNA	104796813	microRNA 339-2	0	0	0	0	0	0	0	0	0	0	0	0	0	0	0	0	0	0	0	0	0	0	0	0	0	0	0	0	0	0	0	0	0	0	0	0	0	0	0	0
NC_010443.5	164185320	164191669	+	1342	gene-LOC110261938	LOC110261938	lncRNA	110261938		0	0	0	0	0	0	0	0	0	0	0	0	0	0	0	0	0	0	0	0	0	1	0	0	0	0	0	0	0	0	0	0	0	0	0	0	0	0	0	0
NC_010443.5	164271284	164275277	+	2585	gene-LOC110261939	LOC110261939	lncRNA	110261939		0	0	0	0	0	0	0	0	0	0	0	0	0	0	0	0	0	0	0	0	0	0	0	0	0	0	0	0	0	0	0	0	0	0	0	0	0	0	0	0
NC_010443.5	164281845	164311796	-	2933	gene-LOC110261940	LOC110261940	lncRNA	110261940		21	43	60	77	6	18	67	34	44	64	55	56	78	62	34	6	17	9	73	61	51	41	48	51	12	10	1	38	40	51	78	42	71	64	24.2837	44.3117	65.6871	83.2378	3.95739	12.7909
NC_010443.5	164310120	164352182	+	3822	gene-DIS3L	DIS3L	protein_coding	100515640		443	513	520	452	712	713	676	653	456	513	479	444	505	420	571	825	658	740	526	402	392	384	458	502	765	676	596	410	402	515	439	353	347	441	512.271	528.649	569.289	488.617	469.611	506.66
NC_010443.5	164349196	164369297	-	7131	gene-TIPIN	TIPIN	protein_coding	100153268		152	152	224	112	293.4	182	234	234	187	135.33	161	125	175	144	226	523	328.25	326	199	127	114	162	198	209	256	278	225	202	154	207	142	101	105	134.5	175.768	156.637	245.232	121.073	193.253	129.33
NC_010443.5	164381892	164469313	+	2411	gene-MAP2K1	MAP2K1	protein_coding	100233191	mitogen-activated protein kinase kinase 1	1826	1474	1730	1514	1784	1510	2140	1132	1391	1343	1584	1358	1689	1642	1864	2009	2256	2180	1625	1560	1379	1278	1909	1712	2074	1722	1524	1725	1278	1669	1296	1112	1215	1278	2111.53	1518.96	1893.98	1636.65	1176.67	1073.01
NC_010443.5	164459111	164475053	-	4383	gene-SNAPC5	SNAPC5	protein_coding	100157710	small nuclear RNA activating complex polypeptide 5	378	437	540	373	202	233	509	197	404	511	394	306	517	380	266	364	290	214	462	359	352	384	375	405	238	208	155	442	313	391	372	308	324	399	437.107	450.331	591.184	403.217	133.232	165.571
NC_010443.5	164476269	164481765	-	1660	gene-RPL4	RPL4	protein_coding	100038029		19500	20365	18052	19330	43502	35244.5	24534	17801	22828.7	21938	19585.5	16480	26594.5	23640.5	31517.5	73944.5	37260.5	44274.8	28409.5	21178.5	18376.5	18803.5	22886	22557.5	45320.5	40483	43637.5	19228	18620.5	21950.5	20235.5	16896.2	16054	19013	22549.2	20986.2	19763.1	20895.9	28692.4	25044.5
NC_010443.5	164481784	164526843	+	2558	gene-ZWILCH	ZWILCH	protein_coding	100516481		178	208	182	229	657	389	297	324	221	192	263	210	203	156	580	1344	768	1009	173	114	178	167	228	234	812	732	605	201	177	251	124	148	160	164	205.833	214.345	199.251	247.551	433.335	276.425
NC_010443.5	164526477	164540177	-	1788	gene-LCTL	LCTL	protein_coding	100517209		0	0	0	0	3	3	0	4	0	0	0	0	0	0	9	1	4	2	1	1	0	0	0	0	10	14	14	0	0	0	0	0	0	0	0	0	0	0	1.9787	2.13181
NC_010443.5	164652602	164735084	+	6356	gene-SMAD6	SMAD6	protein_coding	100152069		305	493	509	302	237	555	472	301	403	458	540	353	415	462	224	279	301	329	420	365	357	333	426	499	239	392	269	401	479	473	343	329	350	368	352.692	508.039	557.246	326.465	156.317	394.385
NC_010443.5	164751946	164810399	+	5664	gene-LOC102161686	LOC102161686	lncRNA	102161686		3	3	4	3	5	9	8	17	1	2	5	0	5	2	3	1.5	5	4	4	2	1	3	2	3	5	3	6	0	0	3	0	0	0	4	3.4691	3.09152	4.37914	3.24303	3.29783	6.39543
NC_010443.5	164780638	164781391	-	754	gene-LOC100516844	LOC100516844	pseudogene	100516844		0	0	0	0	1	0	2.5	0	0	0	0.5	0	3.5	1	1.5	2.5	1	0.5	0.25	0	0	1	0	0	0.33	0.5	0.5	0.33	0	0	0.5	0	1	0	0	0	0	0	0.659566	0
NC_010443.5	164828222	164851382	+	1328	gene-LOC106509074	LOC106509074	lncRNA	106509074		0	0	0	0	1	0	0	2	0	0	0	0	0	0	0	0.5	0	0	0	0	2	0	0	0	0	0	0	0	0	0	0	0	0	0	0	0	0	0	0.659566	0
NC_010443.5	164961912	164982270	-	5273	gene-LOC110261941	LOC110261941	lncRNA	110261941		6	6	12	4	0	0	4	0	4	5	10	2	2	2	1	0	1	0	1	1	3	5	6	4	0	0	0	2	1	4	0	0	3	0	6.93821	6.18303	13.1374	4.32404	0	0
NC_010443.5	164998457	165124455	+	5999	gene-SMAD3	SMAD3	protein_coding	397260	SMAD family member 3	1400	1737	1771	2083	1346	1868	2734	1978	1516	1702	1729	1614	1770	1604	1638	2078	2210	1766	1539	1396	1540	1363	1842	1581	1407	1389	1536	1327	1153	1924	1636	1381	1460	1350	1618.91	1789.99	1938.87	2251.75	887.775	1327.41
NC_010443.5	165123006	165193002	-	10054	gene-AAGAB	AAGAB	protein_coding	100517743		1595.33	1696	1824	1617	1553	1157	2071	907	1597	1534	1661.2	1388	1646	1625	1687	2029	1775	1484	1631.5	1551	1432	1502	1785.5	1849.5	1414	1316	1189	1694	1390	1944	1381.5	1187	1139.5	1554.5	1844.41	1747.74	1996.89	1747.99	1024.31	822.168
NC_010443.5	165193090	165419528	+	10012	gene-IQCH	IQCH	protein_coding	102166010		3	0	1	7	0	2	5	1	6	7	5	3	2	3	0	2	1	2	1	9	1	0	2	4	1	1	4	5	2	1	1	2	2	4	3.4691	0	1.09479	7.56708	0	1.42121
NC_010443.5	165254816	165436786	-	5360	gene-LOC110261942	LOC110261942	lncRNA	110261942		8	2	11	8	1	7	3	3	9	7	7	9	4	2	5	1	3	0	3.5	3	6	3	6	5	2	0	1	3	5	9	6	6	8	7.5	9.25094	2.06101	12.0426	8.64809	0.659566	4.97422
NC_010443.5	165436810	165441736	+	878	gene-C1H15orf61	C1H15orf61	protein_coding	100152039		362	310	363	292	116	123	323	40	277	346	272	254	258	279	218	93	169	81	263	298	367	289	332	306	86	107	53	368	276	321	220	222	216	241	418.605	319.457	397.407	315.655	76.5096	87.4042
NC_010443.5	165458263	165733452	+	26755	gene-MAP2K5	MAP2K5	protein_coding	106504229		526	685	579	621	1221	845	678	706	610	697	607	579	623.33	588	670	1160.33	611.5	703	560	521	532	469	530	657	1061	1093	671	470	442	654	576	544	483	577	608.249	705.896	633.881	671.308	805.33	600.46
NC_010443.5	165753522	165766227	+	7496	gene-SKOR1	SKOR1	protein_coding	100152847		18	7	10	6	7	14	16	5	21	18	9	10	12	7	7	3	2	3	15	4	3	11	8	27	10	5	4	14	14	30	26	26	15	12.5	20.8146	7.21354	10.9479	6.48606	4.61696	9.94844
NC_010443.5	165769437	165776286	-	2473	gene-LOC106509076	LOC106509076	lncRNA	106509076		1	2	4	2	0	4	7	0	1	2	0	4	0	1	0	0	0	0	2	0	0	3	0	1	0	0	0	0	1	1	2	3	5	2	1.15637	2.06101	4.37914	2.16202	0	2.84241
NC_010443.5	165957114	166087242	+	5719	gene-PIAS1	PIAS1	protein_coding	100519005		753	1021	957	950.5	1605	1349	1252	1665.5	835	999	813	836	1034	819	1100	1451	1171	1274	902	840	847	697	798	863	1439	1463	904	772	670	1051	926	711	828	971.5	870.745	1052.15	1047.71	1026.96	1058.6	958.604
NC_010443.5	166089583	166099794	-	914	gene-CALML4	CALML4	protein_coding	100519528	calmodulin-like 4	43	63	75	78	81	73	104	144	70	93	86	76	26	46	53	98.5	66	42	31	33	55	53	54	57	94	79	33	40	48	97	34	33	40	57.5	49.7238	64.9218	82.1089	84.3188	53.4248	51.874
NC_010443.5	166107895	166126054	-	2152	gene-CLN6	CLN6	protein_coding	100156072	ceroid-lipofuscinosis%2C neuronal 6%2C late infantile%2C variant	1113	1118	994	783	1805	1526	1196	710	924	1320	1135	724	989	948	1525	2465.5	1302	1852	1067	911	1200	1014	1082	886	2191	1888	1784	1222	759	799	719	710	726	630.5	1287.04	1152.1	1088.22	846.431	1190.52	1084.38
NC_010443.5	166161548	166178086	+	8146	gene-FEM1B	FEM1B	protein_coding	100158096		1314	1580	1598	2056	1611	1375	1670	1771	1458	1591	1513	1655	2253	1894	1486	2015	1652	1508	2088	1812	1827	1433	1494	1647	1787	1587	1236	1844	1229	1960	1673	1314	1608	1621	1519.47	1628.2	1749.47	2222.56	1062.56	977.079
NC_010443.5	166186601	166311046	-	5211	gene-ITGA11	ITGA11	protein_coding	100520350		493	464	762	626	4128	12818	6079	10593	319	349	850	425	178	500	2983	1702	2550	2441	153	235	348	302	2073	444	4551	5887	5929	381	416	954	195	108	132	281	570.089	478.154	834.227	676.713	2722.69	9108.51
NC_010443.5	166384387	166388069	+	497	gene-LOC110257006	LOC110257006	lncRNA	110257006		0	0	0	0	0	0	0	0	0	0	0	0	0	0	0	0	0	0	0	0	0	0	0	0	0	0	0	0	0	0	0	0	0	0	0	0	0	0	0	0
NC_010443.5	166465870	166608840	+	9567	gene-CORO2B	CORO2B	protein_coding	100520530		501	522	617	491	390	1559	1754.33	1389	585	546	789	527	439	607	676	644	754	493	419	566	426	450	853	671	221	638	481	393	500	787	510	391	404	434	579.34	537.924	675.483	530.776	257.231	1107.83
NC_010443.5	166607896	166611578	-	2505	gene-LOC106509078	LOC106509078	lncRNA	106509078		2	2	4	2	0	3	10	0	0	4	1	1	0	1	1	1	1	0	0	1	3	0	1	2	0	0	0	0	0	3	1	0	0	4	2.31274	2.06101	4.37914	2.16202	0	2.13181
NC_010443.5	166664251	166703814	-	4655	gene-ANP32A	ANP32A	protein_coding	100155298		3271	3014	3105	2823	3204	2656	3486	2797	3539	3078	2698	2525	3901	3337	3103	5442	3688	3093	4058	3046	2997	3254	3520	3656	3588	3262	2824	3266	2897	3846	2719	2507	2364	2158	3782.48	3105.94	3399.31	3051.69	2113.25	1887.36
NC_010443.5	166818174	166839717	+	1290	gene-SPESP1	SPESP1	protein_coding	100415935	sperm equatorial segment protein 1	0	1	2	1	1	0	1	0	0	0	1	0	0	0	0	2	0	1	0	0	0	0	0	0	0	0	0	0	1	0	0	0	0	0	0	1.03051	2.18957	1.08101	0.659566	0
NC_010443.5	166866930	166907994	+	9812	gene-NOX5	NOX5	protein_coding	100156068		298	619	193	405	16	59	113	46	485	751	319	501	308	370	71	14	81	16	406	386	158	217	177	187	19	28	4	192	151	528	314	167	118	257	344.598	637.883	211.294	437.809	10.553	41.9256
NC_010443.5	166909589	166915000	-	1277	gene-LOC110261967	LOC110261967	lncRNA	110261967		0	0	0	0	2	0	0	0	0	0	0	0	0	0	0	0	0	0	0	0	0	0	0	0	0	0	0	0	0	0	0	0	0	0	0	0	0	0	1.31913	0
NC_010443.5	166938895	166984158	+	5279	gene-LOC102161781	LOC102161781	lncRNA	102161781		0	0	0	0	0	1.5	0	3	0	0	0	0	0	0	0	0	0	0	0	0	0	0	0	0	2	0	0	0	0	0	0	0	0	0	0	0	0	0	0	1.42121
NC_010443.5	167007930	167122196	+	5318	gene-GLCE	GLCE	protein_coding	100154444		304	364	440.5	372	1280	921.5	786	1122	293	354	331	296	241	290	949	1448	1012	1205	255	255	278	293	463	309	1893	1508	781.5	312	204	377	215	187	201	295	351.536	375.104	481.706	402.136	844.244	655.176
NC_010443.5	167154636	167234835	+	9211	gene-PAQR5	PAQR5	protein_coding	100521597		1	3	2	2	59	66	13	29	2	0	0	2	2	4	58	215	77	106	5	0	5	2	10	5	222	143	105	2	2	4	1	0	1	4	1.15637	3.09152	2.18957	2.16202	38.9144	46.8998
NC_010443.5	167239973	167281250	+	3720	gene-KIF23	KIF23	protein_coding	100522116		213	153	222	229	1553	550	389	325	304	213	409	252	3	95	1024	2809	1877	2143	12	27	99	280	421	367	1880	1487	2154	379	277	255	30	18	42.5	53	246.306	157.667	243.042	247.551	1024.31	390.832
NC_010443.5	167277180	167295995	-	2499	gene-LOC106509080	LOC106509080	lncRNA	106509080		13	40	40	25	12	32	34	20	24	36	27	24	40	23	18	20	12	10	45	24	19	16	11	31	18	12	14	21	34	59	30	28	21	20	15.0328	41.2202	43.7914	27.0253	7.91479	22.7393
NC_010443.5	167296084	167298264	+	530	gene-RPLP1	RPLP1	protein_coding	100170119		18365.8	16747.5	13925.6	15507.4	29127.5	25951.5	18940.7	10735.2	18437.5	17283.5	13673.5	14135.7	19892.7	18688.8	24476.1	48846.2	24318.9	25903.4	22292.4	15407	13775	15229	22350.5	20273.2	31165.4	29612.6	22068.8	16501.2	15410.8	19287.9	12681	13153	11395	11608.9	21237.9	17258.9	15246	16763.2	19211.8	18441.6
NC_010443.5	167523651	167541217	+	16764	gene-LOC100626276	LOC100626276	lncRNA	100626276		37	18	9	15	40	42	31.5	27	27	24	11	9	17	23	37	47	64	109	8	23	15	15	14	8	91	44	47	17	4	23	6	4	14	5	42.7856	18.5491	9.85307	16.2152	26.3826	29.8453
NC_010443.5	167589850	167611996	+	11917	gene-LOC110261987	LOC110261987	lncRNA	110261987		0	0	0	0	0	0	0	0	0	0	0	0	0	0	0	0	0	0	0	0	0	0	0	0	0	0	0	0	0	0	0	0	0	0	0	0	0	0	0	0
NC_010443.5	167808508	167855913	-	5420	gene-TLE3	TLE3	protein_coding	100154048		693	530	636	666	2608	2091	1284	1959	529	504	694	531	447	537	1450	2626	1865	2565	430	397	568	400	794	470	2798	2488	2615	480	402	536	287	244	397	504	801.363	546.168	696.284	719.953	1720.15	1485.87
NC_010443.5	168072707	168082501	+	2053	gene-LOC110261998	LOC110261998	lncRNA	110261998		0	0	0	0	4	0	0	1	0	0	0	0	0	0	0	1	0	0	0	0	0	0	0	0	1	0	0	0	0	0	0	0	0	0	0	0	0	0	2.63826	0
NC_010443.5	168169639	168237186	-	3683	gene-LOC110262000	LOC110262000	lncRNA	110262000		0	0	0	0	0	0	0	0	0	0	0	0	0	0	0	0	0	0	0	0	0	0	0	0	0	0	0	0	0	0	0	0	0	0	0	0	0	0	0	0
NC_010443.5	168353655	168453175	-	8152	gene-UACA	UACA	protein_coding	100523347		3078.25	3048.25	3293.75	2498	1673	2536	4085.25	2713.75	2859	2750	2910	2113	1949	2172	1614	3243.5	2883	2432.17	1858	2162.5	1956	2617.75	3258	2774.25	1608	1817	2305	2582.5	1854	2655.33	1715.25	1339	1680	1720.25	3559.3	3140.98	3606.22	2700.36	1103.45	1802.09
NC_010443.5	168500554	168503530	-	1584	gene-LOC100522295	LOC100522295	pseudogene	100522295		1.5	1	4	1.5	0	2	2.5	4.5	0.5	1	3	0.5	2.5	0.5	2	0.5	1	1.5	2	2	3	0.5	1.5	2	0	0	0.5	0.5	2	0.5	2	0	0.5	1	2.31274	1.03051	4.37914	2.16202	0	1.42121
NC_010443.5	168508472	168530439	-	2231	gene-LARP6	LARP6	protein_coding	100522415		238	469.25	293.25	390	371	690	407	449	252	451	320	305	283	289	267	480	317	465	332	252	278	190.25	294	271	270	321	502	228	184	344	274	219	233	320	275.216	483.307	320.772	421.594	244.699	490.316
NC_010443.5	168553361	168711739	+	7160	gene-LRRC49	LRRC49	protein_coding	100154470		39	23	28	52	51	34	101	71	34	30	42	40	69	47	51	108	108	97	71	26	24	52	54	36	62	52	86	42	36	41	35	30	22	14	45.0983	23.7016	30.654	56.2126	33.6378	24.1605
NC_010443.5	168751403	169328559	+	16029	gene-THSD4	THSD4	protein_coding	100524417		2199	3381	1957	3254	198	1076	2371	409	2788	2688	2590	3125	4385	3139	1282	92	733	218	3939	2848	2503	2124	2959	3416	157	132	494	2234	2676	4492	3888	3568	3266.75	3228	2542.85	3484.14	2142.5	3517.61	130.594	764.609
NC_010443.5	169064134	169065292	+	1159	gene-NANOG	NANOG	protein_coding	100170132	Nanog homeobox	0	0.5	1	0.5	6.5	0	0	2	2.5	0	1	0.5	0	1	1	0	0	0.5	0	0	0	0	0.5	0	7.5	0	2	0	1	0	0	0	0	0	0	0	1.09479	0	3.95739	0
NC_010443.5	169358662	169373175	+	8882	gene-NR2E3	NR2E3	protein_coding	102159757		0	1	0	0	0	0	0	0	0	0	0	0	0	0	0	0	0	0	1	2	0	1	0	1	0	0	0	1	0	1	0	0	0.25	0	0	1.03051	0	0	0	0
NC_010443.5	169370028	169596771	-	12838	gene-MYO9A	MYO9A	protein_coding	100157683		1573	1718	1783	1974	2240	2497	2462	2477	1528	1573	1705	1426	2122	1567	1715	2392	2077	1962	1748	1612	1521	1390	1719	1589	1986	2322	1756	1327	1192	1697	1446	992	1375	1376	1818.97	1770.41	1952	2133.92	1477.43	1774.38
NC_010443.5	169596816	169615498	+	2164	gene-SENP8	SENP8	protein_coding	100625525		298	405	419	336	295	274	439	286	347	408	350	310	438	384	260	364	299	210	490	358	291	270	325	388	279	330	156	364	292	437	393	338	289	332	344.598	417.355	458.715	363.22	194.572	194.705
NC_010443.5	169638097	169664774	-	5803	gene-LOC100627175	LOC100627175	protein_coding	100627175	GRAM domain containing 2-like	12	21	33	22	10	21.5	30	40	22	30	17	28	35	17	20	22	14	10	28	23	23	20	13	17	7	2	12	11	16	21	36	20	13	20	13.8764	21.6406	36.1279	23.7822	6.59566	15.6333
NC_010443.5	169650969	169652204	-	1236	gene-LOC100627458	LOC100627458	pseudogene	100627458		0	1	1	1	0	0	1	1.5	0	0	2	1	0	0	0	1	0	0	0	0	0	0	0	0	0	0	0	0	0	0	0	2	0	0	0	1.03051	1.09479	1.08101	0	0
NC_010443.5	169665110	169676127	-	840	gene-LOC100627270	LOC100627270	lncRNA	100627270		98	174	150	140	36	76.5	176	30	148	145	146	116	160	131	63	46	52	59	149	102	93	119	118	171	65	37	42	147	113	145	182	114	90	155	113.324	179.308	164.218	151.342	23.7444	54.0058
NC_010443.5	169676152	169701475	+	2383	gene-GEMIN2	GEMIN2	protein_coding	100525675		399.67	473	471	403.33	556	496	582.17	428	410	508	419	421	565.83	420	434	859.67	555.33	521	576.33	392.43	318	320	386	443.17	559	509	434	373	380.33	461	409	326.5	356	366	462.547	487.429	515.644	435.647	366.718	352.459
NC_010443.5	169710948	169722782	-	1915	gene-TRAPPC6B	TRAPPC6B	protein_coding	100525849		684	745	847	805	472	460	914	819	657	787	672	676	943	808	560	556	573	485	945	795	720	599	699	775	477	523	265	812	628	861	736	712	684	717	790.956	767.726	927.283	870.214	311.315	326.877
NC_010443.5	169725649	169734003	+	3366	gene-PNN	PNN	protein_coding	100526149	pinin%2C desmosome associated protein	2044	2507	2066	2287	4305	3562	3274	4845	2348	2835	2225	2061	2154	1814	3448.5	4562	3390	4018	2163	1697	2102	1711	2154	2316	4481	4457	2953	1531	1902	2752	2188	1678	1748	1900	2363.62	2583.48	2261.83	2472.27	2839.43	2531.17
NC_010443.5	169777581	169868308	+	6832	gene-MIA2	MIA2	protein_coding	100155295		716	1065	803	853	1158	792	978	788	899	1108	846	818	1112	923	953.5	1081	1134	1182	1136	950	770	705	764	1018	1273	1232	871	766	777	1191	1043	868	792	1146	827.959	1097.49	879.113	922.102	763.777	562.798
NC_010443.5	169877189	169915856	-	3732	gene-FBXO33	FBXO33	protein_coding	100157705		198	242	266	250	623	359	312	498	232	219	235	264	226	203	491	760	505	637	221	238	220	186	258	234	741	702	314	213	217	265	201	182	228	207	228.961	249.382	291.213	270.253	410.909	255.107
NC_010443.5	169915800	170621845	+	7299	gene-LOC102162695	LOC102162695	lncRNA	102162695		0	3	0	3	2	2	16	10	1	1	2	4	0	2	1	0	0	2	0	7.5	4	2	1	1	1	3	1	1	6	2.5	4	0	0	0	0	3.09152	0	3.24303	1.31913	1.42121
NC_010443.5	170165606	170182632	+	4186	gene-LOC110256865	LOC110256865	lncRNA	110256865		0	0	1	0.11	1	0	0	0	2.11	0	0	0	1	0	1.11	0	0.17	0	0	0.5	0	0	1	0	1	0	0	0	0	0.5	0	1.33	0	0	0	0	1.09479	0	0.659566	0
NC_010443.5	170358367	170362956	-	4590	gene-LOC110256861	LOC110256861	pseudogene	110256861		0	0	0	0	0.5	0	0	0	0	0	0	0	0	0	0	0	0	0	2	0	0	0	0	0	0	0	0	0	0	0	0	0	0	0	0	0	0	0	0	0
NC_010443.5	170700187	170804423	-	738	gene-LOC110259537	LOC110259537	protein_coding	110259537		0	0	0	0	0	0	0	0	0	0	0	0	0	0	0	0	0	0	0	0	0	0	0	0	0	0	0	0	0	0	0	0	0	0	0	0	0	0	0	0
NC_010443.5	171191509	171210826	+	3065	gene-LOC110262060	LOC110262060	lncRNA	110262060		0	0	0	0	0	0	0	0	0	0	0	0	0	0	0	0	0	0	0	0	0	0	0	0	0	0	0	0	0	0	0	0	0	0	0	0	0	0	0	0
NC_010443.5	171312067	171440549	+	1238	gene-LOC110262063	LOC110262063	lncRNA	110262063		0	0	0	0	0	0	0	0	0	0	0	0	0	0	0	0	0	0	0	0	0	0	0	0	0	0	0	0	0	0	0	0	0	0	0	0	0	0	0	0
NC_010443.5	171527466	171588375	+	427	gene-LOC110257009	LOC110257009	lncRNA	110257009		0	0	0	0	0	0	0	0	0	0	0	0	0	0	0	0	0	0	0	0	0	0	0	0	0	0	0	0	0	0	0	0	0	0	0	0	0	0	0	0
NC_010443.5	171748707	171757985	-	223	gene-LOC106509094	LOC106509094	lncRNA	106509094		0	0	0	0	0	0	0	1	0	1	0	0	0	1	0	0	1	0	0	0	0	0	0	0	0	0	0	0	0	0	0	0	0	0	0	0	0	0	0	0
NC_010443.5	171758097	171828973	-	739	gene-LOC110262065	LOC110262065	lncRNA	110262065		0	0	0	1	0	0	0	0	0	0	0	0	0	0	0	0	0	0	0	0	0	0	0	0	0	0	0	0	0	0	0	0	0	0	0	0	0	1.08101	0	0
NC_010443.5	171902094	171905464	-	3208	gene-LOC110262077	LOC110262077	lncRNA	110262077		2	7	1	3	0	1	3	3	5	4	4	3	6	6	2	8	3	0	0	2	1	1	1	7	0	2	0	0	3	2	5	3	3	6	2.31274	7.21354	1.09479	3.24303	0	0.710603
NC_010443.5	171906130	172177726	+	10647	gene-LRFN5	LRFN5	protein_coding	100156782		34	16	21	15	7	23	38	7	33	31	18	14	30	38	6	63	39	30	34	40	15	20	27	52	6	25	21	19	32	30	17	7	11	32	39.3165	16.4881	22.9905	16.2152	4.61696	16.3439
NC_010443.5	172014015	172043810	-	2732	gene-LOC102163587	LOC102163587	pseudogene	102163587		0	0	0	0	0	0	0	0	0	0	0	0	0	0	0	0	0	0	0	0	0	0	0	0	0	0	0	0	0	0	0	0	0	0	0	0	0	0	0	0
NC_010443.5	172558993	172559812	-	820	gene-LOC110259539	LOC110259539	pseudogene	110259539		0	0	0	0	0	0	0	0	0	0	0	0	0	0	0	0	0	0	0	0	0	0	0	0	0	0	0	0	0	0	0	0	0	0	0	0	0	0	0	0
NC_010443.5	173142075	173143536	+	722	gene-LOC100153095	LOC100153095	pseudogene	100153095		0	0	0	0	0	0	0	0	0	0	0	0	0	0	0	0	0	0	0	0	0	0	0	0	0	0	0	0	0	0	0	0	0	0	0	0	0	0	0	0
NC_010443.5	174052375	174352670	-	1038	gene-LOC110257011	LOC110257011	lncRNA	110257011		0	0	0	0	0	0	0	0	0	0	0	0	0	0	0	0	0	0	0	0	0	0	0	0	0	0	0	0	0	0	0	0	0	0	0	0	0	0	0	0
NC_010443.5	174245317	174245598	+	282	gene-LOC100623774	LOC100623774	pseudogene	100623774		0	0	0	0	0	0	0	0	0	0	0	0	0	0	0	0	0	0	0	0	0	0	0	0	0	0	0	0	0	0	0	0	0	0	0	0	0	0	0	0
NC_010443.5	174434103	174580415	-	266	gene-LOC106509095	LOC106509095	lncRNA	106509095		0	0	0	0	0	0	0	0	0	0	0	0	0	0	0	0	0	0	0	0	0	0	0	0	0	0	0	0	0	0	0	0	0	0	0	0	0	0	0	0
NC_010443.5	174732612	174734834	-	2223	gene-FSCB	FSCB	protein_coding	100154737		0	0	0	0	0	0	0	0	0	0	0	0	0	0	0	0	0	0	0	0	0	0	0	0	0	0	0	0	0	0	0	0	0	0	0	0	0	0	0	0
NC_010443.5	175040147	175131557	+	1495	gene-LOC102166446	LOC102166446	pseudogene	102166446		0	0	0	0	0	0	0	0	0	0	0	0	0	0	0	0	0	0	0	0	0	0	0	0	0	0	0	0	0	0	0	0	0	0	0	0	0	0	0	0
NC_010443.5	175145918	175156597	+	3302	gene-C1H14orf28	C1H14orf28	protein_coding	100736797		128	142	165	200	151	112	152	234	162	182	109	124	153	139	119	164	93	81	186	106	140	111	85	120	140	157	57	109	126	164	147	149	149	147	148.015	146.332	180.64	216.202	99.5944	79.5876
NC_010443.5	175164028	175199177	-	7849	gene-KLHL28	KLHL28	protein_coding	100156355		327	397	457	395	649	592	643	1341	310	390	390	344	525	411	553	783	692	614	410	400	396	274	333	404	792	764	421	392	276	519	371	306	370	402	378.132	409.111	500.317	426.999	428.058	420.677
NC_010443.5	175198172	175274309	+	6917	gene-TOGARAM1	TOGARAM1	protein_coding	100513707		596	731	639	739	1121	1224	1057	1350	526	637	663	629	692	627	791	1066	1080	1024	544	685	620	526	696	642	1171	1139	862	572	462	803	585	466	573	700	689.195	753.299	699.568	798.867	739.373	869.778
NC_010443.5	175285219	175317245	+	3255	gene-PRPF39	PRPF39	protein_coding	100153928		566	638	672	722	972	792	1150	2182	626	798	579	601	580	499	875	1344	871	978	523	556	660	421	537	556	1056	1315	518	448	430	746	593	518	683	650	654.504	657.462	735.696	780.49	641.098	562.798
NC_010443.5	175317558	175332705	-	973	gene-FKBP3	FKBP3	protein_coding	100152728	FK506 binding protein 3	5275	3830	4878	3630	1861	1776	5519	1478	4323	3761	3432	3099	5596	4991	3169	2880	3193	1905	5996	4758	3780	4199	4729	4178	2151	1673	1504	4632	3425	4348	3313	3056	2943	3225	6099.84	3946.84	5340.36	3924.07	1227.45	1262.03
NC_010443.5	175333965	175402065	+	7836	gene-FANCM	FANCM	protein_coding	100155917		55	76	84	55	203	93	118	140	52	58	81	67	61	33	165	387	334	305	41	25	32	49	58	71	266	215	196	33	53	83	39	35	33	62	63.6002	78.3184	91.962	59.4556	133.892	66.0861
NC_010443.5	175401386	175449399	-	5569	gene-MIS18BP1	MIS18BP1	protein_coding	100620483		252	258	293	260	626	417	443	590	258	236	248	237	262	268	533	1050	932	862	243	245	252	205	284	265	774	754	455	251	222	294	201	140	216	267	291.405	265.87	320.772	281.063	412.888	296.322
NC_010443.5	175777725	175781911	-	2440	gene-LOC102161308	LOC102161308	pseudogene	102161308		0	0	0	0	0	0	0	0	0	0	0	0	0	0	0	0	0	0	0	0	0	0	2	0	0	0	0	0	1	0	0	0	0	0	0	0	0	0	0	0
NC_010443.5	175851381	175858352	-	2281	gene-LOC106506887	LOC106506887	lncRNA	106506887		11	7	6	3	9	5	21	6	17	13	9	2	14	5	3	3	1	1	8	8	2	8	4	4	2	0	3	2	12	4	6	8	3	10	12.72	7.21354	6.56871	3.24303	5.93609	3.55302
NC_010443.5	175900850	175958821	+	3648	gene-LOC110262095	LOC110262095	lncRNA	110262095		0	0	0	0	0	0	0	0	0	0	0	0	0	0	0	0	0	0	0	0	0	0	0	0	0	0	0	0	0	0	0	0	0	0	0	0	0	0	0	0
NC_010443.5	176603177	176604116	-	940	gene-RPL10L	RPL10L	protein_coding	100514266		1	0	1	0.5	0	0	0	0	0	0	0	0	0	1	0	0	0	0	0	0	0	0	0.2	0	0	0	0	0	0	0	0	0	0	0	1.15637	0	1.09479	0	0	0
NC_010443.5	176644255	176644814	+	560	gene-LOC100514443	LOC100514443	pseudogene	100514443		0	0	0	0	0	0	0	0	0	0	0	0	0	0	0	0	0	0	0	0	0	0	0	0	0	0	0	0	0	0	0	0	0	0	0	0	0	0	0	0
NC_010443.5	176706882	176761607	+	1692	gene-LOC110262096	LOC110262096	lncRNA	110262096		0	0	0	0	0	0	0	0	0	0	0	0	0	0	0	0	0	0	0	0	0	0	0	0	0	0	0	0	0	0	0	0	0	0	0	0	0	0	0	0
NC_010443.5	176770045	177595012	-	10110	gene-MDGA2	MDGA2	protein_coding	100621082		1	2	5	7	5	4	2	7	0	4	9	3	3	6	1	3	16	2	8	2	1	1	2	4	2	8	2	3	4	2	2	1	2	5	1.15637	2.06101	5.47393	7.56708	3.29783	2.84241
NC_010443.5	177754065	177897242	+	579	gene-LOC110257017	LOC110257017	lncRNA	110257017		0	0	0	0	0	0	0	0	0	0	0	0	0	0	0	0	0	0	0	0	0	0	0	0	0	0	0	0	0	0	0	0	0	0	0	0	0	0	0	0
NC_010443.5	177885277	177886278	+	1002	gene-LOC100153763	LOC100153763	pseudogene	100153763		0	0	0	0	0	0	0	0	0	0	0	0	0	0	0	0	0	0	0	0	0	0	0	0	0	0	0	0	0	0	0	0	0	0	0	0	0	0	0	0
NC_010443.5	178035208	178035462	+	255	gene-LOC106510713	LOC106510713	pseudogene	106510713		0	0	0	0	0	0	0	0	0	0	0	0	0	0	0	0	0	0	0	0	0	0	0	0	0	0	0	0	0	0	0	0	0	0	0	0	0	0	0	0
NC_010443.5	178609006	178658762	-	2031	gene-LOC110262098	LOC110262098	lncRNA	110262098		1	0	0	0	0	0	0	0	0	0	0	0	0	0	0	0	0	0	0	0	0	0	0	0	0	0	0	0	0	0	0	0	0	0	1.15637	0	0	0	0	0
NC_010443.5	179016401	179054096	-	975	gene-LOC102164199	LOC102164199	lncRNA	102164199		0	0	0	0	0	0	0	0	0	0	0	0	0	0	0	0	0	0	0	0	0	0	0	0	0	0	0	0	0	0	0	0	0	0	0	0	0	0	0	0
NC_010443.5	179450484	179452407	-	1924	gene-LOC110262099	LOC110262099	pseudogene	110262099		0	0	0	0	0	0	0	0	0	0	0	0	0	1	0	1	4	1	1	0	1	0	0	0	0	0	0	0	0	0	0	0	0	0	0	0	0	0	0	0
NC_010443.5	179454923	179456847	-	1695	gene-RPS29	RPS29	protein_coding	414391		5106	4913.83	4140.5	4443	8354.25	7570	5214.5	3792.83	5806.5	5445	4468	4044.5	6275	5747.33	7149.33	16854.6	7513.5	7909.33	6637.5	4831.67	4391	4545.5	6135.17	6452.83	9733.83	8240	7383	4834.17	4875	6226.33	4317.5	3953	3437.33	3540	5904.41	5063.9	4532.41	4802.93	5510.01	5379.27
NC_010443.5	179457000	179457281	+	282	gene-LOC102723301	LOC102723301	SRP_RNA	102723301	RNA%2C 7SL%2C cytoplasmic 1	14.33	8.25	12.5	10.33	22.92	9.33	10.67	128.75	14.83	24.33	9	14.17	22.17	19.92	4.33	43.67	18	30.25	16.92	14.33	15.92	21.25	502.16	13.83	15.33	12.42	53.17	36.58	11.25	7.08	5.42	16.5	775.66	8.33	16.1891	8.24404	13.1374	10.8101	15.17	6.39543
NC_010443.5	179461399	179475337	+	4358	gene-LRR1	LRR1	protein_coding	100518890		65	72	73	103.5	172.2	104.5	121	167.5	108	93	87.5	80.5	68	66	151.5	389	247.5	224.5	65.5	52	62	74	82	73	215	201	134	82.5	77	91	48.5	56	79	67	75.1639	74.1964	79.9194	112.425	113.445	73.9027
NC_010443.5	179476638	179477820	-	480	gene-RPL36AL	RPL36AL	protein_coding	396952	ribosomal protein L36a like	1750	1785	1586	1404	3829	2777	2087.5	1797	1540	1825	1331	1105	1393	1490	2554	6753.5	2991	3278	1321	1162	1216.5	1342	1771.5	1508	3918	3646	2519	1296	1086	1503	1162	882	920	1242	2023.64	1839.45	1736.33	1517.74	2525.48	1973.34
NC_010443.5	179478464	179479804	+	1341	gene-MGAT2	MGAT2	protein_coding	100151745	mannosyl %28alpha-1%2C6-%29-glycoprotein beta-1%2C2-N-acetylglucosaminyltransferase	1016	794	1047	977	1671	1597	1480.5	1024.67	1030	800	865	795	1097	944	1424	2175.5	1703	2210	1146	889	770	790	1113	954	2158	1789	1756	808	848	940	751	679	669	767	1174.87	818.221	1146.24	1056.15	1102.13	1134.83
NC_010443.5	179482189	179491136	-	3190	gene-DNAAF2	DNAAF2	protein_coding	100521173		179	254.75	216.17	142	274	173.58	229.33	232.5	167.75	217.33	169.25	133.5	208.67	193	197.25	280.01	229.45	229.67	232	179.58	147.5	135.25	150.67	198.5	265.75	221.08	255.08	172.92	156.45	236.58	175	182.58	132.67	162.25	206.99	262.779	236.474	153.504	180.721	123.645
NC_010443.5	179489958	179492759	+	2541	gene-LOC110262104	LOC110262104	lncRNA	110262104		74	72	58	39	111	99	108	123	50	75	73	62	53	54	64	145	95.25	88	58	62	63	40	58	50	106	124	62	49	47	64	46	47	42	79	85.5712	74.1964	63.4976	42.1594	73.2118	70.3497
NC_010443.5	179495278	179529891	-	1776	gene-POLE2	POLE2	protein_coding	100521651		36	31	34	47	189	76	59	52	59	22	40	38	7	13	169.5	481	301	299	3	12	10	36	51	45	224	219	194	33	42	39	2	7	14	6	41.6292	31.9457	37.2227	50.8075	124.658	54.0058
NC_010443.5	179540222	179605556	+	6497	gene-KLHDC1	KLHDC1	protein_coding	110262107		92	124	128	99	94	101	211	231	131	113	104	76	152	109	83	121	86	90	137	97	86	107	97	107	88	115	54	105	70	132	105	106	91	117	106.386	127.783	140.133	107.02	61.9992	71.7709
NC_010443.5	179609026	179623168	+	3964	gene-KLHDC2	KLHDC2	protein_coding	100154557		1281	1504	1430	1423	1323	1327	1506	1388	1701	1633	1375	1312	1783	1257	1150	1442	1157	1087	1783	1287	1381	1299	1275	1503	1370	1336	974	1334	1168	1551	1524	1259	1411	1444	1481.31	1549.88	1565.54	1538.28	872.605	942.97
NC_010443.5	179622728	179671225	-	5457	gene-NEMF	NEMF	protein_coding	100156579		520	590	650	637	1544	1186	1029	1678	611	560.5	597.17	487	591	666.5	1074	1484.5	1350.5	1497	529	543.5	495.5	448	665	620.5	1434	1599.5	948.11	452	451	678.14	473	418	499	587	601.311	607.998	711.611	688.604	1018.37	842.775
NC_010443.5	179697582	179717299	+	5160	gene-ARF6	ARF6	protein_coding	780425	ADP ribosylation factor 6	1673	1469	1849	2281	4521	2954	2343	3816	1776	1559	1804	1831	1773	1894	3459	6765	4013.75	4806	1713	1815	1785	1817	2006	1793	4609	4192	3744	1947	1363	1666	1300	1143	1303	1449	1934.6	1513.81	2024.26	2465.79	2981.9	2099.12
NC_010443.5	179769986	179873463	-	3072	gene-LOC110262124	LOC110262124	lncRNA	110262124		11	24	21	20	0	6	20	0	14	26	14	25	16	16	5	3	2	5	15	17	17	14	21	30	5	1	0	23	13	19	19	21	16	15	12.72	24.7321	22.9905	21.6202	0	4.26362
NC_010443.5	179780666	179800299	+	2365	gene-LOC102159522	LOC102159522	lncRNA	102159522		9	19	10	8	4	19	2	1	10	16	9	9	13	10	9	8	2	4	15	10	10	7	3	4	7	9	9	8	4	12	11	1	5	4	10.4073	19.5796	10.9479	8.64809	2.63826	13.5015
NC_010443.5	179877697	179895886	-	1516	gene-LOC110262125	LOC110262125	lncRNA	110262125		11	5	15	11	7	3	4	2	8	12.5	6	3	10	1	2	6	1	2	3	14	4	5	5	1	4	3	1	5	4	11	5.2	14	3	5	12.72	5.15253	16.4218	11.8911	4.61696	2.13181
NC_010443.5	179899642	179907439	-	2214	gene-VCPKMT	VCPKMT	protein_coding	100738287		204	167	274	233.5	87	72.5	227	149	157	189	147	158	248	199	167.5	222	204	148	181	219	192	165	186	136	123	126	100	232	132	159	148.5	143	175	133	235.899	172.094	299.971	252.957	57.3822	51.1634
NC_010443.5	179907578	180014941	-	5542	gene-SOS2	SOS2	protein_coding	100156602		971	1094	1132	1222.5	1383	1038.5	1309.5	1678	1060	1096	937.75	1121	1205	1097	1106.5	1247	1131.5	1197	1073	987	1143	806	919	1027	1213	1421	811	874	712	1146	868.5	731	995	1083	1122.83	1127.37	1239.3	1321	912.179	737.606
NC_010443.5	180020862	180069168	-	3383	gene-L2HGDH	L2HGDH	protein_coding	100152180		362	454	538	476	169	212	404.5	341	548	470	419	431	708	458	250	252	239.5	163	541	597	470	321	262	430	201	214	74	499	328	524	628	550	611	587	418.605	467.849	588.995	514.561	111.467	150.648
NC_010443.5	180036848	180042083	-	1152	gene-LOC102160041	LOC102160041	pseudogene	102160041		0	6	2	0	2	6	2	3	3	3	0	0	7	4	1	3	1	2	2	2	3	1	1	0	1	3	5	0	1	5	4	3	2	3	0	6.18303	2.18957	0	1.31913	4.26362
NC_010443.5	180069157	180081332	+	2176	gene-ATP5S	ATP5S	protein_coding	100157404		344	509	512	610	157	180	380	193	576	627	472	524	803	521	243	250	286	160	690	571	597	420	358	480	171	194	86	602	430	591	663	643	680	676	397.791	524.527	560.53	659.417	103.552	127.909
NC_010443.5	180081385	180145851	-	4869	gene-CDKL1	CDKL1	protein_coding	100152969		304	346.5	372	432.5	94	161	312	176	364	448	379	392	378	237	157	76	103	96	337	273	320.33	272	211	272	86	75	53	242	169	256	249	177	315	274	351.536	356.555	407.26	466.997	61.9992	114.407
NC_010443.5	180145013	180153417	+	713	gene-LOC110262144	LOC110262144	lncRNA	110262144		17.5	15	12.5	9	1.5	13	7.5	10.5	10	20.5	25.5	9	7	18	13	4.5	12.5	12.5	3.5	9.5	6.5	18	9	11.5	12	2	2	10.5	4	14.5	12	4	9	18	20.8146	15.4576	13.1374	9.7291	1.31913	9.23784
NC_010443.5	180156033	180162799	+	660	gene-LOC110262146	LOC110262146	lncRNA	110262146		10.5	23	17.5	12	5.5	10	14.5	13.5	17	23.5	10.5	22	2	9	11	15.5	7.5	13.5	4.5	11.5	8.5	9	1	7.5	13	4	4	9.5	7	12.5	12	4	10	11	11.5637	23.7016	19.7061	12.9721	3.95739	7.10603
NC_010443.5	180164427	180299491	-	7091	gene-MAP4K5	MAP4K5	protein_coding	102161529		784	806	977	1088	1257	1279	1354	1867	892	895	844.25	823	968	815	955	1658	1488	1319	807	844	862	801	884	924	1266	1387	1123	867	647	962	801	618	780	856	906.592	830.587	1069.61	1176.14	829.074	908.861
NC_010443.5	180299434	180407003	+	5487	gene-ATL1	ATL1	protein_coding	100158193		9	27	36	22	19	38	68	33	28	20	46	24	30	26	31	17	25	33	19	30	27	24	26	32	22	14	13	12	19	29	33	15	21	38	10.4073	27.8236	39.4123	23.7822	12.5317	27.0029
NC_010443.5	180404871	180434458	-	4279	gene-SAV1	SAV1	protein_coding	100156165		791	1258	1168	1355	846	1046	1372	1230	1092	1115	1028	1058	1181.5	970.14	947	1100.5	939	927	1043	956	1062.5	887	1019	1301	774	880	674	893.5	994	1546	1123	1165.5	1211	1461	914.687	1296.38	1278.71	1464.77	557.993	743.291
NC_010443.5	180442794	180448761	+	2435	gene-LOC102161650	LOC102161650	lncRNA	102161650		3	2	2	0	4	3	3	3	1	4	0	1	6	2	2	5	2	1	1	0	0	1	1	2	1	0	1	1	0	3	3	3	6	2	3.4691	2.06101	2.18957	0	2.63826	2.13181
NC_010443.5	180477269	180621980	-	11949	gene-NIN	NIN	protein_coding	100157402		1077	1118	1155	1413.5	4527	3618	1705	4782	1022	1121	1168	1083	1188	1085	3035	4783	3959	5094	1069	1048	1107	908.5	1358	1032	5960	5204	3974	910	787	1283	863	687	1016	1156	1245.41	1152.1	1264.48	1528.55	2985.85	2570.96
NC_010443.5	180592343	180593445	+	852	gene-LOC110259558	LOC110259558	protein_coding	110259558		1	0	0	0	0	0	0	0	0	0	0	0	0	0	0	0	0	0	0	0	0	0	0	0	1	1	0	0	0	0	0	0	0	0	1.15637	0	0	0	0	0
NC_010443.5	180635479	180662432	+	3141	gene-ABHD12B	ABHD12B	protein_coding	100523298		0	0	1	0	305	125	2	80	0	0	1	1	1	1	289	542	190	549	0	0	1	0	36	0	528	511	172	2	0	4	0	2	0	0	0	0	1.09479	0	201.168	88.8254
NC_010443.5	180645849	180704124	-	2565	gene-PYGL	PYGL	protein_coding	100141306	glycogen phosphorylase L	2040	2365	2199	2047	10369.5	5278	3079	3791	1833	2194	2348	1924	2137	2318	4417	5773	5382	6849	1992	1794	1615	1833	2901	2436	9327	7985	7657	2025	1999	2698	1730	1603	1535	1750	2358.99	2437.15	2407.43	2212.83	6839.7	3750.56
NC_010443.5	180722352	180729674	+	964	gene-LOC106509104	LOC106509104	lncRNA	106509104		1	1	2	2	6	0	2	0	0	0	2	1	0	0	0	0	0	0	1	0	0	2	0	0	2	1	3	0	1	0	0	0	4	2	1.15637	1.03051	2.18957	2.16202	3.95739	0
NC_010443.5	180723281	180830555	-	4895	gene-TRIM9	TRIM9	protein_coding	100153738		11	13	11	6	114.5	54	17	41	8	7	10	10	7	8	24	44	29	34	10	7	8	0	13	12	134	80	72	4	7	27	14	7	5	7	12.72	13.3966	12.0426	6.48606	75.1905	38.3726
NC_010443.5	180877806	180879808	+	2003	gene-LOC100152563	LOC100152563	pseudogene	100152563		0	0	0	0	0	0	0	0	0	0	0	0	0	0	0	0	0	0	0	0	0	0	0	0	0	0	0	0	0	0	0	0	0	0	0	0	0	0	0	0
NC_010443.5	180933678	180950826	+	5241	gene-TMX1	TMX1	protein_coding	100152543		626	696	829	761	2123	1292	1268	2342	702	695	769	733	808	842	1639	2303	2275	2441	806	758	758	701	894	882	2584	2455	1724	1011	671	1008	621	596	600	696	723.886	717.232	907.577	822.649	1400.26	918.099
NC_010443.5	181097567	181315629	+	2603	gene-LOC102162767	LOC102162767	lncRNA	102162767		0	1	1	0.5	0	1	0	1	0	0	1	0	0	0	0	3	0	0	0	0	0	0	0	0	0	0	0	0	0	1	0	0	0	0	0	1.03051	1.09479	0	0	0.710603
NC_010443.5	181338404	181416813	+	5070	gene-FRMD6	FRMD6	protein_coding	100157790		278	306	428	715.5	735	1426	1440	2308	324	294	438	480	440	534	749.5	1152	1181	1199	419	391	402	283	635	405	1316	904	1045	279	333	517	328	199	484	393	321.47	315.335	468.568	774.004	484.781	1013.32
NC_010443.5	181417351	181440349	-	8322	gene-LOC106509105	LOC106509105	lncRNA	106509105		0	0	0	0	0	2	0	0	0	0	0	0	0	0	1	0	0	0	0	1	0	0	0	0	0.83	3.25	0	0	0	0	0	0	0	0	0	0	0	0	0	1.42121
NC_010443.5	181485257	181651972	+	4444	gene-GNG2	GNG2	protein_coding	102165618		318	359	466	380	2567	1855	869	2068	325	376	428	306	315	543	1223.5	2400	1354	1323	371	400	348	406	657	492	3001	2359	969	458	348	559	245	199	281	350	367.725	369.951	510.17	410.784	1693.1	1318.17
NC_010443.5	181681368	181698980	+	997	gene-C1H14orf166	C1H14orf166	protein_coding	100154555	chromosome 1 open reading frame%2C human C14orf166	2639	3386	3151	3353.5	2560	2291	3221	1623	2839	3844	2950	2827	4502	3953	2764	4257	3127	2492	4368	3839	2913	3672	3670	3269	3323	2908	1784	3629	3099	3213	3903.5	2517	3017	2764	3051.65	3489.29	3449.67	3625.71	1688.49	1627.99
NC_010443.5	181699098	181773084	-	5307	gene-NID2	NID2	protein_coding	100156994		9787	10027	10033	10053	9472	9730	13704	6748	7722	8347	10389	9410	7192	8945	7268	7467	12436	12473	6930	7740	7805	9672	12586	9611	12039	11130	20055	11250.5	7723	10232	5644	4288	6943	7194	11317.4	10332.9	10984	10867.4	6247.41	6914.17
NC_010443.5	181809515	181815989	-	1192	gene-LOC106509106	LOC106509106	lncRNA	106509106		0	0	0	0	0	0	0	0	0	0	0	0	0	0	0	0	0	0	0	0	0	0	0	0	0	0	0	0	0	1	0	0	0	0	0	0	0	0	0	0
NC_010443.5	181953506	182006375	+	7554	gene-PTGDR	PTGDR	protein_coding	100524418		55	47	41	55.5	130.5	124	55.5	244	60.5	54.5	29	65.5	86.5	48	40	108.5	69.5	81	85	71.5	53.5	44.5	47	39	167	103	195.5	45	29.5	28.5	40	41.5	65	60.5	63.6002	48.4337	44.8862	60.5366	85.7435	88.1148
NC_010443.5	181993961	182009959	+	6048	gene-PTGER2	PTGER2	protein_coding	100127164		152	195	230	161.5	212.5	187	190.5	399	175.5	171.5	220	176.5	194.5	185	121	170.5	125.5	130	185	147.5	135.5	96.5	128	137	182	211	162.5	105	131.5	202.5	147	178.5	168	151.5	175.768	200.949	251.801	175.124	139.828	132.883
NC_010443.5	182103603	182203048	-	4940	gene-TXNDC16	TXNDC16	protein_coding	100516586		500	817	694	717	171	238	702	191	616	703	625	720	847	621	395	148	353	157	797	690	639	446	561	773	101	155	78	506	478	855	783	678	814	805	578.184	841.923	759.781	775.085	112.786	169.124
NC_010443.5	182203185	182263753	+	4301	gene-GPR137C	GPR137C	protein_coding	102163937		581	573	604	790	30	130	463	152	742	683	563	469	535	428	248	56	187	44	410	495	679	476	427	509	48	34	41	470	445	583	504	736	566	713	671.85	590.48	661.251	853.999	19.787	92.3784
NC_010443.5	182268651	182318147	-	1448	gene-ERO1A	ERO1A	protein_coding	100192435	endoplasmic reticulum oxidoreductase 1 alpha	320	347	342	463	1371	690	537	984	301	290	325	364	387	345	637	796	856	1088	349	332	310	219	339	325	1121	1245	731	324	268	415	305	244	302	356	370.038	357.585	374.417	500.508	904.264	490.316
NC_010443.5	182292743	182293214	+	472	gene-LOC100517136	LOC100517136	pseudogene	100517136		34	45	39	28.5	26	9.5	24	4.5	63.5	36.5	26.5	35	51	40.5	22	20.5	14	12	48.5	31.5	33.5	45	49.67	63.5	12.5	9	11.5	48.5	48.33	55.5	51.2	35	32	23	39.3165	46.3727	42.6966	30.2683	17.1487	7.10603
NC_010443.5	182296943	182298367	+	1281	gene-LOC102165124	LOC102165124	pseudogene	102165124		5	1	3	4	7	3	2	16.5	4.5	2.5	5	8.5	3	5	10	9.5	10.5	12	3	3	4	3	8.33	1.5	18.5	7.5	10	2	1	7	5	1	0	3	5.78184	1.03051	3.28436	4.32404	4.61696	2.13181
NC_010443.5	182329070	182354959	+	1690	gene-PSMC6	PSMC6	protein_coding	100154148		2436	2503	2704	2280	2927	1951	2871	1884	2816	2406	2394	1917	3042	2351	2562	3931	3109	2957	2776	2574	1913	2463	2487	2505	3156	2683	1974	2462	2319	2706	2366	1801	2129	2190	2816.91	2579.35	2960.3	2464.7	1930.55	1386.39
NC_010443.5	182357597	182407792	+	4764	gene-STYX	STYX	protein_coding	100517509		222	299	410	411	532	474	436	791	278	325	307	345	454	381	532	760	528	502	409	359	369	264	417	323	661	598	370	395	253	413	342	313	356	374	256.714	308.121	448.862	444.295	350.889	336.826
NC_010443.5	182404460	182423453	-	7644	gene-GNPNAT1	GNPNAT1	protein_coding	100152942	glucosamine-phosphate N-acetyltransferase 1	192	182	297	291	459	283	402	697	248	200	232	217	234	267	434	813	628	658	234	244	222	181	262	235	526	521	355	257	202	283	186	177	203	239	222.023	187.552	325.151	314.574	302.741	201.101
NC_010443.5	182519681	182606890	-	3824	gene-FERMT2	FERMT2	protein_coding	100517989		4513.5	4875.5	5143.5	5920.5	6051	5920	6319	6319.5	4529	4492.5	4785	4976	5296.5	5091.5	3874.5	4358	5601.5	4770.5	5187.5	4790.5	4866.5	4118.5	4974.5	4923	4885	5876	5768	4509.5	3616.5	5625.5	4833.5	3474	4908.5	4089	5219.84	5024.74	5631.58	6399.58	3991.03	4206.77
NC_010443.5	182624675	182647434	-	2984	gene-LOC106509109	LOC106509109	lncRNA	106509109		0	1	0	0	0	0	0	0	0	0	0	0	0	0	0	0	0	0	0	0	0	0	2	0	2	1	0	0	0	0	0	2	1	0	0	1.03051	0	0	0	0
NC_010443.5	182667102	182754526	-	6063	gene-DDHD1	DDHD1	protein_coding	100518289		651	757	900	702	796	700	1129	769	594	634	735	680	615	730.25	671	765	781	728	609	535	698	540	836	840.5	725	795	700	724	604	839	535	453	443	408	752.795	780.093	985.307	758.87	525.014	497.422
NC_010443.5	183116402	183117027	+	626	gene-LOC100152145	LOC100152145	pseudogene	100152145		0	0	0	0	0	0	0	0	0	0	0	0	0	0	0	0	0	0	0	0	0	0	0	0	0	0	0	0	0	0	0	0	0	0	0	0	0	0	0	0
NC_010443.5	183316314	183364666	-	1581	gene-LOC110262205	LOC110262205	lncRNA	110262205		0	0	0	0	0	0	0	0	0	0	0	0	0	0	0	0	0	0	0	0	0	0	0	0	0	0	0	0	0	0	0	0	0	0	0	0	0	0	0	0
NC_010443.5	183415989	183422888	-	3809	gene-BMP4	BMP4	protein_coding	100113425	bone morphogenetic protein 4	392	390	298	206	308	420	414	239	434	324	372	231	206	202	235	324	225	426	130	122	224	254	306	323	313	280	302	289	275	486	144	144	201	164	453.296	401.897	326.246	222.688	203.146	298.453
NC_010443.5	183578380	183792458	-	1435	gene-LOC102167290	LOC102167290	lncRNA	102167290		4	5	3	5	14.5	14.5	17.5	22.5	6	9	10	7	0	3	19	20.5	15.5	10	1	2.5	3	4	7	9.5	27	11	13	1	3	17	2	1	2	9.5	4.62547	5.15253	3.28436	5.40505	9.23392	9.94844
NC_010443.5	183792606	183809178	+	1269	gene-CDKN3	CDKN3	protein_coding	397589	cyclin dependent kinase inhibitor 3	98	113	142	124	231	94	280	58	134	156	225	148	71	135	179	362	224	202	100	79	77	105	139	135	254	184	148	111	82	108	73	81	54	53	113.324	116.447	155.46	134.045	152.36	66.7967
NC_010443.5	183811232	183829219	-	4823	gene-CNIH1	CNIH1	protein_coding	100154949	cornichon homolog %28Drosophila%29	1069	973	1550	1184	1901.5	1689	2114	2555.5	1285	1086	1242	1019	1461	1304	1613	2705.5	2175.5	2164	1323	1264.5	1160	1174	1478	1481.5	2098	1966	1598	1558	1053	1648	1019	905	1032	1209.5	1236.16	1002.68	1696.92	1279.92	1254.49	1200.21
NC_010443.5	183846672	183863396	-	5668	gene-GMFB	GMFB	protein_coding	100625819	glia maturation factor%2C beta	333	355	692	546	1105	531	765	2287	500	378	403	505	353	523	1154	2984	1722	1529	345	472	559	435	525	453	1515	1578	717	748	318	524	302	334	410	510	385.07	365.829	757.592	590.232	728.82	377.33
NC_010443.5	183863459	183903803	+	3382	gene-CGRRF1	CGRRF1	protein_coding	100625719		96	164	133	125	297	165	183	359	167	162	159	152	141	139	209	367	235	296	157	137	140	142	170.25	150	330	341	146	144	102	154	164	104	119	144	111.011	169.003	145.606	135.126	195.891	117.25
NC_010443.5	183915337	184140122	+	7610	gene-SAMD4A	SAMD4A	protein_coding	100156574		5556	4310	5703	5882	2186	3689	8000	4400	3593	3346	3789	3883	4655	4851	4949	2142	4327	1902	3951	4318	5266	4323	5997.75	4457	1887	2230	1783	6130	3061	5200	3396	2713	4036	2887	6424.78	4441.48	6243.56	6358.51	1441.81	2621.42
NC_010443.5	184148150	184220420	+	3316	gene-LOC106509117	LOC106509117	lncRNA	106509117		1	2	1	0	0	0	0	0	0	0	0	0	0	0	0	0	0	1	0	0	0	0	0	0	0	0	0	0	1	2	0	0	0	0	1.15637	2.06101	1.09479	0	0	0
NC_010443.5	184201232	184264060	-	5373	gene-GCH1	GCH1	protein_coding	102168145		137	142	204	119	166	131	162	114	170	143	158	127	176	165	155	419	281	264	121	129	120	101	164	212	239	220	202	170	132	182	133	97	114	144	158.422	146.332	223.336	128.64	109.488	93.089
NC_010443.5	184300291	184378974	-	4124	gene-WDHD1	WDHD1	protein_coding	100152808		103	130	141	145	588	282	227	323	145	100	153	123	99	125	453	988	672	728	130	97	88	139	163	194	635	578	522	136	126	185	79	97	105	123	119.106	133.966	154.365	156.747	387.825	200.39
NC_010443.5	184379017	184398902	+	6518	gene-SOCS4	SOCS4	protein_coding	100302366	suppressor of cytokine signaling 4	291	354	521	381	618	480	592	1256	380	342	397	355	416	372	566	881	693	730.5	325	340	445	279	370	374	780.5	727	430	453	326.5	486	329	328	356	405	336.503	364.799	570.383	411.865	407.612	341.09
NC_010443.5	184385464	184388365	-	964	gene-LOC110262208	LOC110262208	lncRNA	110262208		0	1	1	0	1	1	0.5	1	0	0	0	0	0	0	1	2	1	1	0	0	0	0	1	0	0	1.5	0	0	0	0	0	0	0	0	0	1.03051	1.09479	0	0.659566	0.710603
NC_010443.5	184389567	184418676	-	1224	gene-LOC110262207	LOC110262207	lncRNA	110262207		0	1	0	1	8	7	1.5	3	0	0	2	1	0	0	1	4	4	1	0	0	0	0	3	0	3	8.5	3	0	0	0	0	0	1	0	0	1.03051	0	1.08101	5.27652	4.97422
NC_010443.5	184401333	184416405	+	5280	gene-MAPK1IP1L	MAPK1IP1L	protein_coding	100526089		1099	1282	1255	1507	2081	1613	1938	2264	1299	1286	1394	1314	1748	1342	1879	3255	2193	2388.5	1619	1298	1312	1320	1296	1390	2708.5	2326	1859	1318	1129.5	1551	1443	1169	1181	1348	1270.85	1321.11	1373.96	1629.08	1372.56	1146.2
NC_010443.5	184478639	184496155	+	1071	gene-LGALS3	LGALS3	protein_coding	100038033	galectin 3	135	61	91	74	26560	11229	297	5168	48	79	96	76	62	112	10643	22630	6355	20393	67	66	53	34	2223	55	23358	18525	9330	50	72	180	55	46	44	42	156.11	62.8608	99.6255	79.9948	17518.1	7979.36
NC_010443.5	184500791	184550028	-	3103	gene-DLGAP5	DLGAP5	protein_coding	100511173		125	144	158	146	1167	437	276	275	261	110	267	182	10	64	980	2556	1827.5	1782	21	16	76	239	330	294	1516	1344	1342.5	255	161	209	15	5	36	30	144.546	148.393	172.976	157.828	769.713	310.534
NC_010443.5	184503315	184503958	+	642	gene-LOC110262214	LOC110262214	protein_coding	110262214		0	0	0	0	1	4	0	0	0	0	0	0	0	0	2	3	0	1	0	0	0	0	0	0	0	2	4	0	0	0	0	0	0	0	0	0	0	0	0.659566	2.84241
NC_010443.5	184599604	184689953	+	5465	gene-FBXO34	FBXO34	protein_coding	100511360	F-box protein 34	267	380	312	346	605	620	464	576	368	380	301	305	271	267	439	730	539	634	275	235	255	234	360	381	640	687	607	254	264	381	243	239	228	306	308.75	391.592	341.573	374.03	399.037	440.574
NC_010443.5	184701020	184743752	-	4138	gene-ATG14	ATG14	protein_coding	100155666		375	541	467	527	322	404	567	434	409	505	395	386	514	304	278	308	281	232	439	375	387	271	334	329	337	373	201	298	235	408	462	405	457	493	433.638	557.503	511.265	569.693	212.38	287.084
NC_010443.5	184745719	184772051	-	3370	gene-TBPL2	TBPL2	protein_coding	100154426		0	0	0	0	0	0	0	0	0	0	0	0	0	0	0	0	0	0	0	0	0	0	0	0	0	0	0	0	0	0	0	0	0	0	0	0	0	0	0	0
NC_010443.5	184789948	184832667	-	2150	gene-LOC110262228	LOC110262228	lncRNA	110262228		0	0	0	0	0	0	0	0	0	0	0	0	0	0	0	0	0	0	0	0	0	0	0	0	0	0	0	0	0	0	0	0	0	0	0	0	0	0	0	0
NC_010443.5	184881555	184990936	+	4993	gene-KTN1	KTN1	protein_coding	100152397	kinectin 1	4334	3911	5090	4286	4398	4039	6086	4415	3437	3900	4103	3365	4728.5	5191	4327	4054	6005	5114	4737	4724	3737	4133	4933	4375	4654	4650	4144	4559	3606	4453	3085	2528	2720	3228	5011.7	4030.31	5572.46	4633.21	2900.77	2870.13
NC_010443.5	185050335	185284136	+	944	gene-LOC102160535	LOC102160535	lncRNA	102160535		0	0	0	2	0	0	1	0	1	0	0	0	0.5	0	0	0	0	0	0	0	1	0	0	1	0	0	0	0	1	0	0	0	0	0	0	0	0	2.16202	0	0
NC_010443.5	185314525	185372488	+	3554	gene-LOC110262230	LOC110262230	lncRNA	110262230		0	0	3	1	2	2	5	7	0	0	0	1	0	1	0	0	0	0	0	0	0	1	0	2	1	14	3	0	0	0	0	0	0	0	0	0	3.28436	1.08101	1.31913	1.42121
NC_010443.5	185397807	185604160	+	5933	gene-PELI2	PELI2	protein_coding	100152019		133	238	240	307	371	421	225	346	196	280	224	199	209	171	130	392	306	370	156	112	156	122	139	200	332	384	448	146	159	232	209	163	123	174	153.797	245.26	262.749	331.87	244.699	299.164
NC_010443.5	185801738	185821502	-	2875	gene-LOC110262235	LOC110262235	lncRNA	110262235		3	2	1	2	0	2	3	2	1	1	0	1	4	1	0	0	1	0	4	2	4	3	7	3	0	0	0	1	1	6	6	0	2	0	3.4691	2.06101	1.09479	2.16202	0	1.42121
NC_010443.5	185821497	185886579	+	12764	gene-TMEM260	TMEM260	protein_coding	100512450		362	335	399	352	888	788	665	1010	344	430	388	240	356	360	473	739	534	610	412	401	293	321	437	389	772	838	570	300	333	373	341	298	253	263	418.605	345.219	436.819	380.516	585.694	559.955
NC_010443.5	186028575	186039026	-	4595	gene-OTX2	OTX2	protein_coding	100512643		0	0	0	0	0	0	0	0	0	0	0	0	0	0	0	0	0	0	0	0	0	0	0	0	0	0	0	0	0	0	0	0	0	0	0	0	0	0	0	0
NC_010443.5	186167794	186204258	+	3335	gene-LOC102161687	LOC102161687	lncRNA	102161687		0	0	0	0	0	0	0	2	0	0	0	0	0	0	0	0	0	0	0	0	0	0	0	0	0	0	0	0	0	0	0	0	0	0	0	0	0	0	0	0
NC_010443.5	186257904	186347504	-	3271	gene-LOC106509119	LOC106509119	lncRNA	106509119		49.5	39.5	8	21	8.5	26	6	41.5	44.5	38.5	3	18.5	22	6	15	12	2	17	27.5	5	14.5	2.5	3	23.5	5	5	12	3	6	38.5	4	11	0	2	57.8184	41.2202	8.75829	22.7012	5.27652	18.4757
NC_010443.5	186376134	186430206	-	9817	gene-EXOC5	EXOC5	protein_coding	100513903		1423.5	1480.5	1947	2410	1714.5	1089.33	1831.5	2471.5	1754.5	1615.5	1854	2015.5	2443	1893	1687	2445	2171	1916	2135.5	1800	1952.5	1626.5	1617	1736.5	2130	2002	1058	1706	1424	1834.5	2159	1900	2001	2038	1646.67	1525.15	2131.55	2605.24	1130.5	773.847
NC_010443.5	186430154	186464347	+	12350	gene-AP5M1	AP5M1	protein_coding	100153219		547	482	565	542	753	602	717	918	546	569	494	455	643	439	576	839	631	484	617	527	527	468	485	489	680	794	349	530	369	535	511	482.5	457	530	632.533	496.704	618.554	585.908	496.653	427.783
NC_010443.5	186436772	186530029	-	1475	gene-LOC110262249	LOC110262249	lncRNA	110262249		31	43	41	42	29	23	49.5	37	25	38	35	43	47	30	11	4	12	8	62	26	34	21	14	31	4	10	4	18	21	43	36	23	43	41	35.8474	44.3117	44.8862	45.4025	19.1274	16.3439
NC_010443.5	186529789	186553074	+	4848	gene-NAA30	NAA30	protein_coding	100152018		394	484	644	625	431	334	702	751	499	628	456	619	786	567	584	765	658	500	602	578	637	429	453	419	518	608	288	594	330	583	533	515	557	664	455.609	498.765	705.042	675.632	284.273	237.341
NC_010443.5	186568287	186712789	+	4073	gene-LOC110262255	LOC110262255	lncRNA	110262255		0	0	0	0	0	0	0	0	0	0	0	0	0	0	0	0	0	0	0	0	0	0	0	0	0	0	0	0	0	0	0	0	0	0	0	0	0	0	0	0
NC_010443.5	186597777	186633140	-	1224	gene-C1H14orf105	C1H14orf105	protein_coding	100513515		1	2	2	2	0	1	18	0	0	0	2	0	0	1	3	0	1	2	1	2	1	0	26	1	0	0	0	0	0	0	0	0	0	0	1.15637	2.06101	2.18957	2.16202	0	0.710603
NC_010443.5	186687797	186952292	-	2400	gene-SLC35F4	SLC35F4	protein_coding	100152395		0	0	0	0	0	0	0	0	0	0	0	0	0	0	0	0	0	0	0	0	0	0	0	0	0	0	0	0	0	0	0	0	0	0	0	0	0	0	0	0
NC_010443.5	186807459	186948335	-	729	gene-LOC100737723	LOC100737723	pseudogene	100737723		6.5	5.5	2.5	6.5	8	6.5	3	9.5	4	3.5	2.5	5.5	7.5	6.5	7	14.5	7	6.5	8.5	3.5	1	0.5	6	8	10.5	3	12.5	4	6.5	2.5	5.5	2	3	6	6.93821	6.18303	2.18957	6.48606	5.27652	4.26362
NC_010443.5	187118498	187259069	-	3163	gene-C1H14orf37	C1H14orf37	protein_coding	100514619	uncharacterized protein C14orf37 homolog	53	55	46	77	70	307	343	397	41	42	66	37	44	72	104	119	169	142	59	37	27	53	85	40	166	157	196	38	42	64	33	18	26	43	61.2875	56.6778	50.3601	83.2378	46.1696	218.155
NC_010443.5	187307483	187335046	+	2326	gene-ACTR10	ACTR10	protein_coding	100620619		2398	2449	2634	2493	2445	2097	2758	1765	2313	2488	2207	2116	2936	2427	2358	2734	2618	2237	2714	2355	2181	2102	2169	2683	2456	2326	1681	2348	2016	2867	2293	2005	2012	2258	2772.97	2523.71	2883.67	2694.96	1612.64	1490.13
NC_010443.5	187339730	187339802	-	73	gene-TRNAK-CUU	TRNAK-CUU	tRNA	110257146		0	0	0	0	0	0	0	0	0	0	0	0	0	0	0	0	0	0	0	0	0	0	0	0	0	0	0	0	0	0	0	0	0	0	0	0	0	0	0	0
NC_010443.5	187342231	187371149	+	2799	gene-PSMA3	PSMA3	protein_coding	100154408		2303	1813	1917	1696	3160	1929	2299	1688	2277	1926	1714	1466	2213	2054	2338	5214	3327	3310	2078	1687	1492	1754	1854	1893	3109	2750	2150	1643	1656	2084	1731	1590	1544	1710	2663.11	1868.31	2098.7	1833.39	2084.23	1370.75
NC_010443.5	187370095	187385016	-	5873	gene-LOC102165044	LOC102165044	lncRNA	102165044		24	36	30	40	31	24	40	103	31	30	34	12	30	17	29	77	29	34	13	18	30	17	21	17	41	51	20	23	25	41	35	28	29	29	27.7528	37.0982	32.8436	43.2404	20.4465	17.0545
NC_010443.5	187385324	187452558	+	6497	gene-ARID4A	ARID4A	protein_coding	100153197	AT-rich interaction domain 4A	438	569	525	608	1468	967	839	1997	433	554	465	458	504	503	927	1159	880	1068	490	468	509	394	571	440	1271	1550	692	412	361	594	384	316	488	499	506.489	586.358	574.762	657.255	968.242	687.153
NC_010443.5	187474745	187496040	+	1074	gene-TOMM20L	TOMM20L	protein_coding	100515293		1	0	1	0	14.5	13	2	10	2.5	1	0	0.5	0	1	4	7	7	7	0	1	1	2.5	5	1.5	13.5	7	5.5	2	0	3	4	1	0	0	1.15637	0	1.09479	0	9.23392	9.23784
NC_010443.5	187485407	187504452	-	1469	gene-TIMM9	TIMM9	protein_coding	100621083		870.5	1066.5	981	860.5	492	392	825	240	949	1158.5	808	763	916	907	716	935	752	592.5	922.5	839	748	853	694	981	700	545	362	848	661	998	877.5	633.5	713	738	1006.04	1098.52	1073.98	929.669	324.506	278.556
NC_010443.5	187504694	187642492	+	5053	gene-KIAA0586	KIAA0586	protein_coding	100516532		192	219	242	223	560.5	441	377	369	236.5	203	243	189.5	230	201	366	670	572	546	212	193	171	187.5	269	227.5	603.5	517	477.5	179	165	219	162	130	138	188	222.023	225.681	264.938	241.065	369.357	313.376
NC_010443.5	187670467	187670826	-	360	gene-LOC110262272	LOC110262272	protein_coding	110262272		90.5	71	52.25	51	307.83	232.5	94.17	74	89	101.83	51.67	59	116.5	96	176.33	354.08	172.17	215.17	121.33	80.5	55.83	61	133.33	106.33	259.83	215.17	202.83	72.17	70	108.33	58.17	51.17	42.5	22.83	104.073	73.1659	56.9289	55.1316	203.146	164.86
NC_010443.5	187719391	187729568	+	3669	gene-DACT1	DACT1	protein_coding	100621416		1829	917	1298	1552	2027	4891	5060	3847	1348	900	1131	972	986	850	1988	1840	1794	1429	1053	729	1069	1042.5	2601	1008	1505	1700	2057	1024	779	1066	704	771	776	713	2115	944.973	1421.03	1677.73	1336.94	3475.56
NC_010443.5	187844841	188031464	+	301	gene-LOC106509123	LOC106509123	lncRNA	106509123		0	0	1	0	1	0.5	3	5	0	1	3	2	1	0	4	1	0	0	0	3	0.5	1.5	0	1	2	1	0	1	1	6	0	1	0	0.5	0	0	1.09479	0	0.659566	0
NC_010443.5	188042299	188058821	+	1202	gene-LOC110257018	LOC110257018	lncRNA	110257018		0	0	0	1	1	5.5	8	1	0	3	2	0	0	1	0	1	0	0	0	0	1.5	0	1	0	1	1	0	0	0	0	0	0	0	1.5	0	0	0	1.08101	0.659566	4.26362
NC_010443.5	188202270	188217704	-	612	gene-LOC102167516	LOC102167516	protein_coding	102167516		0	0	0	0	0	1	0	0	0	0	0	0	0	0	0	0	0	0	0	0	0	0	0	0	0	0	0	0	0	0	0	0	0	0	0	0	0	0	0	0.710603
NC_010443.5	188335335	188511094	+	6060	gene-DAAM1	DAAM1	protein_coding	100517445		1297	1719	1989	1797	820	1741	3151	2177	1472	1437	1566	1373	1627	2055	1154	811	1426	643	1579	1847	1747	1540	1763	1825	747	762	674	1853	1267	2054	1417	1157	1123	1180	1499.81	1771.44	2177.53	1942.58	540.844	1237.16
NC_010443.5	188486805	188576894	-	5956	gene-LOC102167425	LOC102167425	lncRNA	102167425		4	2	0	0	0	0	0	0	3	1	0	0	1	0	0	0	0	0	3	4	0	1	0	0	0	0	0	0	4	1	1	0	0	2	4.62547	2.06101	0	0	0	0
NC_010443.5	188580016	188582526	-	2511	gene-GPR135	GPR135	protein_coding	110262297		15	17	15	10	18	11	18	10	10	14	13	4	11	11	3	10	5	11	17	8	9	11	19.5	15	9	15	9	17	11	6.5	17	12	7	13	17.3455	17.5186	16.4218	10.8101	11.8722	7.81663
NC_010443.5	188584363	188616688	-	5264	gene-L3HYPDH	L3HYPDH	protein_coding	110262303		174	276	196	149	140	223	270	192	173	263	200	198	205	167	136	131	133	96	213	154	198	147	196.5	197	145	156	103	168	166	248.5	230	182	145	188	201.208	284.419	214.578	161.071	92.3392	158.465
NC_010443.5	188598456	188617705	+	1890	gene-JKAMP	JKAMP	protein_coding	110262314		550	535	583	571	769	724	781	716	549	525	508	445	718	585	586	688	599	610	711	537	490	413	607	595	705	726	528	506	459	702	588	543	494	574	636.002	551.32	638.26	617.257	507.206	514.477
NC_010443.5	188617427	188693350	-	4251	gene-CCDC175	CCDC175	protein_coding	100622158		0	0	0	0	1	0	0	0	0	0	0	0	0	0	0	1	0	0	1	0	0	0	0	1	0	1	0	0	0	0	0	0	0	0	0	0	0	0	0.659566	0
NC_010443.5	188704260	188925855	-	3319	gene-RTN1	RTN1	protein_coding	100152394	reticulon 1	8	5	3	4	20	19	10	14	4	7	6	9	3	2	6	15	25	22	11	1	5	2	1	6	18	11	13	2	6	11	6	5	6	4	9.25094	5.15253	3.28436	4.32404	13.1913	13.5015
NC_010443.5	188966569	189081729	+	9000	gene-LOC100622535	LOC100622535	protein_coding	100622535		72	163	94	91	4	29.5	77.2	16	131	185	206.6	125	175	217.5	43	6	35	7	144	157.5	97	108	116	125	7	7.2	4	53	132.75	181	174.2	171	262	167	83.2585	167.972	102.91	98.372	2.63826	21.3181
NC_010443.5	189110466	189151871	+	6016	gene-PCNX4	PCNX4	misc_RNA	100151999		588	784	853	716	452	608.5	1199	858	592	771	717	603	890	777.5	585	585	699	505	782	748.5	594	560	768	711	545	525	322	596	541	913	722	598	560	612	679.944	807.916	933.852	774.004	298.124	432.047
NC_010443.5	189153579	189170745	-	1542	gene-DHRS7	DHRS7	protein_coding	100152785	dehydrogenase/reductase 7	574	666	781	729	678	529	801	540	649	659	736	525	835	793	483	464	537	470	799	600	568	499	647	763	626	625	466	602	633	876	614	681	531	740	663.755	686.317	855.028	788.057	447.185	375.909
NC_010443.5	189170582	189230278	+	817	gene-LOC102157689	LOC102157689	lncRNA	102157689		5	6	4	4	0	1	10	6	1	2	3	2	3	3	1	1	2	2	6	1	7	1	5	4	5	6	2	1	1	12	4	1	3	1.5	5.78184	6.18303	4.37914	4.32404	0	0.710603
NC_010443.5	189246827	189250963	-	1463	gene-LOC110259569	LOC110259569	protein_coding	110259569		4	2	3	0	1	0	2	0	0	2	3	0	1	3	3	0	0	0	0	0	1	1	2	4	1	0	0	2	0	0	0	3	1	3	4.62547	2.06101	3.28436	0	0.659566	0
NC_010443.5	189248974	189296147	+	8207	gene-PPM1A	PPM1A	protein_coding	100738389		1623	2136	2253	2250	1993	1891	2036	1946	1920	2024	1890.5	1960	2532	2000	1648	1870	1570	1491	2386	1917	2192	1454	1741	2126	1559	1807	1113	1741	1692	2424	1973	1849	1945	2274.5	1876.78	2201.16	2466.55	2432.27	1314.51	1343.75
NC_010443.5	189330137	189471874	-	7928	gene-C1H14orf39	C1H14orf39	protein_coding	100157646		0	0	0	0	0	0	2	6	0	0	0	0	0	0	0	0	0	0	0	0	0	0	0	0	0	1	0	0	0	0	0	0	0	0	0	0	0	0	0	0
NC_010443.5	189497807	189503189	+	4337	gene-SIX6	SIX6	protein_coding	100519236		0	0	0	0	0	0	0	0	0	0	0.5	0	0	0	0	0	0	0	0	0	0	0	0	0	0	0	0	0	0	0	0	0	0	0	0	0	0	0	0	0
NC_010443.5	189612079	189619850	-	7246	gene-LOC110255392	LOC110255392	protein_coding	110255392		0	0	1	0	3	2	3	8	0	0	0	0	0	0	1	1	0	2	0	0	0	0	0	0	3	3	0	0	0	0	0	0	0	0	0	0	1.09479	0	1.9787	1.42121
NC_010443.5	189620430	189624652	-	2177	gene-SIX1	SIX1	protein_coding	100156847	SIX homeobox 1	3	14	7	9	119	84	256	268	0	3	3	3	2	14	84	53	40	71	0	0	11	0	66	4	71	82	46	8	13	10	4	0	0	3	3.4691	14.4271	7.6635	9.7291	78.4883	59.6907
NC_010443.5	189622929	189628216	+	1433	gene-LOC106509125	LOC106509125	lncRNA	106509125		1	0	0	0	1	1	9	8	0	0	0	0	0	0	3	1	0	1	0	0	0	0	0	0	2	0	0	0	2	0	0	0	0	0	1.15637	0	0	0	0.659566	0.710603
NC_010443.5	189670390	189682378	-	5923	gene-SIX4	SIX4	protein_coding	100153985	SIX homeobox 4	6	14	5	5	102	96	235	368	4	3	2	2	3	7	87	31	56	86	1	0	6	0	38	1	144	62	30	4	4	6	1	0	0	1	6.93821	14.4271	5.47393	5.40505	67.2757	68.2179
NC_010443.5	189690343	189908144	+	2638	gene-MNAT1	MNAT1	protein_coding	100310799	menage a trois homolog 1%2C cyclin H assembly factor %28Xenopus laevis%29	273	336	206	326	430	374	287	394	326	367	168	263	392	194	374	538	247	412	355	178	284	172	178	184	294	216	207	168	187	209	175	145	237	279	315.688	346.25	225.526	352.41	283.613	265.766
NC_010443.5	189909654	189923308	-	6786	gene-TRMT5	TRMT5	protein_coding	100519406		226	183	235	170	451	298	308	402	177	182	209	157	196	187	282	592.75	439	440	174	199	143	148	201	200	451	442	342	177	142	231	149	134	145	152	261.339	188.582	257.275	183.772	297.464	211.76
NC_010443.5	189923385	189988562	+	2903	gene-SLC38A6	SLC38A6	protein_coding	100519583	solute carrier family 38 member 6	48	63	77	72	607	246	168	536	71	58	55	45	66	61	445	849	471	566	47	53	60	32	94	54	587	744	211	68	52	83	53	45	37	74	55.5057	64.9218	84.2985	77.8328	400.356	174.808
NC_010443.5	190161201	190171726	-	7727	gene-TMEM30B	TMEM30B	protein_coding	100738730		38	64	81	73	228	487	681	728	15	39	75	64	46	117	225	211.25	177	223	33	36	81	40	242	43	94	240	104	47	58	94	44	18	28	39	43.942	65.9523	88.6776	78.9138	150.381	346.064
NC_010443.5	190205041	190439433	+	4730	gene-PRKCH	PRKCH	protein_coding	100152637		635	836	643	637	1813	1055	717	770	772	763	633	467	577	598	888	1778	1197	2042	492	500	604	589	532	603	1890	1640.5	1289	607	429	651	433	354	418	606	734.294	861.502	703.947	688.604	1195.79	749.686
NC_010443.5	190625436	190673926	+	2859	gene-HIF1A	HIF1A	protein_coding	396696	hypoxia inducible factor 1%2C alpha subunit %28basic helix-loop-helix transcription factor%29	2057	2046	2054	2282	7855	5749	3145	5633	1981	1671	2233	1924	2093	2424	4226	6175	6967	10703	1971	1903	1752	1816	2376	2333	9668	7295.5	10208	1884	1937	2646	1504	1263	1677	1966	2378.65	2108.41	2248.69	2466.87	5180.89	4085.26
NC_010443.5	190656086	190657062	-	977	gene-LOC106507611	LOC106507611	pseudogene	106507611		8	11	14	15	26	4	11	2	11	15	11	5	11	8	3	6	10	2	9	17	6	19	9	25	11	14	0	12	23	23	24	24	9	10	9.25094	11.3356	15.327	16.2152	17.1487	2.84241
NC_010443.5	190677765	190713643	+	4444	gene-SNAPC1	SNAPC1	protein_coding	100521309		136	149	144	128	282	175	203	288	173	161	136	126	155	149	183	188	170	218	154	135	146	103	139	131	212	276	126	133	117	171	159	121	108	131	157.266	153.545	157.649	138.369	185.998	124.356
NC_010443.5	190735897	191059715	+	27184	gene-SYT16	SYT16	protein_coding	100522358		8	5	5	4	7	14	2	19	7	2	3	3	0	1	4	7	7	5	0	0	5	0	2	0	9	3	16	1	2	1	1	1	2	6	9.25094	5.15253	5.47393	4.32404	4.61696	9.94844
NC_010443.5	190892632	190893272	+	641	gene-LOC110255403	LOC110255403	transcribed_pseudogene	110255403		19.5	10.5	9.75	12.75	34	19.5	7.5	23.08	17.5	18.25	11.5	6.5	16.67	14.5	25	46.17	15.5	18	17.33	11.5	8	11.5	22.17	15.5	17	14.5	16.75	12	10.5	21.33	11.5	8.17	10.5	8.5	23.1274	10.3051	10.9479	14.0531	22.4252	14.2121
NC_010443.5	191094785	191105394	+	3634	gene-LOC100359361	LOC100359361	protein_coding	100359361	high mobility group AT-hook 2-like	0	0	0	0	0	0	0	0	0	0	0	0	0	0	0	0	0	0	0	0	0	0	0	0	0	0	0	0	0	0	0	0	0	0	0	0	0	0	0	0
NC_010443.5	191112700	191115613	+	2914	gene-LOC110255404	LOC110255404	pseudogene	110255404		0	0	0	0	0	0	0	0	0	0	0	0	0	0	0	0	0	0	0	0	0	0	0	0	0	0	0	0	0	0	0	0	0	0	0	0	0	0	0	0
NC_010443.5	191155853	191195601	-	2335	gene-ISG20	ISG20	protein_coding	448855		35	12	2	5	194	164	23	37	16	3	0	1	11	16	46	146	22	91	13	6	4	17	30	2	85	21	35	22	3	3	6	5	3	1	40.4729	12.3661	2.18957	5.40505	127.956	116.539
NC_010443.5	191200625	191211884	-	2811	gene-AEN	AEN	protein_coding	100522657		556	620	565	429	1129	1097	691	710	428	495	564	422	648	567	682	1091	715	885	632	407	520	574	699	692	1183	1045	1201	622	355	650	429	330	463	353	642.94	638.913	618.554	463.754	744.65	779.532
NC_010443.5	191218565	191218648	-	84	gene-MIR7-1	MIR7-1	miRNA	104794425	microRNA 7-1	0	0	0	0	0	0	0	0	0	0	0	0	0	0	0	0	0	0	0	0	0	0	0	0	0	0	0	0	0	0	0	0	0	0	0	0	0	0	0	0
NC_010443.5	191263449	191284973	+	2383	gene-DET1	DET1	protein_coding	100521834		217	277	211	214	398	357	294	201	187	312	190	177	272	235	264	522	351	417	223	192	223	166	231	232	418	365	420	189	156	230	230	154	179	177	250.932	285.45	231	231.336	262.507	253.685
NC_010443.5	191310547	191321951	-	1220	gene-MRPS11	MRPS11	protein_coding	414415	mitochondrial ribosomal protein S11	1182	1101	893	1032	1034	734	822	539	1374	1165	986	898	1106	1077	863	1889	960	1169	1135	1024	939	941	1047	1312	1117	882	890	1138	1020	1187	1020	1164	885	843	1366.83	1134.59	977.644	1115.6	681.991	521.583
NC_010443.5	191321990	191331320	+	1010	gene-MRPL46	MRPL46	protein_coding	100523040		751	931	830	679	502	409	599	198.5	1053	849	803	711	1021	739	527	921	530	497	944	810	724	769	724	915	543	413	413	834	796	1010	1016	797	753	761	868.432	959.4	908.672	734.006	331.102	290.637
NC_010443.5	191535262	191941675	+	21510	gene-NTRK3	NTRK3	protein_coding	397511	neurotrophic receptor tyrosine kinase 3	13	4	9	8	23	50	14	208	12	1	22	6	3	7	6	11	27	31	7	37	20	2	13	7	59	16	28	2.14	12	2	6	12	8	9	15.0328	4.12202	9.85307	8.64809	15.17	35.5302
NC_010443.5	192725367	193534530	-	9685	gene-AGBL1	AGBL1	protein_coding	100524296		1	2	1	0	0	0	0.14	0	1	0	0	8	0	2	0	0	0	0	0.2	1	3	1	0	0	0	0	0	1	0	0	0	0	0	3	1.15637	2.06101	1.09479	0	0	0
NC_010443.5	192940227	192940742	-	516	gene-LOC100739385	LOC100739385	pseudogene	100739385		0	0	0	0	0	0	0	0	0	0	0	0	0	0	0	0	0	0	0	0	0	0	0	0	0	0	0	0	0	0	0	0	0	0	0	0	0	0	0	0
NC_010443.5	193674878	193675873	+	996	gene-LOC100626302	LOC100626302	pseudogene	100626302		3	3.5	3.5	1	7	3	1.5	0	4.17	4	1	1	2.5	2.5	1.5	17.5	3.5	6.5	6	5	0.5	5.5	6	3.5	4	5.5	7.5	1.5	1.5	5	3	1	0	2	3.4691	4.12202	4.37914	1.08101	4.61696	2.13181
NC_010443.5	193823666	193907330	+	6213	gene-ESR2	ESR2	protein_coding	396697	estrogen receptor 2	0	0	0	2	0	0	3	1	0	0	0	1	1	1	9	0	5	0	0	0	0	0	0	0	0	3	3	0	0	0	0	0	0	0	0	0	0	2.16202	0	0
NC_010443.5	193909563	194352550	-	32600	gene-SYNE2	SYNE2	protein_coding	100524661		2042	1933	1772	1788	1206	2097	1930	2050	1676	1872	1964	1480	1924	1498	1280	1596	1425	1081	1733.64	1448	1491	1837	1721	1628	1003	1243	1071	1686	1396	1901	1436	1265	1367	1345	2361.3	1991.97	1939.96	1932.85	795.436	1490.13
NC_010443.5	194017675	194030829	+	7802	gene-LOC106509133	LOC106509133	lncRNA	106509133		0	0	0	0	0	0	0	0	0	0	0	0	0	0	0	0	0	0	0	0	0	0	0	0	0	0	0	1	0	0	0	0	0	0	0	0	0	0	0	0
NC_010443.5	194351971	194380910	+	3435	gene-SGPP1	SGPP1	protein_coding	100626032		331	394	560	591	955	673	660	1402	389	465	504	537	621	463	778	839	727	901	555	468	534	333	467	411	1028	1115	461	553.2	373	510.5	429	404	544	665	382.758	406.019	613.08	638.877	629.885	478.236
NC_010443.5	194439825	194475876	+	2535	gene-WDR89	WDR89	protein_coding	100739573		83	87	93	72	254	219	147	242	70	93	101	55	111	106	194	375	300	332	93	91	57	69	91	66	312	323	178	71	90	97.5	68	53	65	83	95.9785	89.654	101.815	77.8328	167.53	155.622
NC_010443.5	194505535	194653302	+	1605	gene-PPP2R5E	PPP2R5E	protein_coding	100525377	protein phosphatase 2 regulatory subunit B%27epsilon	689	953	884	980	851	767	1057	824	619	853	782	872	998	831	812	896	916	979	931	863	881	594	724	838	852	878	688	756	627	1061	807	571	883	880	796.737	982.072	967.79	1059.39	561.29	545.033
NC_010443.5	194737061	194743053	+	1419	gene-GPHB5	GPHB5	protein_coding	100526029		0	0	0	0	0	0	0	0	1	0	0	0	0	2	0	0	0	0	0	0	0	0	1	1	0	0	0	0	0	0	0	0	0	0	0	0	0	0	0	0
NC_010443.5	194761588	194843867	-	642	gene-RHOJ	RHOJ	protein_coding	100155474	ras homolog family member J	323	427	379	456	392	655	572	518	267	395	388	368	296	463	350	639	617	813	312	320	395	293	375	344	405	430	671	299	303	427	233	165	284	420	373.507	440.026	414.924	492.941	258.55	465.445
NC_010443.5	194965696	195264046	+	8897	gene-KCNH5	KCNH5	protein_coding	100510997		0	0	0	0	0	0	0	1	0	0	0	0	0	1	0	1	1	0	0	0	0	0	0	1	0	0	0	0	0	0	0	0	1	0	0	0	0	0	0	0
NC_010443.5	195688774	195800593	-	1046	gene-LOC110257021	LOC110257021	lncRNA	110257021		0	0	0	0	0	0	0	0	0	0	0	0	0	0	0	0	0	0	0	0	0	0	0	0	0	0	0	0	0	0	0	0	0	0	0	0	0	0	0	0
NC_010443.5	195848865	195855281	+	4357	gene-LOC102166000	LOC102166000	protein_coding	102166000		0	0	0	0	0	0	0	0	0	0	0	0	0	0	0	0	0	0	0	0	0	0	0	0	0	0	0	0	0	0	0	0	0	0	0	0	0	0	0	0
NC_010443.5	195880011	195893978	+	1037	gene-EQTN	EQTN	protein_coding	100512451		0	0	0	0	0	0	0	0	0	0	0	0	0	0	0	0	0	0	0	0	0	0	0	0	0	0	0	0	0	0	0	0	0	0	0	0	0	0	0	0
NC_010443.5	195895196	195938560	+	3598	gene-LOC102166359	LOC102166359	protein_coding	102166359		1	0	0	0	2	1	2	2	1	2	3	0	0	1	0	0	0	1	1	0	1	1	1	0	2	0	0	1	1	0	1	1	1	2	1.15637	0	0	0	1.31913	0.710603
NC_010443.5	195938177	196052294	-	6447	gene-TEK	TEK	protein_coding	396729		1879	2386	2081	2070	2215	3361	2383	2948	1869	2174	1915	1742	2136	2123	1545	2770	2862	3040	2084	2459	1623	1389	2026	2026	2138	3217	2023	1416	1240	1891	2240	1284	1791	2535	2172.82	2458.79	2278.25	2237.69	1460.94	2388.34
NC_010443.5	196082270	196082366	+	97	gene-MIR9832	MIR9832	miRNA	104796104	microRNA 9832	0	0	0	0	0	0	0	0	0	0	0	0	0	0	0	0	0	0	0	0	0	0	0	0	0	0	0	0	0	0	0	0	0	0	0	0	0	0	0	0
NC_010443.5	196084498	196173880	-	4722	gene-IFT74	IFT74	protein_coding	100157070		140	179	158	142	138	153	227	267	165	158	154	139	197	167	155	261	263	165	192	155	120	129	149	142	172	180	127	128	109	153	115	119	136	112	161.891	184.46	172.976	153.504	91.0201	108.722
NC_010443.5	196129816	196142696	+	3276	gene-LRRC19	LRRC19	protein_coding	100157858		0	0	0	0	0.2	0	0	0	0	0	0	0	0	0	0	0	0	0	0	0	0	0	0	0	1.29	0.25	0	0	0	0	0	0	0	0	0	0	0	0	0	0
NC_010443.5	196176004	196219614	+	3234	gene-PLAA	PLAA	protein_coding	100511733		1435	1471	1624	1467	1402	1036	1523	777	1476	1244.75	1400	1263	1646	1715	1556	1952	2057	1555	1589	1582	1310	1275	1575	1603	1631	1295	1070	1339	1273	1688	1440	1121	1439	1407	1659.39	1515.87	1777.93	1585.84	924.711	736.185
NC_010443.5	196206992	196229454	-	1327	gene-LOC102163685	LOC102163685	lncRNA	102163685		6	6	7	4	0	3	7	1	5	5	2	3	8	6	2	2	3	0	9	7	2	5	1	5	5	3	0	7	6	4	3	2	4	3	6.93821	6.18303	7.6635	4.32404	0	2.13181
NC_010443.5	196229512	196273770	+	2353	gene-CAAP1	CAAP1	protein_coding	100511909		118	119	160	124	239	216	229	246	123	133.25	116	111	143	168	149	278	230	205	157	137	111	128	134	121	213	208	166	122	103	185	125	108	108	123	136.451	122.63	175.166	134.045	157.636	153.49
NC_010443.5	196279099	196358113	+	1342	gene-LOC110255429	LOC110255429	lncRNA	110255429		0	0	0	0	0	0	0	0	0	0	0	0	0	0	0	0	1	0	0	0	0	0	0	1	0	0	0	0	0	0	0	0	0	0	0	0	0	0	0	0
NC_010443.5	196997955	197111872	+	971	gene-LOC110259585	LOC110259585	protein_coding	110259585		0	0	0	0	0	0	0	0	0	0	0	0	0	0	0	0	0	0	0	0	0	0	0	0	0	0	0	0	0	0	0	0	0	0	0	0	0	0	0	0
NC_010443.5	197240649	197312349	+	3697	gene-TUSC1	TUSC1	protein_coding	102166927		33	36	56	29	55	50	74	32	25	42	58	24	45	54	21	68	41	47	25	44	23	56	105	58	68	40	55	44	31	59	83	58	29	30	38.1601	37.0982	61.308	31.3493	36.2761	35.5302
NC_010443.5	198205641	198250764	-	752	gene-LOC110257022	LOC110257022	lncRNA	110257022		0	0	0	0	0	0	0	0	0	0	0	0	0	0	0	0	0	0	0	0	0	0	0	0	0	0	0	0	0	0	0	0	0	0	0	0	0	0	0	0
NC_010443.5	198357091	198360043	+	705	gene-IZUMO3	IZUMO3	protein_coding	100152877		0	0	0	0	0	0	0	0	0	0	0	0	0	0	0	0	0	0	0	0	0	0	0	0	0	0	0	0	0	0	0	0	0	0	0	0	0	0	0	0
NC_010443.5	198964070	199135815	+	6046	gene-ELAVL2	ELAVL2	protein_coding	100153303		0	1	0	0	1	0	3	0	0	1	2	2	0	1	0	0	0	0	0	0	0	0	0	0	0	0	0	0	0	0	0	1	0	1	0	1.03051	0	0	0.659566	0
NC_010443.5	199030985	199036558	+	5574	gene-LOC110255437	LOC110255437	pseudogene	110255437		0	0	0	0	0	0	0	0	0	0	0	0	0	0	0	0	0	0	0	0	0	0	0	0	0	0	0	0	0	0	0	0	0	0	0	0	0	0	0	0
NC_010443.5	199151663	199187898	+	9500	gene-LOC106506935	LOC106506935	lncRNA	106506935		0	0	0	0	0	0	0	0	0	0	0	0	0	0	0	0	0	0	0	0	0	0	0	0	0	0	0	0	0	0	0	0	0	0	0	0	0	0	0	0
NC_010443.5	199757319	199758128	-	763	gene-LOC100514088	LOC100514088	pseudogene	100514088		0	0	0	0	0	0	0	0	0	0	0	0	0	0	0	0	0	0	0	0	0	1.5	0	0	0	0	0	0	0	0	0	0	0	0	0	0	0	0	0	0
NC_010443.5	200410020	200414904	-	2634	gene-DMRTA1	DMRTA1	protein_coding	100517627		13	16	25	2	0	6	6	0	41	20	34	6	35	23	2	1	11	0	15	52	3	29	51	40	0	0	0	23	31	47	23	44	8	16	15.0328	16.4881	27.3696	2.16202	0	4.26362
NC_010443.5	200581418	200587108	-	609	gene-LOC110255439	LOC110255439	lncRNA	110255439		0	0	0	0	0	0	0	0	0	0	0	0	0	0	0	0	0	0	0	0	0	0	0	0	0	0	0	0	0	0	0	0	0	0	0	0	0	0	0	0
NC_010443.5	200618429	200682443	-	5188	gene-LOC106509137	LOC106509137	lncRNA	106509137		0	0	0	0	0	0	0	0	0	0	0	0	0	0	0	0	0	0	0	0	0	0	0	0	0	2	0	0	0	0	0	0	0	0	0	0	0	0	0	0
NC_010443.5	200626195	200644584	+	5154	gene-LOC106509136	LOC106509136	lncRNA	106509136		2	2	3	5	5	12	28.17	32	2	3	0	1	1	2	2.5	5	12	4	2	0	3	1	3	2	6	6	6	4	1	4	4	1	1	0	2.31274	2.06101	3.28436	5.40505	3.29783	8.52724
NC_010443.5	200666250	200770880	+	9021	gene-CDKN2B	CDKN2B	protein_coding	397227	cyclin dependent kinase inhibitor 2B	22	27	19	17	87	142	86	131	6	15	16	18	9	21	23.5	71	60	21	7	12	8	13	28	16	93	75	111	21	20	27	21	11	11	13	25.4401	27.8236	20.8009	18.3772	57.3822	100.906
NC_010443.5	200774496	200799149	+	901	gene-P14ARF	P14ARF	protein_coding	396553	p14ARF protein	5	2	3	4	62	48	18	38	5	4	10	2	2	7	14	28	28	16	1	1	1	4	8	8	70	38	38	3	4	8	3	1	0	1	5.78184	2.06101	3.28436	4.32404	40.8931	34.109
NC_010443.5	200882954	200934389	-	2699	gene-MTAP	MTAP	protein_coding	100516774		152	131	179	147	1369	738	274	822	176	148	183	123	105	182	836	1911	1404	1655	91	109	115	149	242	184	1564	1283	1116	179	167	195	72	94	85	125	175.768	134.996	195.967	158.909	902.945	524.425
NC_010443.5	201198732	201198809	+	78	gene-MIR31	MIR31	miRNA	104796810	microRNA 31	0	0	0	0	0	0	0	0	0	0	0	0	0	0	0	0	0	0	0	0	0	0	0	0	0	0	0	0	0	0	0	0	0	0	0	0	0	0	0	0
NC_010443.5	201219848	201228361	+	5968	gene-IFNE	IFNE	protein_coding	100125969	interferon epsilon	0	0	0	0	0	1	0	1	0	0	0	0	0	0	0	0	0	0	0	0	0	0	0	0	8	0	0	0	0	0	0	0	0	2	0	0	0	0	0	0.710603
NC_010443.5	201246072	201246611	-	540	gene-LOC100155760	LOC100155760	protein_coding	100155760	interferon omega 1	0	0	0	0	0	0	0	0	0	0	0	0	0	0	0	0	0	0	0	0	0	0	0	0	0	0	0	0	0	0	0	0	0	0	0	0	0	0	0	0
NC_010443.5	201261017	201262150	-	1134	gene-LOC100737904	LOC100737904	protein_coding	100737904		0	0	0	0	0	0	0	0	0	0	0	0	0	0	0	2	0	0	0	0	0	0	0	0	0	0	0	0	0	0	0	0	0	0	0	0	0	0	0	0
NC_010443.5	201272569	201273114	-	546	gene-LOC100153325	LOC100153325	protein_coding	100153325	interferon alpha-2	0	0	0	0	0	0	0	0	0	0	0	0	0	0	0	0	0	0	0	0	0	0	0	0	0	0	0	0	0	0	0	0	0	0	0	0	0	0	0	0
NC_010443.5	201277798	201278301	-	504	gene-IFN-DELTA-8	IFN-DELTA-8	protein_coding	100153693	interferon-delta-8	0	0	0	0	0	0	0	0	0	0	0	0	0	0	0	0	0	0	0	0	0	0	0	0	0	0	0	0	0	0	0	0	0	0	0	0	0	0	0	0
NC_010443.5	201290138	201290683	-	546	gene-IFN-ALPHA-1	IFN-ALPHA-1	protein_coding	100157352	interferon-alpha-1	0	0	0	0	0	0	0	0	0	0	0	0	0	0	0	0	0	0	0	0	0	0	0	0	0	0	0	0	0	0	0	0	0	0	0	0	0	0	0	0
NC_010443.5	201291893	201292402	-	510	gene-LOC110255449	LOC110255449	pseudogene	110255449		0	0	0	0	0	0	0	0	0	0	0	0	0	0	0	0	0	0	0	0	0	0	0	0	0	0	0	0	0	0	0	0	0	0	0	0	0	0	0	0
NC_010443.5	201316989	201317561	-	573	gene-IFN-OMEGA-7	IFN-OMEGA-7	protein_coding	100154075	interferon omega 7	0	0	0	0	0	0	0	0	0	0	0	0	0	0	0	0	0	0	0	0	0	0	0	0	0	0	0	0	0	0	0	0	0	0	0	0	0	0	0	0
NC_010443.5	201321905	201322450	-	546	gene-IFN-ALPHA-17	IFN-ALPHA-17	protein_coding	100154938	interferon-alpha-17	0	0	0	0	0	0	0	0	0	0	0	0	0	0	0	0	0	0	0	0	0	0	0	0	0	0	0	0	0	0	0	0	0	0	0	0	0	0	0	0
NC_010443.5	201326280	201326858	-	579	gene-LOC110255444	LOC110255444	pseudogene	110255444		0	0	0	0	0	0	0	0	0	0	0	0	0	0	0	0	0	0	0	0	0	0	0	0	0	0	0	0	0	0	0	0	0	0	0	0	0	0	0	0
NC_010443.5	201334366	201334938	-	573	gene-IFN-OMEGA-4	IFN-OMEGA-4	protein_coding	100156149	interferon omega 4	0	0	0	0	0	0	0	0	0	0	0	0	0	0	0	0	0	0	0	0	0	0	0	0	0	0	0	0	0	0	0	0	0	0	0	0	0	0	0	0
NC_010443.5	201342788	201343342	-	555	gene-IFN-DELTA-6	IFN-DELTA-6	protein_coding	100158139	interferon-delta-6	0	0	0	0	0	0	0	0	0	0	0	0	0	0	0	0	0	0	0	0	0	0	0	0	0	0	0	0	0	0	0	0	0	0	0	0	0	0	0	0
NC_010443.5	201353877	201354422	-	546	gene-IFN-ALPHA-10	IFN-ALPHA-10	protein_coding	100156561	interferon-alpha-10	0	0	0	0	0	0	0	0	0	0	0	0	0	0	0	0	0	0	0	0	0	0	0	0	0	0	0	0	0	0	0	0	0	0	0	0	0	0	0	0
NC_010443.5	201369656	201370228	-	573	gene-IFN-OMEGA-3	IFN-OMEGA-3	protein_coding	100152132	interferon omega 3	0	0	0	0	0	0	0	0	0	0	0	0	0	0	0	0	0	0	0	0	0	0	0	0	0	0	0	0	0	0	0	0	0	0	0	0	0	0	0	0
NC_010443.5	201378190	201379647	-	1458	gene-LOC110255446	LOC110255446	pseudogene	110255446		0	0	0	0	0	0	0	0	0	0	0	0	0	0	0	0	0	0	0	0	0	0	0	0	0	0	0	0	0	0	0	0	0	0	0	0	0	0	0	0
NC_010443.5	201382698	201383213	-	516	gene-IFN-DELTA-3	IFN-DELTA-3	protein_coding	100156558	interferon-delta-3	0	0	0	0	0	0	0	0	0	0	0	0	0	0	0	0	0	0	0	0	0	0	0	0	0	0	0	0	0	0	0	0	0	0	0	0	0	0	0	0
NC_010443.5	201391451	201392020	-	570	gene-IFN-ALPHA-8	IFN-ALPHA-8	protein_coding	100153724	interferon-alpha-8	0	0	0	0	0	0	0	0	0	0	0	0	0	0	0	0	0	0	0	0	0	0	0	0	0	0	0	0	0	0	0	0	0	0	0	0	0	0	0	0
NC_010443.5	201395677	201397576	-	1724	gene-LOC100525628	LOC100525628	pseudogene	100525628		0	0	0	0	0	0	0	0	0	0	0	0	0	0	0	0	0	0	0	0	0	0	0	0	0	0	0	0	0	0	0	0	0	0	0	0	0	0	0	0
NC_010443.5	201407647	201408216	-	570	gene-IFN-ALPHA-9	IFN-ALPHA-9	protein_coding	100157766	interferon-alpha-9	0	0	0	0	0	0	0	0	0	0	0	0	0	0	0	0	0	0	0	0	0	0	0	0	0	0	0	0	0	0	0	0	0	0	0	0	0	0	0	0
NC_010443.5	201412274	201412828	-	555	gene-IFN-DELTA-5	IFN-DELTA-5	protein_coding	100156933	interferon-delta-5	0	0	0	0	0	0	0	0	0	0	0	0	0	0	0	0	0	0	0	0	0	0	0	0	0	0	0	0	0	0	0	0	0	0	0	0	0	0	0	0
NC_010443.5	201436721	201441170	-	4450	gene-LOC106509143	LOC106509143	pseudogene	106509143		0	0	0	0	0	0	0	0	0	0	0	0	0	0	0	0	0	0	0	0	0	0	0	0	0	0	0	0	0	0	0	0	0	0	0	0	0	0	0	0
NC_010443.5	201456457	201457002	-	546	gene-LOC100156936	LOC100156936	protein_coding	100156936	interferon alpha-11	0	0	0	0	0	0	0	0	0	0	0	0	0	0	0	0	0	0	0	0	0	0	0	0	0	0	0	0	0	0	0	0	0	0	0	0	0	0	0	0
NC_010443.5	201469602	201472613	-	3012	gene-LOC106509151	LOC106509151	pseudogene	106509151		0	0	0	0	0	0	0	0	0	0	0	0	0	0	0	0	0	0	0	0	0	0	0	0	0	0	0	0	0	0	0	0	0	0	0	0	0	0	0	0
NC_010443.5	201488738	201489281	-	544	gene-LOC110255198	LOC110255198	pseudogene	110255198		0	0	0	0	0	0	0	0	0	0	0	0	0	0	0	0	0	0	0	0	0	0	0	1	0	0	0	0	0	0	0	0	0	0	0	0	0	0	0	0
NC_010443.5	201495440	201496375	-	936	gene-IFN-DELTA-2	IFN-DELTA-2	protein_coding	100310807		0	0	0	0	0	0	0	0	0	0	0	0	0	0	0	0	0	0	0	0	0	0	0	0	0	0	0	0	0	0	0	0	0	0	0	0	0	0	0	0
NC_010443.5	201500584	201501095	-	512	gene-LOC110255447	LOC110255447	pseudogene	110255447		0	0	0	0	0	0	0	0	0	0	0	0	0	0	0	0	0	0	0.5	0	0	0	0	0	0	0	0	0	0	0	0	0	0	0	0	0	0	0	0	0
NC_010443.5	201515835	201516477	-	643	gene-IFNA1	IFNA1	protein_coding	397686	interferon%2C alpha 1	0	0	0	0	0	0	0	0	0	0	0	0	0	0	0	0	0	0	0	0	0	0	0	0	0	0	0	0	0	0	0	0	0	0	0	0	0	0	0	0
NC_010443.5	201535293	201535862	-	570	gene-IFN-ALPHA-5	IFN-ALPHA-5	protein_coding	100303758	interferon%2C alpha 5	0	0	0	0	0	0	0	0	0	0	0	0	0	0	0	0	0	0	0	0	0	0	0	0	0	0	0	0	0	0	0	0	0	0	0	0	0	0	0	0
NC_010443.5	201539997	201540458	-	462	gene-IFN-DELTA-7	IFN-DELTA-7	protein_coding	100303727	interferon delta 7	0	0	0	0	0	0	0	0	0	0	0	0	0	0	0	0	0	0	0	0	0	0	0	1	0	0	0	0	0	0	0	0	0	0	0	0	0	0	0	0
NC_010443.5	201587241	201591830	-	4590	gene-KLHL9	KLHL9	protein_coding	100739402		730	883	909	898	1703	1652	1553	2214	801	937	837	889	976	896.25	1328	1759	1372	1498	892	731	868	640	841	809	1768	1737	1185	821	620	1002	784	684	778	850	844.148	909.936	995.16	970.748	1123.24	1173.92
NC_010443.5	201616020	201616589	+	570	gene-IFN-ALPHA-4	IFN-ALPHA-4	protein_coding	100310805	interferon-alpha-4	0	0	0	0	0	0	0	0	0	0	0	0	0	0	0	0	0	0	0	0	0	0	0	0	0	0	0	0	0	0	0	0	0	0	0	0	0	0	0	0
NC_010443.5	201623473	201624003	+	531	gene-IFN-OMEGA-2	IFN-OMEGA-2	protein_coding	100310808	interferon-omega-2	0	0	0	0	0	0	0	0	0	0	0	0	0	0	0	0	0	0	0	0	0	0	0	0	0	0	0	0	0	0	0	0	0	0	0	0	0	0	0	0
NC_010443.5	201649871	201657917	-	3878	gene-LOC106509142	LOC106509142	lncRNA	106509142		14.5	19.75	17.5	15.5	10.5	19.33	22.25	38	23.25	13	8.5	9.5	6	13.5	5.5	6	6	5.5	13.75	12	14	13	13.05	18	7.5	8.25	4.5	5.5	12.5	15.5	11	9.5	9	10.5	16.1891	20.6101	19.7061	17.2962	6.59566	13.5015
NC_010443.5	201654500	201655595	+	1096	gene-IFN-DELTA-1	IFN-DELTA-1	protein_coding	396854	interferon-delta-1	0	0	0	0	0	0	0	0	0	0	0	0	0	0	0	0	0	0	0	0	0	0	0	0	0	0	0	0	0	0	0	0	0	0	0	0	0	0	0	0
NC_010443.5	201660014	201664606	-	224	gene-LOC106509154	LOC106509154	lncRNA	106509154		0	0	1	0.5	0.5	1.83	0.5	0	1	0.5	0.5	0	0.5	0.5	0.5	0	0	0	0.5	0.5	0.5	0	1.5	0	0	0	0	0	0.5	1	0	0	0	1	0	0	1.09479	0	0	1.42121
NC_010443.5	201663593	201664417	+	825	gene-LOC110255452	LOC110255452	pseudogene	110255452		0	0	0	0	0	0	0	0	0	0	0	0	0	0	0	0	0	0	0	0	0	0	0	0	0	0	0	0	0	0	0	0	0	0	0	0	0	0	0	0
NC_010443.5	201665161	201678331	-	2775	gene-LOC110255453	LOC110255453	lncRNA	110255453		22.33	25.75	17.58	19	11.92	51.42	40.5	38.83	29.58	23.42	33.3	23.75	18.83	11.92	13.42	16	8.08	9.42	14.08	4.75	17.83	12	16.83	22.75	6.5	6.73	6.12	12	13.33	24.33	16	16.67	20.08	13.83	25.4401	26.7931	19.7061	20.5392	7.91479	36.2408
NC_010443.5	201673749	201674303	+	555	gene-IFN-DELTA-9	IFN-DELTA-9	protein_coding	100153721	interferon-delta-9	0	0	0	0	0	0	0	0	0	0	0	0	0	0	0	0	0	0	0	0	0	0	0	0	0	0	0	0	0	0	0	0	0	0	0	0	0	0	0	0
NC_010443.5	201678376	201678945	+	570	gene-IFN-ALPHA-16	IFN-ALPHA-16	protein_coding	100157735	interferon-alpha-16	0	0	0	0	0	0	0	0	0	0	0	0	0	0	0	0	0	0	0	0	0	0	0	0	0	0	0	0	0	0	0	0	0	0	0	0	0	0	0	0
NC_010443.5	201682701	201690427	+	1575	gene-LOC106509149	LOC106509149	pseudogene	106509149		0	0	0	0	0	0	0	0	0	0	0	0	0	0	0	0	0	0	0	0	0	0	0	0	0	0	0	0	0	0	0	0	0	0	0	0	0	0	0	0
NC_010443.5	201694271	201694837	+	567	gene-IFN-ALPHA-15	IFN-ALPHA-15	protein_coding	100152504	interferon-alpha-15	0	0	0	0	0	0	0	0	0	0	0	0	0	0	0	0	0	0	0	0	0	0	0	0	0	0	0	0	0	0	0	0	0	0	0	0	0	0	0	0
NC_010443.5	201702826	201703341	+	516	gene-IFN-DELTA-10	IFN-DELTA-10	protein_coding	100152129	interferon-delta-10	0	0	0	0	0	0	0	0	0	0	0	0	0	0	0	0	0	0	0	0	0	0	0	0	0	0	0	0	0	0	0	0	0	0	0	0	0	0	0	0
NC_010443.5	201707298	201707843	+	546	gene-LOC110255451	LOC110255451	pseudogene	110255451		0	0	0	0	0	0	0	0	0	0	0	0	0	0	0	0	0	0	0	0	0	0	0	0	0	0	0	0	0	0	0	0	0	0	0	0	0	0	0	0
NC_010443.5	201715465	201716037	+	573	gene-IFN-OMEGA-6	IFN-OMEGA-6	protein_coding	100154912	interferon omega 6	0	0	0	0	0	0	0	0	0	0	1	0	0	0	0	0	0	0	0	0	0	0	0	0	0	0	0	0	0	0	0	0	0	0	0	0	0	0	0	0
NC_010443.5	201732103	201732657	+	555	gene-IFN-DELTA-11	IFN-DELTA-11	protein_coding	100155754	interferon-delta-11	0	0	0	0	0	0	0	0	0	0	0	0	0	0	0	0	0	0	0	0	0	0	0	0	0	0	0	0	0	0	0	0	0	0	0	0	0	0	0	0
NC_010443.5	201736733	201737300	+	564	gene-LOC100153661	LOC100153661	protein_coding	100153661	interferon alpha-14	0	0	0	0	0	0	0	0	0	0	0	0	0	0	0	0	0	0	0	0	0	0	0	0	0	0	0	0	0	0	0	0	0	0	0	0	0	0	0	0
NC_010443.5	201749695	201750264	+	570	gene-IFN-ALPHA-14	IFN-ALPHA-14	protein_coding	100310804	interferon-alpha-14	0	0	0	0	0	0	0	0	0	0	0	0	0	0	0	0	0	0	0	0	0	0	0	0	0	0	0	0	0	0	0	0	0	0	0	0	0	0	0	0
NC_010443.5	201757617	201758132	+	516	gene-IFN-DELTA-4	IFN-DELTA-4	protein_coding	100152899	interferon-delta-4	0	0	0	0	0	0	0	0	0	0	0	0	0	0	0	0	0	0	0	0	0	0	0	0	0	0	0	0	0	0	0	0	0	0	0	0	0	0	0	0
NC_010443.5	201770996	201771565	+	570	gene-IFN-ALPHA-13	IFN-ALPHA-13	protein_coding	100152100	interferon-alpha-13	0	0	0	0	0	0	0	0	0	0	0	0	0	0	0	0	0	0	0	0	0	0	0	0	0	0	0	0	0	0	0	0	0	0	0	0	0	0	0	0
NC_010443.5	201781339	201781911	+	573	gene-IFN-OMEGA-5	IFN-OMEGA-5	protein_coding	100154098	interferon omega 7	0	0	0	0	0	0	0	0	0	0	0	0	0	0	0	0	0	0	0	0	0	0	0	0	0	0	0	0	0	0	0	0	0	0	0	0	0	0	0	0
NC_010443.5	201804879	201805389	+	510	gene-LOC100155323	LOC100155323	protein_coding	100155323		0	0	0	0	0	0	0	0	0	0	0	0	0	0	0	0	0	0	0	0	0	0	0	0	0	0	0	0	0	0	0	0	0	0	0	0	0	0	0	0
NC_010443.5	201831741	201832298	+	558	gene-IFN-ALPHAOMEGA	IFN-ALPHAOMEGA	protein_coding	100310806	interferon-alphaomega	0	0	0	0	1	0	0	0	0	0	0	0	0	0	0	0	0	0	0	0	0	0	0	0	0	0	0	0	0	0	0	0	0	0	0	0	0	0	0.659566	0
NC_010443.5	201850935	201851495	+	561	gene-IFNB1	IFNB1	protein_coding	445459	interferon beta 1	0	0	0	0	0	1	0	0	0	0	0	0	0	0	0	0	0	1	0	0	0	0	0	0	0	0	0	0	0	0	0	0	0	0	0	0	0	0	0	0.710603
NC_010443.5	201885874	201910667	+	2937	gene-HACD4	HACD4	protein_coding	100523711		36	47	53	57	1434	594	164	1012	45	49	38	64	27	50	935	1559	789	1162	31	24	47	32	152	28	1434	1563	515	17	13	59	25	11	28	40	41.6292	48.4337	58.0236	61.6176	945.817	422.098
NC_010443.5	201938993	202258924	-	11275	gene-FOCAD	FOCAD	protein_coding	100157761		794	985	949	1006.17	1221.71	1290.42	1369	989.11	859	975.11	944	913	1148	1020.14	1093	1750	1472	1542.11	1053	918.12	732	679	915	1062	1441	1196	1287.11	727	824	1137.25	897.17	740	861	981	918.156	1015.05	1038.95	1087.5	805.989	916.678
NC_010443.5	202227251	202227326	-	76	gene-MIR491	MIR491	miRNA	100628342	microRNA 491	0	0	0	0	0	0	0	0	0	0	0	0	0	0	0	0	0	0	0	0	0	0	0	0	0	0	0	0	0	0	0	0	0	0	0	0	0	0	0	0
NC_010443.5	202317458	202604308	+	4299	gene-MLLT3	MLLT3	protein_coding	100524063		202	371	410	281	85	201	494	204	240	255	310	247	312	351	187	130	203	96	230	261	289	198	306	392	51	81	53.5	256	193	447	272	254	215	295	233.586	382.317	448.862	303.764	56.0631	142.831
NC_010443.5	202721693	202721848	+	156	gene-LOC102168003	LOC102168003	pseudogene	102168003		0	0	0	0	0	0	0	0	0	0	0	0	0	0	0	0	0	0	0	0	0	0	0	0	0	0	0	0	0	0	0	0	0	0	0	0	0	0	0	0
NC_010443.5	203033859	203033931	+	73	gene-TRNAD-GUC-2	TRNAD-GUC	tRNA	110257128		0	0	0	0	0	0	0	0	0	0	0	0	0	0	0	0	0	0	0	0	0	0	0	0	0	0	0	0	0	0	0	0	0	0	0	0	0	0	0	0
NC_010443.5	203059563	203336442	+	9853	gene-SLC24A2	SLC24A2	protein_coding	100625506	solute carrier family 24 %28sodium/potassium/calcium exchanger%29%2C member 2	1	1	2	0	2	1	12	5	0	1	5	0	0	0	2	1	0	0	0	0	1	0	7	1	2	0	0	0	0	0	2	1	0	0	1.15637	1.03051	2.18957	0	1.31913	0.710603
NC_010443.5	203344944	203361627	-	9381	gene-LOC106509159	LOC106509159	lncRNA	106509159		9.5	14	3.5	9	3	5	2.5	4.5	14	17.5	9	5	3	3	3	4	1	4	18	8	9.5	6.5	10	4.5	0	7	0.5	12	4	12	7	5	7	13.5	11.5637	14.4271	4.37914	9.7291	1.9787	3.55302
NC_010443.5	203387669	203415018	-	1681	gene-ACER2	ACER2	protein_coding	100155321		48.5	79	35.5	36	30	44	44.5	11.5	59	58.5	35	32	80	56	22	15	22	25	62	84	46.5	43.5	30	35.5	23	22	14.5	38	29	53	51	25	49	68.5	55.5057	81.4099	39.4123	38.9164	19.787	31.2665
NC_010443.5	203444360	203447643	+	1340	gene-RPS6	RPS6	protein_coding	100038023		17206.8	17476.5	15416.2	16290.8	30201.1	24021.8	18760.3	12414.7	18476.6	18749.3	15865.5	14440.5	20007	18686	24494.2	54312.5	25911.3	30274.5	21136.5	17064.8	15008.2	16179.2	19696.2	19951.8	33340.5	28809	26961.7	17164.8	15668.2	19254.3	14403.5	13352	12236.3	13205	19897.6	18009.1	16877.2	17610.7	19919.5	17070.1
NC_010443.5	203449832	203601298	-	7865	gene-DENND4C	DENND4C	protein_coding	100154094		482	643	668	702	1907	1486	1103	1683	524	552	610	567	752	678	1231	1436	1453	1944	684	655	589	394	679	487	2163	1859	1212	461	407	753	618	443	593	764	557.369	662.615	731.317	758.87	1257.79	1055.96
NC_010443.5	203670781	203671174	-	268	gene-LOC106509158	LOC106509158	pseudogene	106509158		0	0	0	0	0	0	0	0	0	0	0	0	0	0	0	0	0	0	0.5	0	0	0	0	0	0	0	0	0	1	0	0	0	0	0	0	0	0	0	0	0
NC_010443.5	203683867	203709277	+	2456	gene-PLIN2	PLIN2	protein_coding	397402	perilipin 2	388	669	541	549	11913.5	3725.5	1387.5	1672	444	651.5	593	471	656	651	6286.5	8870.5	8853.5	12719.5	521	365	726	383	1060	400	12755.5	10098.5	11656.8	434.5	389	538	390	403.5	448	710	448.671	689.408	592.279	593.475	7858.06	2647.71
NC_010443.5	203699143	203699927	+	785	gene-LOC100737553	LOC100737553	transcribed_pseudogene	100737553		13.5	17.83	18.5	9	161.33	42	21.5	23.5	15	15	20	11	14	17.67	56	223	97.83	93.33	13.83	10.5	5.33	14.67	39.67	12.5	117.33	112.33	93.5	12.5	7.5	18	8.5	5.5	5.83	6	16.1891	18.5491	19.7061	9.7291	106.19	29.8453
NC_010443.5	203720253	203771222	+	7197	gene-HAUS6	HAUS6	protein_coding	100153687		280	290	374	388.5	1084	790	685	1452	362	323	347	327	235	301	979	2090	1578	1706.5	224.33	226	220	261	422	314	1472	1549.25	1129.18	268	265	390	215	165	230	258	323.783	298.847	409.45	419.432	714.969	561.377
NC_010443.5	203772063	203774580	-	2518	gene-RRAGA	RRAGA	protein_coding	100153321		1589	1717	1663	1429	2472	2097	2356	1075	1640	1847	1585	1344	2029	1784	2377	3903	2801	2775	1945	1441	1425	1419	2014	1663	2978	2336	2222	1496	1340	1789	1392	1328	1204	1526	1837.47	1769.38	1820.63	1544.76	1630.45	1490.13
NC_010443.5	203788322	203923889	+	2087	gene-SAXO1	SAXO1	protein_coding	106507184		0	0	0	0	0	0	0	0	0	0	0	0	0	0	0	0	0	0	0	0	0	0	0	0	0	0	0	0	0	0	0	0	0	0	0	0	0	0	0	0
NC_010443.5	203936654	204944236	-	10205	gene-ADAMTSL1	ADAMTSL1	protein_coding	102160697		1350	2569	1748	2402	190	491	1422	343	1693	1536	1883	2106	1576	1999	679	329	555	407	1463	2003	1838	1143	1342	2758	316	204	176	1446	1491	2966	2002	1574	1888	1847	1561.1	2647.37	1913.69	2596.59	125.317	348.906
NC_010443.5	204383962	204412608	+	197	gene-LOC110256879	LOC110256879	lncRNA	110256879		0	1	0	0	0	0	3	0	0	0	0	0	0	0	1	0	0	0	0	0	0	0	0	0	2	0	0	0	0	0	0	0	0	0	0	1.03051	0	0	0	0
NC_010443.5	204490918	204491693	-	776	gene-LOC100626859	LOC100626859	pseudogene	100626859		0	0	0	0	1.17	0	0	0.5	0	0	0	0.5	1	0	0	0	0	0.33	0	0	0	0.33	0	0	0.33	0.67	0	0.5	0	0	0	0	0	0	0	0	0	0	0.659566	0
NC_010443.5	205081227	205285359	-	2952	gene-SH3GL2	SH3GL2	protein_coding	100155580		0	1	0	0	26	8	2	5	1	1	1	0	0	0	0	2	3	15	0	0	0	0	1	0	32	22	21	1	2	2	2	0	0	1	0	1.03051	0	0	17.1487	5.68483
NC_010443.5	205371716	205697831	-	5558	gene-CNTLN	CNTLN	protein_coding	100154767		246	324	288	332	236	394	370	475	252	304	315	277	313	261	282	379	412	360	316	254	286	191	213	268	263	239	303	187	182	297	232	184	218	271	284.466	333.884	315.298	358.896	155.657	279.978
NC_010443.5	205908912	205924855	-	4744	gene-LOC106509163	LOC106509163	protein_coding	106509163		0	1	0	0	3	3	2	4	0	3	2	0	0	1	3	7	7	0	2	0	0	1	2	3	4	7	4	0	2	0	1	0	1	0	0	1.03051	0	0	1.9787	2.13181
NC_010443.5	205925079	206380911	+	26871	gene-BNC2	BNC2	protein_coding	100513064		123	90	126	114	927	1526	899	2131	97	90	140	92	95	133	744	1374	1559	1285	73	74	84	84	330	121	1613	1012	1329	86	108	188	62	30	96	90	142.233	92.7455	137.943	123.235	611.417	1084.38
NC_010443.5	206068382	206071424	-	2555	gene-LOC110255487	LOC110255487	lncRNA	110255487		1	0	0	0	0	0	0	3	1	0	0	0	1	0	3	5	3	1	0	0	0	0	1	0	2	4	2	0	1	0	0	0	0	0	1.15637	0	0	0	0	0
NC_010443.5	206372916	206422953	-	656	gene-LOC110255485	LOC110255485	lncRNA	110255485		0	0	0	0	0	0	0	0	0	0	0	0	0	0	1	1	2	0	0	0	0	0	0	0	5.5	2	0	0	0	0	0	0	0	0	0	0	0	0	0	0
NC_010443.5	206432338	206443181	-	1104	gene-LOC106509164	LOC106509164	lncRNA	106509164		0	0	0	0	0	0	0	0	0	0	0	0	0	0	0	0	1	1	0	0	0	0	0	0	1.5	0	0	0	0	0	0	0	0	0	0	0	0	0	0	0
NC_010443.5	206516780	206563169	-	2122	gene-LOC110255488	LOC110255488	lncRNA	110255488		0	0	0	0	0	1	0	0	0	0	0	0	0	0	0	0	0	0	0	0	0	0	0	0	0	0	0	0	0	0	0	0	0	0	0	0	0	0	0	0.710603
NC_010443.5	206556517	206560822	-	725	gene-LOC110255490	LOC110255490	lncRNA	110255490		0	0	0	0	0	0	0	2	0	0	0	0	0	0	0	0	0	0	0	0	0	0	0	0	0	0	0	0	0	0	0	0	0	0	0	0	0	0	0	0
NC_010443.5	206665867	206720290	-	1998	gene-LOC102162053	LOC102162053	lncRNA	102162053		0	0	0	0	0	0	0	0	0	0	0	0	0	0	0	1	1	0	0	0	0	0	0	0	10	0	1	0	0	0	0	0	0	0	0	0	0	0	0	0
NC_010443.5	206788323	207143054	-	10089	gene-CCDC171	CCDC171	protein_coding	100514146		12	22	17	16	29	35	30	63	23	22	19	16	17	11	11	35	27	22	10	9	11	14	15	13	34	38	22	9	8	20	8	7	9	12	13.8764	22.6711	18.6114	17.2962	19.1274	24.8711
NC_010443.5	207173264	207216437	+	4816	gene-PSIP1	PSIP1	protein_coding	100157597	PC4 and SFRS1 interacting protein 1	917	1400	1262	1433	1206	1321	1798	2208	1125	1398	1332	1332	1407	1143	1234	2411	1926	1655	1205	961	1005	963	1195	1259	1381	1654	1186	1113	970	1505	1117	1005	1004	1276	1060.39	1442.71	1381.62	1549.09	795.436	938.707
NC_010443.5	207215731	207252421	-	5192	gene-SNAPC3	SNAPC3	protein_coding	100156386		326	362	354.5	333	393	256	376	267	389	352	311	305	494	400	282	483	416	428	436	392	287	294	337	385	451.5	317	400	303	316	389	342	332	278	306	376.976	373.043	387.554	359.977	259.209	181.914
NC_010443.5	207259375	207335278	-	2892	gene-LOC102162768	LOC102162768	lncRNA	102162768		0	0	1	0	0	0	0	0	0	0	0	0	0	0	0	1	1	0	0	0	0	0	0	0	0	0	0	0	0	0	0	0	0	4	0	0	1.09479	0	0	0
NC_010443.5	207339689	207342925	-	446	gene-LOC110255498	LOC110255498	lncRNA	110255498		0	0	0	0	0	1	0	0	0	1	0	0	0	0	0	0	0	0	0	0	0	0	0	0	0	3	0	0	0	0	0	0	0	0	0	0	0	0	0	0.710603
NC_010443.5	207347345	207490753	+	4163	gene-TTC39B	TTC39B	protein_coding	100515182		74	96	59	115	185	86	114	135	70	90	82	97	129	107	142	166	176	186	107	97	92	61	67	93	218	172	108	62	69	101	87	72	97	113	85.5712	98.9285	64.5924	124.316	122.02	61.1119
NC_010443.5	207502954	207522006	+	2587	gene-LOC106507234	LOC106507234	lncRNA	106507234		0	0.5	0	0	7	5	0	0	0	0	0	0	0	0	0	0	0	0	0	0	0	0	1	0	5	1	2	0	0	0	0	0	0	0	0	0	0	0	4.61696	3.55302
NC_010443.5	207535811	207804525	+	11513	gene-FREM1	FREM1	protein_coding	100514332		0	3	0	4	39	225	84	284	1	0	8	2	2	13	3	6	14	21	2	5	3	1	37	5	15	65	47	1	0	1	0	0	2	4	0	3.09152	0	4.32404	25.7231	159.886
NC_010443.5	207817095	207821800	+	2974	gene-CER1	CER1	protein_coding	110255508		0	0	0	0	0	0	0	4	0	0	0	0	0	0	0	0	0	0	0	0	0	0	0	0	0	1	0	0	0	0	0	0	0	0	0	0	0	0	0	0
NC_010443.5	207836490	207913463	+	9265	gene-ZDHHC21	ZDHHC21	protein_coding	100738488		138	145	184	148	278	199	239	359	115	131	120	126	148	160	267	459	372	384	150	143	136	133	150	160	408	352	252	165	125	177	127	129	99	142	159.579	149.423	201.441	159.99	183.359	141.41
[truncated: 28,651 more rows]
[truncated: 44 more columns]
